# Supplementary material for: Metataxonomic profiling of microbial communities and metabolic analyses of the traditional Spanish raw cow’s milk cheese ‘Casín’ from manufacture to ripening
Source: Front Microbiol. 2025 Dec 16;16:1722502. doi: 10.3389/fmicb.2025.1722502 (PMC12748158; doi:10.3389/fmicb.2025.1722502)
Supplement: Supplementary file 1 [file Data_Sheet_1.xlsx]

## Sheet: Prokaryotics_Taxonomy
Supplementary Table 1A.- Metataxonomic analysis of prokaryotic microorganisms (16S rDNA amplicons) in cheesemilk, curd, and cheeses of 3, 7, 15, 30, and 60 days aftermanufacture of three batches of Casín cheese.
# Constructed from biom file	Batch C							Batch A							Batch B
#OTU ID	M	C	3D	7D	15D	30D	60D	M	C	3D	7D	15D	30D	60D	M	C	3D	7D	15D	30D	60D	Taxonomy
ec098ad12ef2923b449a01762462578b	1658	63021	61379	66216	1325	691	469	6535	33430	66411	39941	37918	23770	41358	9421	55052	29145	45030	44490	48334	34801	k__Bacteria; p__Bacillota; c__Bacilli; o__Lactobacillales; f__Streptococcaceae; g__Lactococcus; s__Lactococcus_lactis		Analysed manually at NCBI by BLAST
90c1ae30dde9d7fd3c5ef60974e63108	0	1029	863	3456	15295	20232	15397	0	0	0	0	0	0	0	35	0	0	11	41	51	27	k__Bacteria; p__Bacillota; c__Bacilli; o__Lactobacillales; f__Leuconostocaceae; g__Leuconostoc; s__Leuconostoc_citreum		Different species, the same genus at NCBI. Identification as given by Qiim2
a4cd6152db4ba6371bd3d35fcda62a19	3031	1419	5138	3636	7243	2705	1226	8	0	0	0	0	0	0	1770	1541	10287	10066	2641	2386	1382	k__Bacteria; p__Bacillota; c__Bacilli; o__Lactobacillales; f__Streptococcaceae; g__Streptococcus; s__Streptococcus_thermophilus		Iqual at NCBI than by qiime2
c37c5234ec770d4fc618ea611bb93d64	62	0	2378	0	0	0	0	0	0	0	0	0	0	0	0	7306	4735	9456	9550	9700	10938	k__Bacteria; p__Bacillota; c__Bacilli; o__Lactobacillales; f__Streptococcaceae; g__Lactococcus; s__Lactococcus_lactis		Different identification at NCBI and Qiime2. Qiime2 annotation was conserved.
5b848d7a366e1773140f0a000d8b858c	5147	3674	873	1182	1521	2818	4166	0	0	0	0	0	0	0	10063	8301	1575	1464	0	0	0	k__Bacteria; p__Bacillota; c__Bacilli; o__Lactobacillales; f__Streptococcaceae; g__Streptococcus
e01ccd749960b04699eef783119e25ae	351	0	0	0	0	0	0	19387	12681	874	368	0	0	0	125	0	0	0	0	0	0	k__Bacteria; p__Pseudomonadota; c__Gammaproteobacteria; o__Pseudomonadales; f__Pseudomonadaceae; g__Pseudomonas
4cfcd6726a9079d8e81702bf90b1de79	72	0	0	32	0	24	0	108	251	4169	7296	6012	9007	1164	389	0	0	0	0	0	0	k__Bacteria; p__Bacillota; c__Bacilli; o__Lactobacillales; f__Lactobacillaceae; g__Lactobacillus; s__Lactobacillus_helveticus
354b06aba79ae5dabdb38cbf5e4e7291	0	0	0	0	0	0	5	77	182	1323	2372	736	2775	179	105	0	53	44	3113	3906	3594	k__Bacteria; p__Bacillota; c__Bacilli; o__Lactobacillales; f__Lactobacillaceae; g__Lactobacillus; s__Lactobacillus_helveticus
0b49ac64303dab0742b3623157119c9f	21	0	0	0	0	15	0	0	91	16	8	107	130	167	0	0	401	357	5060	5220	4106	k__Bacteria; p__Bacillota; c__Bacilli; o__Lactobacillales; f__Lactobacillaceae; g__Levilactobacillus; s__Levilactobacillus_brevis
23307bb6840d5b04b44147c72099b242	30	761	230	1007	1371	2905	3426	254	1276	847	414	887	325	416	175	0	0	0	0	0	0	k__Bacteria; p__Bacillota; c__Bacilli; o__Lactobacillales; f__Leuconostocaceae; g__Leuconostoc
13f7a1ef880f3b73eeffa18951ffe96f	609	198	166	241	1376	3454	4330	0	0	0	0	0	0	0	507	433	136	208	0	0	0	k__Bacteria; p__Bacillota; c__Bacilli; o__Lactobacillales; f__Streptococcaceae; g__Streptococcus
8c6a354331ae4239b1c0fa295a8922ee	31	0	0	11	0	0	2	237	85	922	1110	4566	1010	1533	142	0	0	0	189	134	126	k__Bacteria; p__Actinomycetota; c__Actinomycetes; o__Bifidobacteriales; f__Bifidobacteriaceae; g__Bifidobacterium
89bb0976824b120272d20e857f3e053d	281	0	0	0	0	0	0	0	0	0	0	0	0	0	3899	1298	169	2045	676	499	491	k__Bacteria; p__Pseudomonadota; c__Gammaproteobacteria; o__Pseudomonadales; f__Pseudomonadaceae; g__Pseudomonas
36802a870c2563656038a635a88bff2f	18	28	30	342	2311	3075	1871	0	0	0	0	0	0	0	0	0	0	0	0	0	0	k__Bacteria; p__Bacillota; c__Bacilli; o__Lactobacillales; f__Leuconostocaceae; g__Leuconostoc; s__Leuconostoc_citreum
61e25e94ce527dc22810794a488fa8cc	77	0	0	26	0	0	0	1188	450	1565	1821	1043	598	184	721	0	0	0	0	0	0	k__Bacteria; p__Bacillota; c__Bacilli; o__Lactobacillales; f__Lactobacillaceae; g__Lactobacillus
dbaa3b129948eaa8da5a46f4654180fc	39	0	0	0	0	16	0	80	38	147	222	489	784	2827	232	0	0	0	1135	723	761	k__Bacteria; p__Bacillota; c__Bacilli; o__Lactobacillales; f__Lactobacillaceae; g__Lentilactobacillus
0dee1a031440de9fcdce9f564d4f5842	33	0	0	0	0	0	0	4016	2709	131	69	8	118	52	45	0	0	0	0	0	0	k__Bacteria; p__Bacteroidota; c__Flavobacteriia; o__Flavobacteriales; f__Weeksellaceae; g__Chryseobacterium
401d0d838e825ec42ecff7dea7bb8e2b	45	377	166	206	0	0	0	219	1258	1468	1061	226	822	411	347	0	0	0	0	0	0	k__Bacteria; p__Bacillota; c__Bacilli; o__Lactobacillales; f__Streptococcaceae; g__Lactococcus
f1bea731042183835f3f2d048f5bcc26	0	0	0	262	1675	3211	1317	0	0	0	0	0	0	0	0	0	0	0	0	0	0	k__Bacteria; p__Bacillota; c__Bacilli; o__Lactobacillales; f__Leuconostocaceae; g__Leuconostoc; s__Leuconostoc_citreum
1799bb6fa3baa5becf58a1b7909fe4e0	17	0	0	0	0	25	51	0	0	0	0	17	20	39	21	3	11	168	2215	2024	1349	k__Bacteria; p__Bacillota; c__Bacilli; o__Lactobacillales; f__Lactobacillaceae; g__Lactiplantibacillus; s__Lactiplatibacillus_plantarum
bcae8f7d2c42acfe3559c665f68f6320	89	0	8	24	0	9	7	41	0	0	0	0	0	0	0	41	0	724	1322	1813	1607	k__Bacteria; p__Pseudomonadota; c__Gammaproteobacteria; o__Pseudomonadales; f__Moraxellaceae; g__Acinetobacter; s__Acinetobacter_johnsonii
7d1056cdb2c52aaeebcc69fae394fce9	35	0	0	0	0	0	0	0	0	0	0	0	0	0	85	0	0	2112	647	629	986	k__Bacteria; p__Pseudomonadota; c__Gammaproteobacteria; o__Pseudomonadales; f__Pseudomonadaceae; g__Pseudomonas
8d288e08e411900e2f33a60e935bea5f	0	0	0	84	1182	2187	976	0	0	0	0	0	0	0	0	0	0	0	0	0	0	k__Bacteria; p__Bacillota; c__Bacilli; o__Lactobacillales; f__Leuconostocaceae; g__Leuconostoc
45823aed0f507b73a601876d4a4f45e7	2943	0	0	0	0	5	10	0	0	0	0	0	0	0	938	0	0	0	0	8	0	k__Bacteria; p__Pseudomonadota; c__Alphaproteobacteria; o__Sphingomonadales; f__Sphingomonadaceae; g__Sphingomonas; s__Sphingomonas_paucimobilis
1a92722547b385dfa1b0b2df156a2bd2	17	0	0	0	0	0	0	2257	1452	103	32	0	0	0	0	0	0	0	0	0	0	k__Bacteria; p__Pseudomonadota; c__Gammaproteobacteria; o__Pseudomonadales; f__Pseudomonadaceae; g__Pseudomonas
ffc36e27c82042664a16bcd4d380b286	372	152	276	900	70	32	0	0	0	0	0	0	0	0	389	292	885	265	60	91	14	k__Bacteria; p__Pseudomonadota; c__Gammaproteobacteria; o__Enterobacterales; f__Enterobacteriaceae; g__Escherichia; s__Eschericha_coli
be98d8ff969d6a63f02a1689d8b0ba87	0	0	0	0	0	0	20	68	128	255	297	255	99	285	173	0	0	126	1097	380	494	k__Bacteria; p__Bacillota; c__Bacilli; o__Lactobacillales; f__Lactobacillaceae; g__Lacticaseibacillus
1e16476589ed0dea1494c38689216f31	0	0	0	0	0	0	0	0	44	416	606	730	711	298	0	0	0	0	0	0	0	k__Bacteria; p__Bacillota; c__Bacilli; o__Lactobacillales; f__Lactobacillaceae; g__Lactobacillus; s__Lactobacillus_helveticus
e1d098412c88700cbd3c119e7c62f2ca	1115	9	0	0	0	0	0	0	0	0	0	0	0	0	786	52	0	0	0	0	0	k__Bacteria; p__Bacillota; c__Bacilli; o__Lactobacillales; f__Aerococcaceae; g__Aerococcus
ffbb8c1350bd4458683c4cc180d8de07	55	15	43	135	0	0	0	0	0	0	0	0	0	0	0	49	238	167	432	552	255	k__Bacteria; p__Pseudomonadota; c__Gammaproteobacteria; o__Enterobacterales; f__Enterobacteriaceae; g__Citrobacter
762881da866d45cc7e14908e7ff13e06	0	0	0	0	0	0	0	0	0	0	0	60	87	193	26	0	0	25	658	380	435	k__Bacteria; p__Bacillota; c__Bacilli; o__Lactobacillales; f__Lactobacillaceae; g__Lentilactobacillus
052ba7abaeaa968c4f79e3f97d1f0a2f	97	0	0	0	0	0	0	0	0	0	0	0	0	0	1153	485	58	0	0	0	0	k__Bacteria; p__Pseudomonadota; c__Gammaproteobacteria; o__Pseudomonadales; f__Pseudomonadaceae; g__Pseudomonas
3600a48f934ee4f16cafaf64363c67a8	0	0	0	0	0	0	0	325	146	363	415	265	149	0	117	0	0	0	0	0	0	k__Bacteria; p__Bacillota; c__Bacilli; o__Lactobacillales; f__Lactobacillaceae; g__Lactobacillus
9fb0f28dfe4b1600f80981274faed144	1704	0	0	0	23	10	0	0	0	0	0	0	0	0	40	0	0	0	0	0	0	k__Bacteria
189e5189c349d5ebc8a02ff03909fc97	0	0	0	0	0	0	0	38	39	133	211	208	259	575	66	0	0	0	77	89	69	k__Bacteria; p__Bacillota; c__Bacilli; o__Lactobacillales; f__Lactobacillaceae; g__Lactobacillus
47e552b42fd938087a684faaf34f4e76	49	0	0	0	0	0	0	1413	269	0	0	0	0	0	7	20	0	0	0	0	0	k__Bacteria; p__Pseudomonadota; c__Gammaproteobacteria; o__Pseudomonadales; f__Pseudomonadaceae; g__Pseudomonas
ceaec4b3e38be8caaaf3ba52277fc320	46	24	55	252	39	57	0	0	0	0	0	0	0	0	88	58	115	177	220	288	284	k__Bacteria; p__Pseudomonadota; c__Gammaproteobacteria; o__Enterobacterales; f__Enterobacteriaceae; g__Klebsiella; s__Klebsiella_pneumoniae
c27ad79848adcd406bf90804cb13ec9b	31	21	38	173	29	28	0	0	0	0	0	0	0	0	74	80	120	197	236	325	300	k__Bacteria; p__Pseudomonadota; c__Gammaproteobacteria; o__Enterobacterales; f__Enterobacteriaceae; g__Klebsiella
cd3909b22b87684aafd93fcb66630f52	56	0	0	0	0	0	0	346	382	72	44	11	0	0	142	96	0	104	108	80	112	k__Bacteria; p__Pseudomonadota; c__Gammaproteobacteria; o__Pseudomonadales; f__Moraxellaceae; g__Acinetobacter
0bb331a6433c10383d8ab7d12c5dc76d	16	0	0	0	0	0	0	0	0	0	0	0	0	0	227	922	219	93	0	0	0	k__Bacteria; p__Bacillota; c__Bacilli; o__Caryophanales; f__Staphylococcaceae; g__Macrococcus
66a1b53f49a73c44bc24de925726fbcf	0	0	0	0	0	0	0	0	0	0	111	0	157	0	0	0	0	0	320	436	399	k__Bacteria; p__Bacillota; c__Bacilli; o__Lactobacillales; f__Lactobacillaceae; g__Lactobacillus; s__Lactobacillus_helveticus
f359d6b12d6df77fce3684238719e6c2	1215	0	0	0	0	0	0	0	0	0	0	0	0	0	65	0	0	0	0	0	0	k__Bacteria; p__Pseudomonadota; c__Alphaproteobacteria; o__Sphingomonadales; f__Sphingomonadaceae; g__Sphingomonas
81b50cbc69b355d6a2207d370e9634c5	13	0	0	0	0	0	0	811	363	31	10	0	0	0	0	0	0	0	0	0	0	k__Bacteria; p__Pseudomonadota; c__Gammaproteobacteria; o__Pseudomonadales; f__Pseudomonadaceae; g__Pseudomonas
6ec7d27ccda9e704434f288df14fa813	0	0	0	0	0	0	0	0	0	0	0	0	0	0	0	0	0	631	220	199	169	k__Bacteria; p__Pseudomonadota; c__Gammaproteobacteria; o__Pseudomonadales; f__Pseudomonadaceae; g__Pseudomonas
c49cc7c2c45bd7a87913453e515ea14f	77	0	0	0	0	0	0	0	0	0	0	0	0	0	861	198	31	0	0	28	0	k__Bacteria; p__Pseudomonadota; c__Gammaproteobacteria; o__Pseudomonadales; f__Moraxellaceae; g__Acinetobacter; s__Acinetobacter_baumannii
5fee631748401193a0b1b6066cf696e0	731	0	0	0	9	48	33	11	0	0	0	0	0	0	334	14	0	0	0	8	0	k__Bacteria; p__Pseudomonadota; c__Gammaproteobacteria; o__Alteromonadales; f__Pseudoalteromonadaceae; g__Pseudoalteromonas
1bae31525502abc86453892342a23896	700	0	0	0	0	43	23	0	0	0	0	0	0	0	406	12	0	0	0	0	0	k__Bacteria; p__Pseudomonadota; c__Gammaproteobacteria; o__Vibrionales; f__Vibrionaceae; g__Vibrio; s__Vibrio_artabrorum
b6e52c74e408bcf8d49afe994fdcf359	0	0	0	0	0	0	0	0	0	0	0	0	0	0	0	0	0	222	285	351	324	k__Bacteria; p__Pseudomonadota; c__Gammaproteobacteria; o__Enterobacterales; f__Enterobacteriaceae
5d6cadee28b02fc2a13c390f7331267e	32	0	0	0	0	0	0	248	327	23	13	518	0	0	0	0	0	0	0	0	0	k__Bacteria; p__Pseudomonadota; c__Gammaproteobacteria; o__Pseudomonadales; f__Moraxellaceae; g__Acinetobacter; s__Acinetobacter_radioresistens
2f69f1432cc0f61bd2d3ef18bf028b4a	32	0	0	89	0	0	0	224	376	45	31	0	0	0	75	100	0	97	47	38	0	k__Bacteria; p__Pseudomonadota; c__Gammaproteobacteria; o__Pseudomonadales; f__Moraxellaceae; g__Acinetobacter
42155b45b0e2bc4ca2ed39948af0056a	0	0	0	0	0	0	0	48	13	0	0	0	0	0	73	0	0	75	377	325	225	k__Bacteria; p__Pseudomonadota; c__Gammaproteobacteria; o__Pseudomonadales; f__Pseudomonadaceae; g__Pseudomonas
6e2982a6eeef5f9ddf1d5ef8270b2a31	0	0	0	0	0	0	0	0	0	0	0	0	0	0	1097	0	0	0	0	0	0	k__Bacteria; p__Actinomycetota; c__Actinomycetes; o__Mycobacteriales; f__Corynebacteriaceae; g__Corynebacterium
01353923e2e6219198b8d092099e0d9f	0	0	0	0	0	0	0	207	450	117	60	120	38	47	0	0	0	0	0	0	0	k__Bacteria; p__Bacillota; c__Bacilli; o__Lactobacillales; f__Carnobacteriaceae; g__Carnobacterium
620446edfba1404ab68cd1a21cd5d2a2	0	0	0	0	0	0	0	132	277	443	182	0	0	0	0	0	0	0	0	0	0	k__Bacteria; p__Bacillota; c__Bacilli; o__Lactobacillales; f__Streptococcaceae; g__Lactococcus
4a7f867d55034fd3b2b4b28e0b1dda36	87	0	0	0	0	0	0	36	0	0	0	0	0	0	908	0	0	0	0	0	0	k__Bacteria; p__Actinomycetota; c__Actinomycetes; o__Mycobacteriales; f__Nocardiaceae; g__Rhodococcus; s__Rhodococcus_erythropolis
0cc57fb6a583986109c00af008d2a624	0	0	0	0	0	0	0	0	0	133	279	150	316	142	0	0	0	0	0	0	0	k__Bacteria; p__Bacillota; c__Bacilli; o__Lactobacillales; f__Lactobacillaceae; g__Lactobacillus; s__Lactobacillus_helveticus
f294d256d77ec5e8787e8f5cf6d7c4a5	0	0	0	0	0	0	0	0	0	0	134	471	171	220	0	0	0	0	0	0	0	k__Bacteria; p__Actinomycetota; c__Actinomycetes; o__Bifidobacteriales; f__Bifidobacteriaceae; g__Bifidobacterium
427f5142ae52662b7db0bdd5689461f0	52	0	0	0	0	0	22	14	139	60	70	0	100	98	357	43	22	0	0	0	0	k__Bacteria; p__Bacillota; c__Bacilli; o__Lactobacillales; f__Enterococcaceae; g__Enterococcus
b3da3555cadd21fa9ee11c955ceefe6d	18	0	0	0	0	0	0	67	63	9	0	0	0	0	37	45	0	223	156	204	150	k__Bacteria; p__Pseudomonadota; c__Gammaproteobacteria; o__Pseudomonadales; f__Moraxellaceae; g__Acinetobacter
be5f7561425c2fdf15e1347047e3a7ba	0	0	0	0	0	0	0	665	223	0	0	0	0	0	71	0	0	0	0	0	0	k__Bacteria; p__Pseudomonadota; c__Gammaproteobacteria; o__Pseudomonadales; f__Pseudomonadaceae; g__Pseudomonas
bd6383169ddd32592a82ccdb7511c186	36	0	0	47	0	0	0	0	0	0	0	0	0	0	0	49	71	201	192	197	133	k__Bacteria; p__Pseudomonadota; c__Gammaproteobacteria; o__Enterobacterales; f__Enterobacteriaceae; g__Klebsiella
a29e39793732f967659c43447080a815	0	0	0	0	0	0	0	0	0	0	0	0	0	0	0	0	0	906	0	0	0	k__Bacteria; p__Pseudomonadota; c__Gammaproteobacteria; o__Pseudomonadales; f__Pseudomonadaceae; g__Pseudomonas
6fccfd872b46e650eb693b1d2e80a363	0	0	0	0	0	0	0	0	0	0	0	0	0	0	0	0	0	112	222	304	263	k__Bacteria; p__Pseudomonadota; c__Gammaproteobacteria; o__Pseudomonadales; f__Moraxellaceae; g__Acinetobacter; s__Acinetobacter_johnsonii
892a20bbdc3ce599dc0c5d9f0866c352	34	0	0	0	0	0	9	0	0	0	0	0	0	0	156	55	19	96	144	268	109	k__Bacteria; p__Bacillota; c__Bacilli; o__Lactobacillales; f__Enterococcaceae; g__Enterococcus
66fc65b3d7b94b137a7862de49ff6263	0	0	0	0	0	0	0	0	109	55	35	31	21	30	18	0	0	0	129	257	201	k__Bacteria; p__Bacillota; c__Bacilli; o__Lactobacillales; f__Streptococcaceae; g__Lactococcus
29b9b0c2d3a36ff404bfba4cb63aca1e	576	0	0	0	0	0	0	0	0	0	0	0	0	0	307	0	0	0	0	0	0	k__Bacteria; p__Actinomycetota; c__Actinomycetes; o__Micrococcales; f__Intrasporangiaceae; g__Janibacter
dbc7407c0c194353c292d8aa95922b3a	125	0	0	36	0	0	0	52	65	0	0	0	0	0	92	152	0	87	70	104	64	k__Bacteria; p__Pseudomonadota; c__Gammaproteobacteria; o__Pseudomonadales; f__Moraxellaceae; g__Acinetobacter
98352ae351e75a6aad1c26146d39315b	0	0	0	0	0	0	0	0	0	0	0	0	0	0	0	0	0	86	258	327	157	k__Bacteria; p__Pseudomonadota; c__Gammaproteobacteria; o__Enterobacterales; f__Enterobacteriaceae; g__Citrobacter
d72da071bc9d900b190163128cb16283	54	0	0	0	0	0	0	0	0	0	0	0	0	0	180	0	0	86	141	148	212	k__Bacteria; p__Pseudomonadota; c__Gammaproteobacteria; o__Lysobacterales; f__Lysobacteraceae; g__Stenotrophomonas; s__Stenotrophomonas_maltophilia
0a809120745a8dacbc47531143b28401	0	0	0	0	0	0	0	0	0	0	0	0	0	0	0	0	0	70	260	325	131	k__Bacteria; p__Pseudomonadota; c__Gammaproteobacteria; o__Enterobacterales; f__Enterobacteriaceae; g__Citrobacter
0cce7982066124071e6a9861ef7a3a61	140	0	0	0	0	0	0	0	0	0	0	0	0	0	0	0	0	0	209	229	174	k__Bacteria; p__Pseudomonadota; c__Gammaproteobacteria; o__Pseudomonadales; f__Pseudomonadaceae; g__Pseudomonas
35b32c5b595ab6e61729e43956d92063	0	0	0	0	0	0	0	0	0	0	0	0	0	0	0	0	0	41	232	290	182	k__Bacteria; p__Pseudomonadota; c__Gammaproteobacteria; o__Enterobacterales; f__Enterobacteriaceae
4d4d9fd660f35eae2082c5f0f2aa32f3	0	0	0	0	0	0	0	0	0	0	0	0	0	0	0	0	0	0	264	293	181	k__Bacteria; p__Pseudomonadota; c__Gammaproteobacteria; o__Enterobacterales; f__Enterobacteriaceae
d486760d6f805ff543544452ff88b539	38	0	0	0	0	0	0	0	0	0	0	0	0	0	96	0	0	112	111	149	226	k__Bacteria; p__Pseudomonadota; c__Gammaproteobacteria; o__Lysobacterales; f__Lysobacteraceae; g__Stenotrophomonas; s__Stenotrophomonas_rhizophila
ea8e20587d33fd6ff14fb6d89cbba4fe	0	0	0	0	0	0	0	0	0	0	0	0	0	0	0	0	0	122	156	253	196	k__Bacteria; p__Pseudomonadota; c__Gammaproteobacteria; o__Lysobacterales; f__Lysobacteraceae; g__Stenotrophomonas
6ecb363cbaa615df747e0376eec81ea9	174	0	0	0	0	0	0	5	0	0	0	0	0	0	530	0	0	0	0	0	0	k__Bacteria; p__Pseudomonadota; c__Gammaproteobacteria; o__Enterobacterales; f__Enterobacteriaceae
0edbd596a02e15dd85202334ce95cf19	119	0	0	0	0	0	0	11	14	0	0	0	0	0	541	16	0	0	0	0	0	k__Bacteria; p__Actinomycetota; c__Actinomycetes; o__Micrococcales; f__Micrococcaceae; g__Kocuria
fbe8e3b5bc3e70b7cc6e056df4364704	57	0	0	0	0	0	0	0	0	0	0	0	0	0	623	0	0	0	0	20	0	k__Bacteria; p__Actinomycetota; c__Actinomycetes; o__Micrococcales; f__Microbacteriaceae; g__Leucobacter; s__Leucobacter_albus
a0ba45fb226c1878a9296be26c16a88e	612	0	0	0	0	0	0	0	0	0	0	0	0	0	86	0	0	0	0	0	0	k__Bacteria; p__Pseudomonadota; c__Alphaproteobacteria; o__Hyphomicrobiales; f__Methylobacteriaceae; g__Methylobacterium; s__Methylobacterium_persicinum
b0c6801498cbfecb9f29ca40c97c0358	455	2	0	0	0	24	0	0	0	0	0	0	0	0	217	0	0	0	0	0	0	k__Bacteria; p__Pseudomonadota; c__Gammaproteobacteria; o__Alteromonadales; f__Pseudoalteromonadaceae; g__Pseudoalteromonas
e2f6a531bc64c892b56a06d2aed991f7	0	0	61	178	0	0	0	0	0	0	0	0	0	0	70	61	251	67	0	0	0	k__Bacteria; p__Pseudomonadota; c__Gammaproteobacteria; o__Enterobacterales; f__Enterobacteriaceae
54703cee24a7b4531a66dcb2e7a6707b	0	0	0	0	0	0	0	0	0	0	0	0	0	0	0	0	0	156	225	156	96	k__Bacteria; p__Pseudomonadota; c__Gammaproteobacteria; o__Enterobacterales; f__Erwiniaceae; g__Pantoea; s__Pantoea_coffeiphila
97b90573b24c2124ba927c3f62bb8e08	0	0	0	0	0	0	0	0	0	0	0	0	0	0	0	0	0	33	236	225	128	k__Bacteria; p__Pseudomonadota; c__Gammaproteobacteria; o__Enterobacterales; f__Enterobacteriaceae
6c2a9a5a94270ee454cfb2dea1d31449	0	0	0	0	0	0	0	0	0	0	0	0	0	0	0	0	0	0	220	202	177	k__Bacteria; p__Pseudomonadota; c__Gammaproteobacteria; o__Enterobacterales; f__Yersiniaceae
4394468b49611f78b96b64d72449fab5	0	0	0	0	0	0	0	0	0	0	0	0	0	0	0	0	0	0	221	236	138	k__Bacteria; p__Bacillota; c__Bacilli; o__Lactobacillales; f__Lactobacillaceae; g__Limosilactobacillus; s__Limosilactobacillus_fermentum
30c306080e65a9d2dd44ee0f338f1248	0	0	0	0	0	0	0	0	0	0	0	0	0	0	0	0	0	0	232	226	133	k__Bacteria; p__Bacillota; c__Bacilli; o__Lactobacillales; f__Lactobacillaceae; g__Lactiplantibacillus; s__Lactiplantibacillus_plantarum
564f26985297b2a2a51773bf33149d12	0	0	0	0	0	0	0	0	0	0	0	0	0	0	0	0	0	0	0	296	283	k__Bacteria; p__Pseudomonadota; c__Gammaproteobacteria; o__Pseudomonadales; f__Moraxellaceae; g__Acinetobacter; s__Acinetobacter_johnsonii
fd7575e2e1162127689250d39e8b6745	0	0	0	0	0	0	0	0	0	0	0	0	0	0	120	128	51	104	60	57	48	k__Bacteria; p__Pseudomonadota; c__Gammaproteobacteria; o__Pseudomonadales; f__Moraxellaceae; g__Acinetobacter
854a42379977827cb58c0eb74385690e	0	0	0	0	0	0	0	27	0	0	0	0	0	0	0	0	0	73	124	218	120	k__Bacteria; p__Pseudomonadota; c__Betaproteobacteria; o__Burkholderiales; f__Comamonadaceae; g__Comamonas
9450a188216a6ffa55df1f01fc8c77c6	380	0	0	0	0	0	0	0	0	0	0	0	0	0	180	0	0	0	0	0	0	k__Bacteria; p__Actinomycetota; c__Actinomycetes; o__Micrococcales; f__Ornithinimicrobiaceae; g__Ornithinimicrobium
131591c4b3f55f8ca92d897af447b2aa	260	0	0	0	0	0	0	0	0	0	0	0	0	0	300	0	0	0	0	0	0	k__Bacteria; p__Pseudomonadota; c__Gammaproteobacteria; o__Pseudomonadales; f__Pseudomonadaceae; g__Pseudomonas
86ea504d27d70c803d87ee6f04bcbaaf	0	26	30	124	0	0	0	0	0	0	0	0	0	0	0	38	203	82	55	0	0	k__Bacteria; p__Pseudomonadota; c__Gammaproteobacteria; o__Enterobacterales; f__Enterobacteriaceae
ce9af4401d0e8f3309bd2389ee6f5370	0	0	0	0	0	0	0	0	0	0	0	0	0	0	0	0	0	0	217	231	104	k__Bacteria; p__Pseudomonadota; c__Gammaproteobacteria; o__Pseudomonadales; f__Moraxellaceae; g__Acinetobacter; s__Acinetobacter_gandensis
67fe68b10effbc7af1e15eb1d66f58af	273	0	0	0	0	0	0	0	0	0	0	0	0	0	265	0	0	0	0	0	0	k__Bacteria; p__Pseudomonadota; c__Alphaproteobacteria; o__Hyphomicrobiales; f__Nitrobacteraceae
960ca581bbfee6900de30113df17a5c8	271	0	0	0	0	0	0	119	142	0	0	0	0	0	0	0	0	0	0	0	0	k__Bacteria; p__Pseudomonadota; c__Gammaproteobacteria; o__Pseudomonadales; f__Pseudomonadaceae; g__Pseudomonas
9104c4b42757f253f35768d341c2a32b	26	0	0	0	0	0	0	28	57	89	61	86	0	0	14	0	0	8	31	103	29	k__Bacteria; p__Pseudomonadota; c__Gammaproteobacteria; o__Enterobacterales; f__Yersiniaceae; g__Serratia
5741bc0a461d7a0840a8f23288a1dae9	163	0	0	0	0	2	0	0	0	0	0	0	0	0	361	0	0	0	0	0	0	k__Bacteria; p__Actinomycetota; c__Actinomycetes; o__Bifidobacteriales; f__Bifidobacteriaceae; g__Bifidobacterium
0ca1de0b0d71831974a9aa9516f27dfc	0	0	0	0	0	0	0	0	0	0	0	0	0	0	88	0	0	40	135	114	149	k__Bacteria; p__Pseudomonadota; c__Gammaproteobacteria; o__Lysobacterales; f__Lysobacteraceae; g__Stenotrophomonas; s__Stenotrophomonas_maltophilia
302b6cd1bb1afadc43b4bde22ceeb92a	0	0	0	0	0	0	0	0	0	0	0	0	0	0	0	0	0	0	201	215	110	k__Bacteria; p__Pseudomonadota; c__Gammaproteobacteria; o__Enterobacterales; f__Enterobacteriaceae
e661cf7321eb427f2932a2d5b6b1896e	16	0	0	0	0	0	0	0	0	0	0	0	0	0	468	20	0	0	0	0	0	k__Bacteria; p__Pseudomonadota; c__Betaproteobacteria; o__Burkholderiales; f__Alcaligenaceae
1a030135be954d2ea30c6915a6ebae60	0	0	0	0	0	0	12	0	0	0	0	40	29	49	0	0	0	0	185	75	108	k__Bacteria; p__Bacillota; c__Bacilli; o__Lactobacillales; f__Lactobacillaceae; g__Lentilactobacillus
f02f4c216369c6a2e4ee447ffe47fddd	0	0	0	0	0	0	0	9	26	39	32	169	0	7	0	0	0	0	64	85	66	k__Bacteria; p__Pseudomonadota; c__Gammaproteobacteria; o__Enterobacterales; f__Erwiniaceae; g__Erwinia; s__Erwinia_amylovora
a5a9939fd98cd7cfdcddb69a06fb3be7	0	0	0	0	0	0	0	0	0	0	0	0	0	0	0	0	0	0	143	190	131	k__Bacteria; p__Bacillota; c__Bacilli; o__Lactobacillales; f__Lactobacillaceae; g__Latilactobacillus; s__Latilactobacillus_curvatus
c278920f02e00a603072d8f6647fa89e	0	0	0	0	0	0	0	0	0	0	0	0	0	0	0	0	0	121	116	104	115	k__Bacteria; p__Pseudomonadota; c__Gammaproteobacteria; o__Pseudomonadales; f__Pseudomonadaceae; g__Pseudomonas
a82db45c1677b132c8352ac43ddbf226	238	0	0	0	0	0	0	0	0	0	0	0	0	0	177	12	0	0	0	0	0	k__Bacteria; p__Bacillota; c__Bacilli; o__Lactobacillales; f__Aerococcaceae; g__Aerococcus
9db2817f5c42be6a7bcbca662959982d	143	0	0	0	0	0	0	0	0	0	0	0	0	0	280	0	0	0	0	0	0	k__Bacteria; p__Pseudomonadota; c__Alphaproteobacteria; o__Hyphomicrobiales; f__Nitrobacteraceae; g__Bradyrhizobium
fbe17980bc10210fc388f9e1ef1c5090	15	0	0	0	0	0	0	0	20	18	10	6	0	0	37	0	0	0	100	139	77	k__Bacteria; p__Bacillota; c__Bacilli; o__Lactobacillales; f__Streptococcaceae; g__Streptococcus; s__Streptococcus_parauberis
df0db6416ae0b263606e56b9cbe29a97	0	0	0	0	0	0	0	0	0	0	0	0	0	0	66	22	0	0	120	122	91	k__Bacteria; p__Pseudomonadota; c__Gammaproteobacteria; o__Pseudomonadales; f__Pseudomonadaceae; g__Pseudomonas
ee77c43c77510ad76c4adeaa884aad14	279	0	0	0	0	0	0	0	0	0	0	0	0	0	127	0	0	0	0	0	0	k__Bacteria; p__Pseudomonadota
df3d6113f855e22f2a6d44e60f01baa7	168	0	0	0	0	0	0	2	0	0	0	0	0	0	236	0	0	0	0	0	0	k__Bacteria; p__Bacillota; c__Clostridia; o__Eubacteriales; f__Clostridiaceae; g__Romboutsia; s__Romboutsia_timonensis
9047d57169a311393fbb391fe3c7bcd4	0	0	0	0	0	0	0	0	0	0	0	0	0	0	0	0	0	251	65	87	0	k__Bacteria; p__Pseudomonadota; c__Gammaproteobacteria; o__Pseudomonadales; f__Pseudomonadaceae; g__Pseudomonas
c37e8b23b38f7eb26fdef2f71053e054	0	0	0	0	0	0	0	14	0	0	8	31	8	20	0	0	0	9	195	69	41	k__Bacteria; p__Actinomycetota; c__Actinomycetes; o__Bifidobacteriales; f__Bifidobacteriaceae; g__Bifidobacterium
1a0cf7f10eb94d09c89c0eac9ce6044e	161	0	0	0	0	0	0	0	0	0	0	0	0	0	229	0	0	0	0	0	0	k__Bacteria; p__Bacillota; c__Bacilli; o__Lactobacillales; f__Carnobacteriaceae
0472fad9f85dee37bcd8e71c66e8cdfe	0	0	0	0	0	0	0	245	141	0	0	0	0	0	0	0	0	0	0	0	0	k__Bacteria; p__Bacillota; c__Bacilli; o__Lactobacillales; f__Streptococcaceae; g__Lactococcus
3bb23138ed8496ddcc792bc1cbb8188c	377	0	0	0	0	0	0	0	0	0	0	0	0	0	0	0	0	0	0	0	0	k__Bacteria; p__Pseudomonadota; c__Gammaproteobacteria; o__Cellvibrionales; f__Cellvibrionaceae; g__Cellvibrio; s__Cellvibrio_fulvus
1e870c64af7608a2cb5ffd2d5c5b01f3	25	11	29	100	0	0	0	0	0	0	0	0	0	0	0	33	121	57	0	0	0	k__Bacteria; p__Pseudomonadota; c__Gammaproteobacteria; o__Enterobacterales; f__Enterobacteriaceae; g__Citrobacter; s__Citrobacter_freundii
4715d00a2315b24a3fcc1b66ae839a94	193	0	0	0	0	0	0	0	0	0	0	0	0	0	177	0	0	0	0	0	0	k__Bacteria; p__Pseudomonadota; c__Alphaproteobacteria; o__Hyphomicrobiales; f__Methylobacteriaceae; g__Methylobacterium; s__Methylobacterium_persicinum
11e9e61ba69136385f0ab244388b4add	0	0	0	9	0	0	0	0	0	0	0	0	0	0	49	0	0	0	166	80	57	k__Bacteria; p__Bacillota; c__Bacilli; o__Lactobacillales; f__Lactobacillaceae; g__Lacticaseibacillus
a591a1096a14d0a01871f16397922725	157	0	0	0	0	0	0	0	0	0	0	0	0	0	201	0	0	0	0	0	0	k__Bacteria; p__Actinomycetota; c__Actinomycetes; o__Mycobacteriales; f__Corynebacteriaceae; g__Corynebacterium
ba04943f842cd44cc175cf55a120d9dc	0	0	0	0	0	0	0	0	0	0	0	0	0	0	314	0	0	0	15	27	0	k__Bacteria; p__Actinomycetota; c__Actinomycetes; o__Actinomycetales; f__Actinomycetaceae; g__Actinomyces; s__Actinomyces_Species_MS2
0a1f5ed70dcb37a86924dbd5fde981af	53	0	0	0	0	0	0	0	3	0	0	0	0	0	155	37	0	0	39	41	24	k__Bacteria; p__Pseudomonadota; c__Gammaproteobacteria; o__Pseudomonadales; f__Moraxellaceae; g__Moraxella; s__Moraxella_osloensis
57378dc53db0a0dd8a8a0d3b4ea0ac5e	0	19	20	171	0	0	0	0	0	0	0	0	0	0	23	31	53	32	0	0	0	k__Bacteria; p__Pseudomonadota; c__Gammaproteobacteria; o__Enterobacterales; f__Enterobacteriaceae; g__Klebsiella; s__Klebsiella_pneumoniae
44f1dc6802761224c2a2cd9047d09294	43	0	0	0	0	0	0	9	0	0	0	0	0	0	291	0	0	0	0	0	0	k__Bacteria; p__Actinomycetota; c__Actinomycetes; o__Micrococcales; f__Microbacteriaceae
ff7742e8ae81884ad8b0c734a69837f3	0	0	0	0	0	0	0	0	0	0	0	0	0	0	0	0	0	59	72	117	94	k__Bacteria; p__Pseudomonadota; c__Gammaproteobacteria; o__Enterobacterales; f__Enterobacteriaceae; g__Klebsiella; s__Klebsiella_pneumoniae
eb22905b6f4f9e46d68e84d518d6dc05	337	0	0	0	0	0	0	0	0	0	0	0	0	0	0	0	0	0	0	0	0	k__Bacteria; p__Pseudomonadota; c__Alphaproteobacteria; o__Caulobacterales; f__Caulobacteraceae; g__Brevundimonas
8b8089a574e83f1f9c9eb0ffc0fdbdde	204	0	0	0	0	15	0	0	0	0	0	0	0	0	115	0	0	0	0	0	0	k__Bacteria; p__Pseudomonadota; c__Gammaproteobacteria; o__Alteromonadales; f__Pseudoalteromonadaceae; g__Pseudoalteromonas
36fc3641ac616b0049cffc718081ab68	102	0	0	0	0	0	0	0	0	0	0	0	0	0	229	0	0	0	0	0	0	k__Bacteria; p__Pseudomonadota; c__Alphaproteobacteria; o__Caulobacterales; f__Caulobacteraceae
879815b1626853f4af4a4f0e85703fd2	30	0	0	0	0	0	0	213	83	0	0	0	0	0	0	0	0	0	0	0	0	k__Bacteria; p__Pseudomonadota; c__Gammaproteobacteria; o__Pseudomonadales; f__Pseudomonadaceae; g__Pseudomonas
9b23053de8f4269fe6b5ce286dfbef3c	42	0	0	0	0	0	0	9	0	0	0	0	9	21	241	0	0	0	0	0	0	k__Bacteria; p__Bacillota; c__Bacilli; o__Lactobacillales; f__Lactobacillaceae; g__Lactobacillus
673379cd9d82317b181de0b060da4477	47	0	0	0	0	0	15	0	0	0	0	12	0	0	39	0	0	0	82	71	50	k__Bacteria; p__Bacillota; c__Bacilli; o__Lactobacillales; f__Streptococcaceae; g__Lactococcus; s__Lactococcus_petauri
bb10d017c3724b6a72630342521faa50	181	0	0	0	0	0	0	0	0	0	0	0	0	0	134	0	0	0	0	0	0	k__Bacteria; p__Bacillota; c__Bacilli; o__Lactobacillales; f__Streptococcaceae; g__Streptococcus
bc712d9356e40b4fcfbca97ff092ac3d	0	0	0	0	0	0	0	0	0	0	0	0	0	0	0	0	0	56	65	107	83	k__Bacteria; p__Pseudomonadota; c__Gammaproteobacteria; o__Enterobacterales; f__Enterobacteriaceae; g__Klebsiella; s__Klebsiella_pneumoniae
28400033019ee7056b4fc6040af066cd	78	0	0	0	0	0	0	0	0	0	0	0	0	0	54	81	0	0	49	0	44	k__Bacteria; p__Pseudomonadota; c__Gammaproteobacteria; o__Pseudomonadales; f__Moraxellaceae; g__Acinetobacter; s__Acinetobacter_johnsonii
4127ed1a1e8f9dac46c2895299b26505	0	0	0	0	0	0	0	0	0	0	0	0	0	0	0	0	0	0	112	102	81	k__Bacteria; p__Pseudomonadota; c__Gammaproteobacteria; o__Enterobacterales; f__Erwiniaceae; g__Erwinia; s__Erwinia_amylovora
9c579db6f5fd65b7ba175b18370621a8	184	0	0	0	0	0	0	0	0	0	0	0	0	0	87	0	0	0	0	0	17	k__Bacteria; p__Pseudomonadota; c__Gammaproteobacteria; o__Alteromonadales; f__Pseudoalteromonadaceae; g__Pseudoalteromonas
6a8347c57289cd39b3755ae567b60b63	41	0	0	0	0	31	0	0	0	0	0	0	0	0	115	0	0	0	47	54	0	k__Bacteria; p__Bacillota; c__Bacilli; o__Lactobacillales; f__Enterococcaceae; g__Enterococcus
4db45b87eeef2f8c85301dea87cc1aae	284	0	0	0	0	0	0	0	0	0	0	0	0	0	0	0	0	0	0	0	0	k__Bacteria; p__Pseudomonadota; c__Gammaproteobacteria; o__Enterobacterales; f__Yersiniaceae
5485ca1c77b9b15016f1a7bc1b3b626f	0	0	0	0	0	0	0	0	0	0	0	0	0	0	0	0	0	0	80	124	76	k__Bacteria; p__Bacillota; c__Bacilli; o__Lactobacillales; f__Lactobacillaceae; g__Loigolactobacillus; s__Loigolactobacillus_coryniformis
c2c6067d787e7e87047ff0a20673bdcd	141	0	0	0	0	0	8	0	0	0	0	0	0	0	130	0	0	0	0	0	0	k__Bacteria; p__Pseudomonadota; c__Gammaproteobacteria; o__Vibrionales; f__Vibrionaceae; g__Vibrio
18140dbb3d23f65bc14e50886027a4fa	48	0	0	0	0	0	0	0	41	62	37	0	0	0	56	0	0	35	0	0	0	k__Bacteria; p__Pseudomonadota; c__Gammaproteobacteria; o__Enterobacterales; f__Yersiniaceae
a6c0f44c18cc7f5a59e4e82ae8179862	0	0	0	0	0	0	0	0	0	0	0	0	0	0	0	0	0	67	91	62	55	k__Bacteria; p__Pseudomonadota; c__Gammaproteobacteria; o__Enterobacterales; f__Enterobacteriaceae
5a64930efc408c2b7f85b86b346001b3	0	0	0	0	0	0	0	0	0	0	0	0	0	0	0	0	0	0	69	153	42	k__Bacteria; p__Pseudomonadota; c__Gammaproteobacteria; o__Enterobacterales; f__Enterobacteriaceae
25a9119ef475a4f8696e6eef3997e691	0	0	0	0	0	0	0	0	0	0	0	0	0	0	0	0	0	0	122	141	0	k__Bacteria; p__Bacillota; c__Bacilli; o__Lactobacillales; f__Lactobacillaceae; g__Levilactobacillus; s__Levilactobacillus_brevis
a7773d30c5a2009a19ba2df73fe658c1	6	0	0	9	0	0	0	0	0	0	0	0	0	0	0	17	18	56	69	61	26	k__Bacteria; p__Pseudomonadota; c__Gammaproteobacteria; o__Enterobacterales; f__Enterobacteriaceae
71fd06bf8c25e42ed875df9c9ed704f7	31	0	0	0	0	0	0	0	0	0	0	0	0	0	215	14	0	0	0	0	0	k__Bacteria; p__Pseudomonadota; c__Alphaproteobacteria; o__Caulobacterales; f__Caulobacteraceae; g__Brevundimonas; s__Brevundimonas_diminuta
bab0b4f909b8bfbf440ecc19ab8f5060	99	0	0	0	0	0	0	0	0	0	0	0	0	0	148	0	0	0	0	0	0	k__Bacteria; p__Bacteroidota; c__Chitinophagia; o__Chitinophagales; f__Chitinophagaceae; g__Sediminibacterium; s__Asinibacterium_lactis
f2cbb29998f80ea0d81f9cde98ee136e	105	0	0	0	0	0	0	0	0	0	0	0	0	0	141	0	0	0	0	0	0	k__Bacteria; p__Bacillota; c__Clostridia; o__Eubacteriales; f__Clostridiaceae; g__Clostridium
0b9183a08fff42fb5db0d5a5da0f5404	244	0	0	0	0	0	0	0	0	0	0	0	0	0	0	0	0	0	0	0	0	k__Bacteria; p__Pseudomonadota; c__Alphaproteobacteria; o__Sphingomonadales; f__Sphingomonadaceae; g__Sphingomonas
966b19a13130d60f05588914768900fe	105	0	0	0	0	0	0	0	0	0	0	0	0	0	136	0	0	0	0	0	0	k__Bacteria; p__Bacillota; c__Bacilli; o__Lactobacillales
b39545bc0c96aa3bb848e56a1564fdb6	60	0	0	0	0	0	0	0	0	0	0	0	0	0	180	0	0	0	0	0	0	k__Bacteria; p__Bacillota; c__Clostridia; o__Eubacteriales; f__Clostridiaceae; g__Paeniclostridium; s__Paeniclostridium_sordellii
b75f54fea633f037794f5477ff63a279	0	0	0	0	0	0	0	0	0	0	0	0	0	0	0	0	0	0	96	101	43	k__Bacteria; p__Pseudomonadota; c__Gammaproteobacteria; o__Enterobacterales; f__Enterobacteriaceae
2cd30e9eda91687ba73dcae76f4f1880	161	0	0	0	0	0	0	0	0	0	0	0	0	0	76	0	0	0	0	0	0	k__Bacteria; p__Pseudomonadota; c__Alphaproteobacteria; o__Caulobacterales; f__Caulobacteraceae; g__Brevundimonas
353dc9e514176baefc24b952e1309bba	0	0	0	0	0	0	0	191	42	0	0	0	0	0	0	0	0	0	0	0	0	k__Bacteria; p__Pseudomonadota; c__Gammaproteobacteria; o__Pseudomonadales; f__Pseudomonadaceae; g__Pseudomonas
e63eb1425d8eb15d70973bfb7a34b9b5	0	0	0	0	0	0	0	0	0	0	0	0	0	0	50	9	66	81	26	0	0	k__Bacteria; p__Bacillota; c__Bacilli; o__Lactobacillales; f__Lactobacillaceae; g__Ligilactobacillus; s__Ligilactobacillus_equicursoris
e2f1763cc76bbd845827dbf809f00b83	0	0	0	0	0	0	0	0	0	0	0	0	0	0	0	0	0	81	67	48	36	k__Bacteria; p__Pseudomonadota; c__Gammaproteobacteria; o__Enterobacterales; f__Enterobacteriaceae
eec867a3a2d1b2aae30df6cdfe1538c8	9	0	0	0	0	0	0	0	0	0	0	0	0	0	0	0	0	30	73	81	33	k__Bacteria; p__Pseudomonadota; c__Gammaproteobacteria; o__Enterobacterales
eff81caab15bc38a9d6c1a24c7c3324f	85	0	0	0	0	0	0	0	0	0	0	0	0	0	137	0	0	0	0	0	0	k__Bacteria; p__Bacillota
1f15040bb4d5b08eee401814f6673668	0	0	0	0	0	0	0	80	128	0	14	0	0	0	0	0	0	0	0	0	0	k__Bacteria; p__Pseudomonadota; c__Gammaproteobacteria; o__Pseudomonadales; f__Moraxellaceae; g__Acinetobacter
7a5b875cf99ddb93b84ed03d5105530d	55	0	0	0	0	0	0	0	0	0	0	0	0	0	166	0	0	0	0	0	0	k__Bacteria; p__Pseudomonadota; c__Gammaproteobacteria; o__Enterobacterales; f__Enterobacteriaceae
24d821dddfbe031b81a44817e6d6a4c1	27	32	0	15	0	0	0	0	0	0	0	0	0	0	67	7	8	17	15	7	20	k__Bacteria; p__Pseudomonadota; c__Gammaproteobacteria; o__Enterobacterales; f__Enterobacteriaceae
c674d2e9bc0413d6b50a85c75bdcc5c0	0	0	0	0	0	0	0	0	0	0	0	0	0	0	0	0	0	112	34	38	31	k__Bacteria; p__Pseudomonadota; c__Gammaproteobacteria; o__Enterobacterales
615e98f95754768b3a97483cecdf7830	88	0	0	0	0	0	0	0	0	0	0	0	0	0	125	0	0	0	0	0	0	k__Bacteria; p__Pseudomonadota; c__Gammaproteobacteria; o__Pseudomonadales; f__Moraxellaceae; g__Acinetobacter
e8165c825d679874a9c71c16408fbbfd	0	0	0	0	0	0	0	0	0	0	0	0	0	0	0	0	0	0	62	93	55	k__Bacteria; p__Pseudomonadota; c__Gammaproteobacteria; o__Enterobacterales; f__Yersiniaceae
3862fc7ee01f61a8ad4c9381310db46b	0	0	0	0	0	0	0	0	0	0	0	0	0	0	161	47	0	0	0	0	0	k__Bacteria; p__Pseudomonadota; c__Gammaproteobacteria; o__Pseudomonadales; f__Moraxellaceae; g__Acinetobacter
9eb17b28c3f388bedc3dca5a51f4eea6	108	0	0	0	0	0	0	0	0	0	0	0	0	0	94	0	0	0	0	0	0	k__Bacteria; p__Bacillota; c__Bacilli; o__Caryophanales; f__Staphylococcaceae
d64363f8c913d9774815032717de6c43	0	0	0	89	0	0	0	0	0	0	0	0	0	0	64	0	0	0	0	48	0	k__Bacteria; p__Bacillota; c__Bacilli; o__Lactobacillales; f__Streptococcaceae; g__Lactococcus; s__Lactococcus_cremoris
d36bf9df6d7f8715f5e1e00931bfdb5a	104	0	0	0	0	0	0	0	0	0	0	0	0	0	94	0	0	0	0	0	0	k__Bacteria; p__Actinomycetota; c__Actinomycetes; o__Micrococcales; f__Ornithinimicrobiaceae; g__Serinicoccus
a9d3f0bd5ca203b5354a332eca91a33c	0	0	31	72	12	0	0	0	0	0	0	0	0	0	0	0	53	30	0	0	0	k__Bacteria; p__Pseudomonadota; c__Gammaproteobacteria; o__Enterobacterales; f__Enterobacteriaceae; g__Klebsiella; s__Klebsiella_pneumoniae
a3ef7e4ee0d15cbcc7188a1136377237	92	0	0	0	0	0	0	0	0	0	0	0	0	0	105	0	0	0	0	0	0	k__Bacteria; p__Pseudomonadota; c__Betaproteobacteria; o__Burkholderiales; f__Comamonadaceae; g__Comamonas
56996463f13099fed0891a6e9f7a0705	23	0	0	0	0	0	0	0	0	0	0	0	0	0	173	0	0	0	0	0	0	k__Bacteria; p__Actinomycetota; c__Actinomycetes; o__Micrococcales; f__Microbacteriaceae; g__Pseudoclavibacter; s__Pseudoclavibacter_Species_CFCC_11306
0662cbe593269afd509474ed5ad858b9	0	0	0	0	0	0	0	0	0	0	0	0	0	0	173	0	15	8	0	0	0	k__Bacteria; p__Bacillota; c__Bacilli; o__Lactobacillales; f__Lactobacillaceae; g__Lactobacillus
596dc18ec83ed987e6559a25eeba37ff	0	0	0	0	0	0	0	0	0	0	0	0	0	0	0	89	0	0	107	0	0	k__Bacteria; p__Bacillota; c__Bacilli; o__Lactobacillales; f__Streptococcaceae; g__Lactococcus; s__Lactococcus_cremoris
f759cf924e8f208dc8bd6acb2a429f4d	11	0	0	7	0	0	0	0	23	0	0	0	0	0	20	29	0	16	34	29	26	k__Bacteria; p__Pseudomonadota; c__Gammaproteobacteria; o__Pseudomonadales; f__Moraxellaceae; g__Acinetobacter
406917f98ce8fcfc449b308118a782a0	189	0	0	0	0	0	0	0	0	0	0	0	0	0	0	0	0	0	0	0	0	k__Bacteria; p__Bacteroidota; c__Flavobacteriia; o__Flavobacteriales; f__Flavobacteriaceae; g__Flavobacterium
08a2e03329e38122852af81306ef218a	83	0	0	0	0	0	0	0	0	0	0	0	0	0	104	0	0	0	0	0	0	k__Bacteria; p__Actinomycetota; c__Actinomycetes; o__Mycobacteriales; f__Corynebacteriaceae; g__Corynebacterium
4c294f9a88e58b0e40a2b19f4658c209	0	0	0	0	0	0	0	0	0	0	0	186	0	0	0	0	0	0	0	0	0	k__Bacteria; p__Pseudomonadota; c__Gammaproteobacteria; o__Enterobacterales; f__Erwiniaceae; g__Erwinia; s__Erwinia_amylovora
aba8c17e313c37c938998554292445ba	0	0	0	0	0	0	0	84	100	0	0	0	0	0	0	0	0	0	0	0	0	k__Bacteria; p__Pseudomonadota; c__Betaproteobacteria; o__Burkholderiales; f__Oxalobacteraceae; g__Janthinobacterium; s__Janthinobacterium_lividum
01feed1ff22425510339865c557fb28c	63	5	0	0	0	0	0	0	0	0	0	0	0	0	75	40	0	0	0	0	0	k__Bacteria; p__Actinomycetota; c__Actinomycetes; o__Micrococcales; f__Micrococcaceae; g__Rothia
0452e00619028f628a02c71434e44ae3	182	0	0	0	0	0	0	0	0	0	0	0	0	0	0	0	0	0	0	0	0	k__Bacteria
d6dffb454cbb0b0c87367b03432c2b05	0	0	0	96	25	0	0	0	0	0	0	0	0	0	0	38	0	23	0	0	0	k__Bacteria; p__Pseudomonadota; c__Gammaproteobacteria; o__Enterobacterales; f__Enterobacteriaceae; g__Klebsiella; s__Klebsiella_pneumoniae
307c301fcd8c4f7b1bc1d69a06460119	7	0	0	0	0	0	0	0	0	0	0	0	0	0	74	34	28	38	0	0	0	k__Bacteria; p__Pseudomonadota; c__Gammaproteobacteria; o__Enterobacterales; f__Morganellaceae; g__Providencia; s__Providencia_rettgeri
0842eb17dc281bd9ce3b8eb62f1b904c	84	0	0	0	0	0	0	0	0	0	0	0	0	0	96	0	0	0	0	0	0	k__Bacteria; p__Actinomycetota; c__Actinomycetes; o__Micrococcales; f__Micrococcaceae; g__Arthrobacter
e9bb43f16c68d42682b62bfaca8c9e62	0	0	0	0	0	0	0	0	0	0	0	0	0	0	0	0	0	0	43	92	44	k__Bacteria; p__Bacillota; c__Bacilli; o__Lactobacillales; f__Enterococcaceae; g__Vagococcus; s__Vagococcus_fluvialis
d998e8ccc0b32a514780d6b515681e19	18	0	0	0	0	0	0	0	0	0	0	0	0	0	107	53	0	0	0	0	0	k__Bacteria; p__Pseudomonadota; c__Gammaproteobacteria; o__Pseudomonadales; f__Pseudomonadaceae; g__Pseudomonas
a1162ced61f8d8cbb545b9f84e419501	0	0	0	0	0	0	0	0	53	0	0	0	0	0	60	64	0	0	0	0	0	k__Bacteria; p__Pseudomonadota; c__Gammaproteobacteria; o__Pseudomonadales; f__Moraxellaceae; g__Acinetobacter
ded62176a620f40f4134e8be9ac268bc	68	0	0	0	0	0	0	0	0	0	0	0	0	0	105	0	0	0	0	0	0	k__Bacteria; p__Pseudomonadota; c__Alphaproteobacteria; o__Sphingomonadales; f__Erythrobacteraceae
15318ef23ab68840e3368e4d318f95ad	73	0	0	0	0	0	0	0	0	0	0	0	0	0	99	0	0	0	0	0	0	k__Bacteria; p__Pseudomonadota; c__Gammaproteobacteria; o__Enterobacterales; f__Enterobacteriaceae
29c3d78bd59750f3d8fc37a544406ec5	67	0	0	0	0	0	0	0	0	0	0	0	0	0	104	0	0	0	0	0	0	k__Bacteria; p__Pseudomonadota; c__Gammaproteobacteria; o__Enterobacterales; f__Enterobacteriaceae
5c0d1375d6436449c66f46db1b927025	0	0	0	0	0	0	0	45	77	28	21	0	0	0	0	0	0	0	0	0	0	k__Bacteria; p__Pseudomonadota; c__Gammaproteobacteria; o__Enterobacterales; f__Yersiniaceae
2c04beffacec5f9a7efc19414bb32a07	93	0	0	0	0	0	0	0	0	0	0	0	0	0	77	0	0	0	0	0	0	k__Bacteria; p__Actinomycetota; c__Actinomycetes; o__Micrococcales
dd976c366a58aa06f419b83f3f8f77b0	0	0	0	0	0	0	0	0	0	0	0	0	0	0	0	0	0	168	0	0	0	k__Bacteria; p__Pseudomonadota; c__Gammaproteobacteria; o__Pseudomonadales; f__Pseudomonadaceae; g__Pseudomonas
32e7dd57efc183a5b7e69af26d8641b9	0	0	0	0	0	0	0	0	0	0	0	0	0	0	0	0	0	76	31	38	23	k__Bacteria; p__Pseudomonadota; c__Gammaproteobacteria; o__Enterobacterales
5a35f1b0154cd43b25c9ce4a0587b48c	0	0	0	0	0	0	0	0	0	0	0	0	0	0	165	0	0	0	0	0	0	k__Bacteria; p__Pseudomonadota; c__Betaproteobacteria; o__Burkholderiales; f__Alcaligenaceae
bb4adb1b72d4dd61d569bbe7ab66de8a	86	0	0	0	0	0	0	0	0	0	0	0	0	0	78	0	0	0	0	0	0	k__Bacteria; p__Bacillota; c__Bacilli; o__Caryophanales; f__Staphylococcaceae
5497318e515a8c328a68f95975d9c7d4	76	8	0	0	0	0	0	0	0	0	0	0	0	0	80	0	0	0	0	0	0	k__Bacteria; p__Bacillota; c__Bacilli; o__Caryophanales; f__Staphylococcaceae; g__Staphylococcus; s__Staphylococcus_epidermidis
0ad3b95d7a0904e81ff56a3220cb0a51	80	0	0	0	0	0	0	0	0	0	0	0	0	0	83	0	0	0	0	0	0	k__Bacteria; p__Pseudomonadota; c__Gammaproteobacteria; o__Lysobacterales; f__Lysobacteraceae
692920b6e51321bf4778b4c8332f942c	0	0	0	0	0	0	0	0	15	0	0	0	0	0	0	0	0	0	0	75	71	k__Bacteria; p__Bacillota; c__Bacilli; o__Lactobacillales; f__Streptococcaceae; g__Lactococcus; s__Lactococcus_cremoris
ffa9c5f60f235d37423750c237ae6c34	0	0	0	0	0	0	0	0	0	0	0	0	0	0	0	0	0	0	50	64	47	k__Bacteria; p__Bacillota; c__Bacilli; o__Lactobacillales; f__Lactobacillaceae; g__Loigolactobacillus; s__Loigolactobacillus_coryniformis
c62052524b79e3af003ea0bbb9f0c9da	0	0	0	0	0	0	0	0	0	0	0	0	0	0	159	0	0	0	0	0	0	k__Bacteria; p__Pseudomonadota; c__Gammaproteobacteria; o__Pseudomonadales; f__Pseudomonadaceae; g__Pseudomonas
57252ddb7674be7f1e1f898bec94a416	0	0	0	0	0	0	0	0	0	0	0	0	0	0	0	0	0	157	0	0	0	k__Bacteria; p__Pseudomonadota; c__Gammaproteobacteria; o__Pseudomonadales; f__Pseudomonadaceae; g__Pseudomonas
991f7de7fa94faa096136b515ad172af	28	0	0	0	0	0	0	0	0	0	0	0	0	0	0	0	0	47	0	35	46	k__Bacteria; p__Pseudomonadota; c__Gammaproteobacteria; o__Pseudomonadales; f__Moraxellaceae; g__Acinetobacter; s__Acinetobacter_ursingii
08995258dcab3634cbbe385927d19c0b	103	0	0	0	0	0	0	0	0	0	0	0	0	0	49	0	0	0	0	0	0	k__Bacteria; p__Pseudomonadota; c__Alphaproteobacteria; o__Caulobacterales; f__Caulobacteraceae; g__Brevundimonas; s__Brevundimonas_bullata
0bb91191e15c1e9ab5623c0c7b0a5005	72	0	0	0	0	0	0	0	0	0	0	0	0	0	78	0	0	0	0	0	0	k__Bacteria; p__Pseudomonadota; c__Alphaproteobacteria; o__Rhodobacterales; f__Rhodobacteraceae; g__Paracoccus
99b4b08d63c3459f7ad9f4a23395d664	0	0	0	0	0	0	0	119	0	0	0	0	0	0	31	0	0	0	0	0	0	k__Bacteria; p__Pseudomonadota; c__Gammaproteobacteria; o__Enterobacterales; f__Enterobacteriaceae
258888d59976d9f8e12b0e5bb78be7ee	0	0	0	0	0	0	0	110	35	0	0	0	0	0	0	0	0	0	0	0	0	k__Bacteria; p__Pseudomonadota; c__Gammaproteobacteria; o__Pseudomonadales; f__Pseudomonadaceae; g__Pseudomonas
3d9c6158f7e502435a08c332bb8225e9	8	0	0	0	0	0	0	0	0	0	0	0	0	0	120	10	4	0	0	0	0	k__Bacteria; p__Bacteroidota; c__Flavobacteriia; o__Flavobacteriales; f__Flavobacteriaceae
a88cc1540a29ebac737655557063ea26	0	0	0	0	0	0	0	142	0	0	0	0	0	0	0	0	0	0	0	0	0	k__Bacteria; p__Pseudomonadota; c__Gammaproteobacteria; o__Pseudomonadales; f__Pseudomonadaceae; g__Pseudomonas
53b79efe90d43417ee5809191024b284	0	0	0	0	0	0	0	0	0	0	0	0	0	0	0	0	0	0	77	65	0	k__Bacteria; p__Bacillota; c__Bacilli; o__Lactobacillales; f__Lactobacillaceae
b52a8b64503bf4d2d8866a4a54de3744	0	0	0	0	0	0	0	0	0	0	0	0	0	0	0	0	0	0	30	78	30	k__Bacteria; p__Bacteroidota; c__Flavobacteriia; o__Flavobacteriales; f__Weeksellaceae; g__Chryseobacterium
eeaaa2d6b2b1facd8a68219fd180dd9f	137	0	0	0	0	0	0	0	0	0	0	0	0	0	0	0	0	0	0	0	0	k__Bacteria; p__Pseudomonadota; c__Alphaproteobacteria; o__Rhodospirillales; f__Rhodospirillaceae; g__Magnetospirillum; s__Magnetospirillum_magnetotacticum
3638f2062c305c79df283ef573a10b97	94	0	0	0	0	0	0	0	0	0	0	0	0	0	42	0	0	0	0	0	0	k__Bacteria; p__Pseudomonadota; c__Betaproteobacteria; o__Burkholderiales; f__Burkholderiaceae; g__Ralstonia; s__Ralstonia_pickettii
535f1e5956a3e98c1c2330ed54d19df2	0	0	0	0	0	0	0	20	116	0	0	0	0	0	0	0	0	0	0	0	0	k__Bacteria; p__Pseudomonadota; c__Gammaproteobacteria; o__Enterobacterales; f__Erwiniaceae; g__Pantoea
f451c32ed7c8d10dc84d9839d1fb296a	0	0	0	0	0	0	0	0	0	0	0	0	0	0	0	0	0	0	92	0	44	k__Bacteria; p__Bacillota; c__Bacilli; o__Lactobacillales; f__Lactobacillaceae; g__Lacticaseibacillus
b46806688d5bf1267b92fa8d87be1006	0	0	0	0	0	0	0	0	0	0	0	0	0	0	0	0	0	0	45	57	34	k__Bacteria; p__Bacteroidota; c__Flavobacteriia; o__Flavobacteriales; f__Weeksellaceae; g__Chryseobacterium
f8e20bea6e9df8d119a0d801a3b17e7e	0	0	0	0	0	0	0	0	0	0	0	0	0	0	0	0	0	0	131	0	0	k__Bacteria; p__Bacillota; c__Bacilli; o__Lactobacillales; f__Lactobacillaceae;g__Lacticaseibacillus; s__Lacticaseibacillus_rhamnosus
2ea9a7a51fef009cb91effe3ed2ca815	81	0	0	0	0	0	0	0	0	0	0	0	0	0	48	0	0	0	0	0	0	k__Bacteria; p__Actinomycetota; c__Actinomycetes; o__Micrococcales; f__Brevibacteriaceae; g__Brevibacterium
72101c474fa414fc977585506a9a027c	60	0	0	0	0	0	0	0	0	0	0	0	0	0	68	0	0	0	0	0	0	k__Bacteria; p__Bacillota; c__Bacilli; o__Lactobacillales; f__Aerococcaceae
22ba79bc09a88468552595f7680bf750	0	0	0	0	0	0	0	20	67	21	20	0	0	0	0	0	0	0	0	0	0	k__Bacteria; p__Pseudomonadota; c__Gammaproteobacteria; o__Enterobacterales; f__Enterobacteriaceae
6f83e756982678d0bb3e2e66dc261f60	11	0	0	0	0	0	0	0	0	0	0	0	0	0	99	16	0	0	0	0	0	k__Bacteria; p__Pseudomonadota; c__Betaproteobacteria; o__Burkholderiales; f__Alcaligenaceae; g__Alcaligenes; s__Alcaligenes_faecalis
fcd9c1f3125113e51cbdf952a0ba49bf	0	0	0	0	0	0	0	0	0	0	0	0	0	0	126	0	0	0	0	0	0	k__Bacteria; p__Actinomycetota; c__Actinomycetes; o__Micrococcales; f__Micrococcaceae; g__Kocuria
842c4b034c49f128fd20b9206b8cc072	62	0	0	0	0	0	0	0	0	0	0	0	0	0	62	0	0	0	0	0	0	k__Bacteria; p__Actinomycetota; c__Actinomycetes; o__Mycobacteriales; f__Dietziaceae; g__Dietzia
0d920a849bcecde10471a0286add008d	44	0	0	0	0	0	0	0	0	0	0	0	0	0	80	0	0	0	0	0	0	k__Bacteria; p__Bacillota; c__Erysipelotrichia; o__Erisipelotrichales; f__Turicibacteraceae; g__Turicibacter
4347044fcd7aea3d0b42286324bb8304	0	0	0	0	0	0	0	0	0	0	0	0	0	0	0	0	0	29	34	29	31	k__Bacteria; p__Pseudomonadota; c__Gammaproteobacteria; o__Enterobacterales
659fd0d4ba3933fdd05705e768e5a7b6	93	0	0	0	0	0	0	0	27	0	0	0	0	0	0	0	0	0	0	0	0	k__Bacteria; p__Bacillota; c__Bacilli; o__Caryophanales; f__Staphylococcaceae; g__Staphylococcus; s__Staphylococcus_equorum
a6f7542ec63d3cec6232a5a0d66ab3ba	96	0	0	0	0	0	0	5	0	0	0	0	0	0	16	0	0	0	0	0	0	k__Bacteria; p__Pseudomonadota; c__Alphaproteobacteria; o__Hyphomicrobiales; f__Methylobacteriaceae; g__Methylobacterium; s__Methylobacterium_isbiliense
9ff47357a44c61a25266e9c338cd8584	60	0	0	0	0	0	0	0	0	0	0	0	0	0	56	0	0	0	0	0	0	k__Bacteria; p__Actinomycetota; c__Actinomycetes; o__Micrococcales; f__Intrasporangiaceae
85a1f3e6b5b3176744b9df1049ba7138	42	0	0	0	0	0	0	0	0	0	0	0	0	0	74	0	0	0	0	0	0	k__Bacteria; p__Bacillota
101637aba474a6614786486ad42acb11	27	0	0	0	0	0	0	0	0	0	0	0	0	0	89	0	0	0	0	0	0	k__Bacteria; p__Bacillota; c__Bacilli; o__Lactobacillales; f__Streptococcaceae; g__Streptococcus
d583e3dfc02c5c8d45c145a3cd5e6cd4	0	0	0	0	0	0	0	116	0	0	0	0	0	0	0	0	0	0	0	0	0	k__Bacteria; p__Pseudomonadota; c__Gammaproteobacteria; o__Pseudomonadales; f__Pseudomonadaceae; g__Pseudomonas
be588df4a02fa9db0ee23bee1bcfce00	0	0	0	0	0	0	0	0	0	0	0	0	0	0	0	0	0	0	42	45	29	k__Bacteria; p__Pseudomonadota; c__Gammaproteobacteria; o__Enterobacterales; f__Enterobacteriaceae
342bd3f5147037f7d479c9ae9dd7cfb4	72	0	0	0	0	0	0	0	0	0	0	0	0	0	43	0	0	0	0	0	0	k__Bacteria; p__Bacillota; c__Bacilli; o__Lactobacillales; f__Aerococcaceae; g__Aerococcus
040ed2ec8b5493c0694e873718d76358	0	0	0	0	0	0	0	0	69	19	13	0	3	11	0	0	0	0	0	0	0	k__Bacteria; p__Bacillota; c__Bacilli; o__Lactobacillales; f__Enterococcaceae; g__Enterococcus
face10c840a069c79aa416c119937e07	0	0	0	0	0	0	0	0	0	0	0	0	0	0	0	0	0	0	43	71	0	k__Bacteria; p__Pseudomonadota; c__Gammaproteobacteria; o__Pseudomonadales; f__Pseudomonadaceae; g__Pseudomonas
09f037d394744813290731f24cf180c4	0	0	0	113	0	0	0	0	0	0	0	0	0	0	0	0	0	0	0	0	0	k__Bacteria; p__Pseudomonadota; c__Gammaproteobacteria; o__Enterobacterales; f__Enterobacteriaceae; g__Klebsiella
7c4a443d1da0d1561e74664e1e7132e2	72	0	0	0	0	0	0	0	0	0	0	0	0	0	40	0	0	0	0	0	0	k__Bacteria; p__Bacillota; c__Bacilli; o__Caryophanales; f__Staphylococcaceae; g__Salinicoccus
95958b2526bd16d86221d7534f8f548c	51	0	0	0	0	0	0	0	0	0	0	0	0	0	60	0	0	0	0	0	0	k__Bacteria; p__Bacteroidota; c__Flavobacteriia; o__Flavobacteriales; f__Weeksellaceae
68da9a9c0022dc3b6d69f0501b85b9d4	109	0	0	0	0	0	0	0	0	0	0	0	0	0	0	0	0	0	0	0	0	k__Bacteria; p__Bacteroidota; c__Flavobacteriia; o__Flavobacteriales; f__Flavobacteriaceae; g__Flavobacterium
683115fc76181678173b3098e8c1bcf0	61	0	0	0	0	0	0	0	0	0	0	0	0	0	48	0	0	0	0	0	0	k__Bacteria; p__Bacteroidota; c__Flavobacteriia; o__Flavobacteriales; f__Flavobacteriaceae; g__Aequorivita; s__Vitellibacter_aestuarii
9c8fe4f590ed08b997a8ca49bb3bb647	46	0	0	0	0	0	0	0	0	0	0	0	0	0	63	0	0	0	0	0	0	k__Bacteria; p__Actinomycetota; c__Actinomycetes; o__Mycobacteriales; f__Nocardiaceae; g__Rhodococcus; s__Rhodococcus_fascians
83e200e6aa49b79396f052dd3db97e6b	0	0	0	0	0	0	0	27	82	0	0	0	0	0	0	0	0	0	0	0	0	k__Bacteria; p__Pseudomonadota; c__Gammaproteobacteria; o__Enterobacterales; f__Yersiniaceae
62611dedc42201591d0c89973f903dde	76	0	0	0	0	0	0	0	0	0	0	0	0	0	0	32	0	0	0	0	0	k__Bacteria; p__Bacillota; c__Bacilli; o__Caryophanales; f__Staphylococcaceae; g__Staphylococcus
0fba0ba6fc8ca7a0768b5aa67c909222	0	0	0	0	0	0	0	0	0	0	0	0	0	0	0	0	0	0	0	69	39	k__Bacteria; p__Bacillota; c__Bacilli; o__Lactobacillales; f__Enterococcaceae; g__Enterococcus
b435c222b3faf8af0a62458ea2a9cbb7	107	0	0	0	0	0	0	0	0	0	0	0	0	0	0	0	0	0	0	0	0	k__Bacteria; p__Pseudomonadota; c__Gammaproteobacteria; o__Alteromonadales; f__Pseudoalteromonadaceae; g__Pseudoalteromonas
2b2d74d49f4c8c95b45926600d6d724c	41	0	0	0	0	0	0	0	0	0	0	0	0	0	66	0	0	0	0	0	0	k__Bacteria; p__Bacillota; c__Bacilli; o__Lactobacillales
c6b516ae2ba507f85cf0eede12bfa499	0	0	0	0	0	0	0	15	0	0	0	0	0	0	92	0	0	0	0	0	0	k__Bacteria; p__Bacillota; c__Bacilli; o__Caryophanales; f__Staphylococcaceae; g__Staphylococcus
b02a8d33d018119dedb2db15db887bfd	62	0	0	0	0	0	0	0	0	0	0	0	0	0	42	0	0	0	0	0	0	k__Bacteria; p__Actinomycetota; c__Actinomycetes; o__Propionibacteriales; f__Propionibacteriaceae; g__Cutibacterium_ s__Cutibacterium_acnes
e325631c4734dec820e8f1056d464a3d	0	0	0	0	0	0	0	0	0	20	0	0	0	0	0	0	84	0	0	0	0	k__Bacteria; p__Bacillota; c__Bacilli; o__Lactobacillales; f__Streptococcaceae; g__Lactococcus; s__Lactococcus_cremoris/lactis
d7eb6ac2b16ff5bc9540b66ee4fcf1ce	103	0	0	0	0	0	0	0	0	0	0	0	0	0	0	0	0	0	0	0	0	k__Bacteria; p__Pseudomonadota; c__Alphaproteobacteria; o__Caulobacterales; f__Caulobacteraceae; g__Brevundimonas
232fcb125e4b2c92c53b722fbcb31321	2	0	0	0	0	0	0	0	5	3	0	0	0	0	14	29	16	11	7	11	5	k__Bacteria; p__Bacillota; c__Bacilli; o__Caryophanales; f__Staphylococcaceae; g__Macrococcus
f292bfee451ce503176fe3b98f2ec995	0	103	0	0	0	0	0	0	0	0	0	0	0	0	0	0	0	0	0	0	0	k__Bacteria; p__Bacillota; c__Bacilli; o__Lactobacillales; f__Streptococcaceae; g__Lactococcus; s__Lactococcus_cremoris/lactis
f4258454a105fdf5efe5dd76c46b88ca	0	0	0	0	0	0	0	103	0	0	0	0	0	0	0	0	0	0	0	0	0	k__Bacteria; p__Pseudomonadota; c__Gammaproteobacteria; o__Pseudomonadales; f__Pseudomonadaceae; g__Pseudomonas
4b47b8f499c97cd1428049f40d97e58b	102	0	0	0	0	0	0	0	0	0	0	0	0	0	0	0	0	0	0	0	0	k__Bacteria; p__Pseudomonadota; c__Gammaproteobacteria; o__Pseudomonadales; f__Pseudomonadaceae; g__Pseudomonas
85cd579878843656521d5183c9917737	72	0	0	0	0	0	0	0	0	0	0	0	0	0	30	0	0	0	0	0	0	k__Bacteria; p__Pseudomonadota; c__Gammaproteobacteria; o__Vibrionales; f__Vibrionaceae; g__Vibrio; s__Vibrio_artabrorum
a50c49d26c83479691d4d1e9d9055d46	57	0	0	0	0	0	0	0	0	0	0	0	0	0	45	0	0	0	0	0	0	k__Bacteria; p__Pseudomonadota; c__Gammaproteobacteria; o__Vibrionales; f__Vibrionaceae; g__Vibrio
e6a7e8fc4bc8c8b8a23887160b4da226	0	0	0	0	0	0	0	19	78	0	5	0	0	0	0	0	0	0	0	0	0	k__Bacteria; p__Bacillota; c__Bacilli; o__Caryophanales; f__Staphylococcaceae; g__Macrococcus
9e4976b3f22f2889ea2348b491c0feb0	0	0	0	0	0	0	0	0	0	0	0	0	0	0	102	0	0	0	0	0	0	k__Bacteria; p__Bacillota; c__Bacilli; o__Lactobacillales; f__Enterococcaceae; g__Enterococcus
141c6f279d1d8f0bdfef2190161fbc62	54	0	0	0	0	0	0	0	0	0	0	0	0	0	47	0	0	0	0	0	0	k__Bacteria; p__Pseudomonadota; c__Gammaproteobacteria; o__Vibrionales; f__Vibrionaceae; g__Vibrio; s__Vibrio_artabrorum
8146deefacadef2055916d06c19a3abd	51	0	0	0	0	0	0	0	0	0	0	0	0	0	49	0	0	0	0	0	0	k__Bacteria; p__Bacillota; c__Bacilli; o__Caryophanales; f__Staphylococcaceae; g__Jeotgalicoccus
69fdf828f86bf71063d3108d93fab4ab	0	0	0	0	0	0	0	0	0	0	0	0	0	0	0	0	0	100	0	0	0	k__Bacteria; p__Bacillota; c__Bacilli; o__Lactobacillales; f__Streptococcaceae; g__Lactococcus; s__Lactococcus_cremoris/lactis
67b8a780cbdc9f0efe5500f904160880	59	0	0	0	0	0	0	0	0	0	0	0	0	0	40	0	0	0	0	0	0	k__Bacteria
b65a769da7f4bf6f04a47a23c2e2211e	50	0	0	0	0	0	0	0	0	0	0	0	0	0	49	0	0	0	0	0	0	k__Bacteria; p__Bacillota; c__Bacilli
f38333225de90dbe8102d09ff65aff48	50	0	0	0	0	0	0	0	0	0	0	0	0	0	49	0	0	0	0	0	0	k__Bacteria; p__Thermotogota; c__Thermotogota; o__Thermotogota_Order; f__Thermotogota_Family; g__Thermotogota_Genus; s__Thermotogota_Species
7b131d2c099c938642349d8ef64fa5aa	0	0	0	0	0	0	0	0	0	0	0	33	0	0	0	0	0	43	22	0	0	k__Bacteria; p__Bacillota; c__Clostridia; o__Eubacteriales; f__Clostridiaceae; g__Clostridium; s__Clostridium_tyrobutyricum
70a8e9778fda5f4d6eb725b89b120528	30	0	0	0	0	5	0	18	0	0	0	0	0	0	44	0	0	0	0	0	0	k__Bacteria; p__Actinomycetota; c__Actinomycetes; o__Mycobacteriales; f__Corynebacteriaceae; g__Corynebacterium; s__Corynebacterium_variabile
e7633f7cd02818be3e46bd6bae183eb2	20	0	0	0	0	0	0	0	0	33	0	0	0	0	0	0	0	0	0	27	16	k__Bacteria; p__Pseudomonadota; c__Gammaproteobacteria; o__Enterobacterales; f__Enterobacteriaceae
576cd529f17ff11862e2c7fc8a72a810	4	0	0	0	0	0	0	0	0	0	0	0	0	0	85	6	0	0	0	0	0	k__Bacteria; p__Pseudomonadota; c__Betaproteobacteria; o__Burkholderiales; f__Comamonadaceae
47f0dfa872ad06bbe11ca59b31acc51c	46	0	0	0	0	0	0	0	0	0	0	0	0	0	48	0	0	0	0	0	0	k__Bacteria; p__Pseudomonadota; c__Gammaproteobacteria; o__Vibrionales; f__Vibrionaceae; g__Vibrio
3b2c15bba5b3c929af4a966100965697	0	0	82	0	0	0	0	0	0	0	0	0	12	0	0	0	0	0	0	0	0	k__Bacteria; p__Bacillota; c__Bacilli; o__Lactobacillales; f__Streptococcaceae; g__Lactococcus; s__Lactococcus_cremoris/lactis
b795803b0a1700ccac819e33c1cccc98	55	0	0	0	0	0	0	0	0	0	0	0	0	0	37	0	0	0	0	0	0	k__Bacteria; p__Bacillota; c__Bacilli; o__Caryophanales; f__Staphylococcaceae; g__Jeotgalicoccus
a77e708951114ffb7af2549792904934	12	0	0	0	0	0	0	0	0	0	0	0	0	0	23	0	0	0	0	36	21	k__Bacteria; p__Bacillota; c__Bacilli; o__Lactobacillales; f__Lactobacillaceae; g__Companilactobacillus
e376bf42c732d304d22259df842eee72	0	0	0	0	0	0	0	0	0	0	0	15	9	0	0	0	0	7	38	17	6	k__Bacteria; p__Bacillota; c__Bacilli; o__Lactobacillales; f__Lactobacillaceae; g__Schleiferilactobacillus; s__Schleiferilactobacillus_harbinensis
baf3c4e67794cfdd14145968ffdfa2ae	0	0	0	0	0	0	0	0	0	0	0	0	0	0	0	0	0	92	0	0	0	k__Bacteria; p__Pseudomonadota; c__Gammaproteobacteria; o__Pseudomonadales; f__Pseudomonadaceae; g__Pseudomonas
b96c3a7c5456a19f945b346e6be9abe3	44	0	0	0	0	0	0	0	0	0	0	0	0	0	47	0	0	0	0	0	0	k__Bacteria; p__Bacillota; c__Bacilli; o__Lactobacillales; f__Aerococcaceae
d7387a9e6cc41ffa1ccedf56a34d5a12	0	0	0	0	0	0	0	51	40	0	0	0	0	0	0	0	0	0	0	0	0	k__Bacteria; p__Pseudomonadota; c__Gammaproteobacteria; o__Pseudomonadales; f__Moraxellaceae; g__Acinetobacter; s__Acinetobacter_radioresistens
f314307adbf1894c01fc9de79f3807d9	0	0	0	0	0	0	0	0	0	0	0	0	0	0	91	0	0	0	0	0	0	k__Bacteria; p__Actinomycetota; c__Actinomycetes; o__Micrococcales; f__Brevibacteriaceae; g__Brevibacterium
45aed3b4a4b3230955d79ffc0db02777	34	0	0	0	0	0	0	0	0	0	0	0	0	0	56	0	0	0	0	0	0	k__Bacteria; p__Pseudomonadota; c__Alphaproteobacteria; o__Sphingomonadales; f__Sphingomonadaceae; g__Sphingomonas
473c6f0b9e35144ddb9fcfe6fb5685d4	7	0	0	0	0	0	0	0	0	0	0	0	0	0	82	0	0	0	0	0	0	k__Bacteria; p__Pseudomonadota; c__Gammaproteobacteria; o__Lysobacterales; f__Lysobacteraceae; g__Stenotrophomonas
2ea2b9083d96a1465773e51aa6e12232	88	0	0	0	0	0	0	0	0	0	0	0	0	0	0	0	0	0	0	0	0	k__Bacteria; p__Actinomycetota; c__Actinomycetes; o__Micrococcales; f__Brevibacteriaceae; g__Brevibacterium
6ed8b768e7bedc01410fa0aee0b8a376	36	0	0	0	0	0	0	0	0	0	0	0	0	0	52	0	0	0	0	0	0	k__Bacteria; p__Bacillota; c__Clostridia; o__Eubacteriales; f__Oscillospiraceae
c43087f77fbc06dbebe26803daca99e9	0	0	0	0	0	15	14	23	36	0	0	0	0	0	0	0	0	0	0	0	0	k__Bacteria; p__Bacillota; c__Bacilli; o__Lactobacillales; f__Streptococcaceae; g__Lactococcus
e28498acb06bf3d279f57206d5e39b36	0	0	0	0	0	0	0	0	0	0	0	0	0	0	0	0	0	30	17	31	9	k__Bacteria; p__Bacteroidota; c__Flavobacteriia; o__Flavobacteriales; f__Flavobacteriaceae; g__Empedobacter; s__Empedobacter_brevis
5dcb714e432a603d03ee800b606b366d	86	0	0	0	0	0	0	0	0	0	0	0	0	0	0	0	0	0	0	0	0	k__Bacteria; p__Bacteroidota; c__Flavobacteriia; o__Flavobacteriales
69bd4925c66461b15c3d7e2ac0b29ede	51	0	0	0	0	0	5	0	0	0	0	0	0	0	30	0	0	0	0	0	0	k__Bacteria; p__Pseudomonadota; c__Gammaproteobacteria; o__Pseudomonadales; f__Pseudomonadaceae; g__Pseudomonas
bcf8d563c48503ab755c1a46597e5858	0	0	0	0	0	0	0	0	0	0	0	85	0	0	0	0	0	0	0	0	0	k__Bacteria; p__Pseudomonadota; c__Gammaproteobacteria; o__Pseudomonadales; f__Moraxellaceae; g__Acinetobacter; s__Acinetobacter_radioresistens
88accbc36e540433e7a6425753704841	0	0	0	0	0	0	0	0	0	0	0	0	0	0	85	0	0	0	0	0	0	k__Bacteria; p__Actinomycetota; c__Actinomycetes; o__Micrococcales; f__Dermabacteraceae; g__Brachybacterium
f56f2daa30017bf24e96907c898eb883	0	0	0	0	0	0	0	49	27	0	0	0	0	0	8	0	0	0	0	0	0	k__Bacteria; p__Bacteroidota; c__Sphingobacteriia; o__Sphingobacteriales; f__Sphingobacteriaceae; g__Sphingobacterium
d86ba2e7357ae3f055e12c76f51aee95	83	0	0	0	0	0	0	0	0	0	0	0	0	0	0	0	0	0	0	0	0	k__Bacteria; p__Actinomycetota; c__Actinomycetes; o__Micrococcales; f__Dermabacteraceae; g__Brachybacterium
deba1d564268758053ebf5b72ef3176d	34	0	0	0	0	0	0	0	0	0	0	0	0	0	49	0	0	0	0	0	0	k__Bacteria; p__Bacillota; c__Clostridia; o__Eubacteriales
3a0c1321ebad1dfbd01b70a09aa6e30b	19	0	0	0	0	0	0	13	0	0	0	0	0	0	49	0	0	0	0	0	0	k__Bacteria; p__Bacteroidota; c__Flavobacteriia; o__Flavobacteriales; f__Weeksellaceae; g__Chryseobacterium
74c3fea22548b7fd8a73992b03aa4c12	51	0	0	0	0	0	0	0	0	0	0	0	0	0	29	0	0	0	0	0	0	k__Bacteria; p__Bacillota; c__Bacilli; o__Lactobacillales; f__Streptococcaceae; g__Streptococcus
ec84c25573880b72b49f3e916cef8c56	37	0	0	0	0	0	0	0	0	0	0	0	0	0	43	0	0	0	0	0	0	k__Bacteria; p__Pseudomonadota; c__Alphaproteobacteria; o__Rhodobacterales; f__Rhodobacteraceae; g__Paracoccus
0aa6767415c3c1d08d147c80b16ec596	37	0	0	0	0	0	0	0	0	0	0	0	0	0	18	25	0	0	0	0	0	k__Bacteria; p__Pseudomonadota; c__Gammaproteobacteria; o__Pseudomonadales; f__Moraxellaceae; g__Acinetobacter; s__Acinetobacter_lwoffii
943513852c9d9f643c55081454d225d3	79	0	0	0	0	0	0	0	0	0	0	0	0	0	0	0	0	0	0	0	0	k__Bacteria; p__Pseudomonadota; c__Alphaproteobacteria
86d15b3c68a1aa808e0c453f6372bd2c	0	0	0	0	0	0	0	49	29	0	0	0	0	0	0	0	0	0	0	0	0	k__Bacteria; p__Pseudomonadota; c__Gammaproteobacteria; o__Lysobacterales; f__Lysobacteraceae; g__Stenotrophomonas
1d2ad94e29f958bb8a3166d3dd57f549	0	0	0	0	0	0	0	0	0	0	0	0	0	0	0	0	0	16	18	25	19	k__Bacteria; p__Pseudomonadota; c__Gammaproteobacteria; o__Enterobacterales; f__Enterobacteriaceae; g__Klebsiella
769f08ee2a65c8ea4453e5d5189d3d63	9	0	0	0	0	0	0	0	0	0	0	0	0	0	68	0	0	0	0	0	0	k__Bacteria; p__Pseudomonadota
50d29f5918e0a5546eba37067f4a9788	0	0	0	0	0	0	0	0	0	0	0	0	0	0	77	0	0	0	0	0	0	k__Bacteria; p__Bacillota; c__Bacilli; o__Lactobacillales; f__Streptococcaceae; g__Streptococcus
ab73cb4ef4d19ff2afef29e4de1f8322	75	0	0	0	0	0	0	0	0	0	0	0	0	0	0	0	0	0	0	0	0	k__Bacteria; p__Pseudomonadota; c__Gammaproteobacteria; o__Lysobacterales; f__Lysobacteraceae; g__Lysobacter
fcbc96ec926f1ecfa642b98110bfd227	1	0	0	0	6	14	0	0	0	0	0	0	0	0	16	0	0	0	14	18	6	k__Bacteria; p__Bacillota; c__Bacilli; o__Lactobacillales; f__Enterococcaceae; g__Enterococcus
ab05dd895c375d06c076b7247a14e46a	0	0	0	0	0	15	22	0	0	0	0	0	0	0	38	0	0	0	0	0	0	k__Bacteria; p__Bacillota; c__Bacilli; o__Caryophanales; f__Staphylococcaceae; g__Staphylococcus
bfa8c1c6585be0e0e4bc5194f0b30173	0	0	0	0	0	0	0	0	0	0	0	0	0	0	0	0	0	0	21	25	29	k__Bacteria; p__Bacillota; c__Bacilli; o__Lactobacillales; f__Lactobacillaceae; g__Lactobacillus
f2182f675718aaeee37f9bd5fa740292	0	0	0	0	0	0	0	0	0	0	0	0	0	0	74	0	0	0	0	0	0	k__Bacteria; p__Bacillota; c__Clostridia; o__Eubacteriales; f__Lachnospiraceae
550f6a05e633005d8aa4f1d329ea2300	0	0	0	0	0	0	0	0	0	0	0	0	0	0	74	0	0	0	0	0	0	k__Bacteria; p__Actinomycetota; c__Actinomycetes; o__Micrococcales; f__Dermabacteraceae; g__Brachybacterium
2cebd4fc5ad7d2306e2b2ed13b485aac	55	0	0	0	0	0	0	0	0	0	0	0	0	0	18	0	0	0	0	0	0	k__Bacteria; p__Pseudomonadota; c__Gammaproteobacteria; o__Alteromonadales; f__Idiomarinaceae; g__Idiomarina; s__Idiomarina_seosinensis
9016ce740fdf958d460dc6467eb4b8f6	42	0	0	0	0	0	0	0	0	0	0	0	0	0	31	0	0	0	0	0	0	k__Bacteria
b7939c5282f5a860f7f572f38e14477b	35	0	0	0	0	0	0	0	0	0	0	0	0	0	38	0	0	0	0	0	0	k__Bacteria; p__Actinomycetota; c__Actinomycetes; o__Mycobacteriales; f__Corynebacteriaceae; g__Corynebacterium
05f396eb2a97db9c82e5f9d3fa049d34	6	0	0	0	0	0	0	0	0	0	0	0	0	0	67	0	0	0	0	0	0	k__Bacteria; p__Pseudomonadota; c__Betaproteobacteria; o__Burkholderiales; f__Alcaligenaceae; g__Achromobacter
cf09b4498e1e9a64e4096a7436abfec2	0	0	0	0	0	0	0	3	8	15	8	13	13	0	11	0	0	0	0	0	1	k__Bacteria; p__Pseudomonadota; c__Gammaproteobacteria; o__Enterobacterales
d3fb8f3406f2f4416961c0f0b579af3c	0	0	0	0	0	0	0	0	0	0	0	0	0	0	72	0	0	0	0	0	0	k__Bacteria
24e50204b7c9482b96161020ebf076c1	39	0	0	0	0	0	0	0	0	0	0	0	0	0	32	0	0	0	0	0	0	k__Bacteria; p__Pseudomonadota; c__Gammaproteobacteria; o__Vibrionales; f__Vibrionaceae; g__Vibrio
642e39bd29d31bce9c1d83ac63a35049	3	0	0	0	0	0	0	0	0	0	0	0	0	0	21	0	0	16	16	0	15	k__Bacteria; p__Pseudomonadota; c__Gammaproteobacteria; o__Pseudomonadales; f__Moraxellaceae; g__Acinetobacter; s__Acinetobacter_baumannii
630432409d4028585bc6ebda8fba676e	0	0	0	0	0	0	0	0	0	0	0	0	0	0	71	0	0	0	0	0	0	k__Bacteria; p__Bacillota; c__Clostridia; o__Eubacteriales; f__Lachnospiraceae; g__Roseburia; s__Roseburia_intestinalis
1614d4a90eb2b70b230b67f5fc7671b5	31	0	0	0	0	0	0	0	0	0	0	0	0	0	39	0	0	0	0	0	0	k__Bacteria; p__Pseudomonadota; c__Gammaproteobacteria; o__Alteromonadales; f__Alteromonadaceae; g__Marinobacter; s__Marinobacter_salsuginis
31f8eeaf949b548ad88d92f5e1b376ca	13	0	0	0	0	0	0	0	0	0	0	0	0	0	55	0	0	0	0	0	0	k__Bacteria; p__Bacillota
91bb1f6279bdd0db108112dff216539e	41	0	0	0	0	0	0	0	0	0	0	0	0	0	26	0	0	0	0	0	0	k__Bacteria; p__Pseudomonadota; c__Gammaproteobacteria; o__Pseudomonadales; f__Moraxellaceae; g__Psychrobacter
32e777c4c813711bb4d684b593922016	0	0	0	0	0	0	0	67	0	0	0	0	0	0	0	0	0	0	0	0	0	k__Bacteria; p__Pseudomonadota; c__Gammaproteobacteria; o__Pseudomonadales; f__Pseudomonadaceae; g__Pseudomonas
8a796021c88495df19bf02ff311a072e	0	0	0	0	0	0	0	0	0	0	0	0	0	0	67	0	0	0	0	0	0	k__Bacteria; p__Bacillota
f65fa50fb4cf7f3bc79940072d03560e	65	0	0	0	0	0	0	0	0	0	0	0	0	0	0	0	0	0	0	0	0	k__Bacteria; p__Pseudomonadota; c__Gammaproteobacteria; o__Pseudomonadales; f__Moraxellaceae; g__Acinetobacter; s__Acinetobacter_haemolyticus
89ad88b91e12fcce5d5790fd77000a57	23	0	0	0	0	0	0	0	0	0	0	0	0	0	42	0	0	0	0	0	0	k__Bacteria; p__Bacteroidota; c__Flavobacteriia; o__Flavobacteriales; f__Weeksellaceae; g__Cloacibacterium; s__Cloacibacterium_normanense
0b000f7ab22a75e5ca5f254a4cc2baf9	64	0	0	0	0	0	0	0	0	0	0	0	0	0	0	0	0	0	0	0	0	k__Bacteria; p__Bacillota; c__Clostridia; o__Eubacteriales
aa57a4302083864480d0ded0647b7713	0	0	0	0	0	0	0	0	0	0	0	0	0	0	64	0	0	0	0	0	0	k__Bacteria
7107bfea74bf5d624ac23be7e3092caf	0	0	0	0	0	0	0	0	0	0	0	0	0	0	0	0	0	0	64	0	0	k__Bacteria; p__Bacillota; c__Bacilli; o__Lactobacillales; f__Lactobacillaceae; g__Lentilactobacillus
f14d1f37336dba20e035cfc6d4b91dc0	62	0	0	0	0	0	0	0	0	0	0	0	0	0	0	0	0	0	0	0	0	k__Bacteria; p__Pseudomonadota; c__Alphaproteobacteria; o__Caulobacterales; f__Caulobacteraceae; g__Brevundimonas; s__Brevundimonas_bullata
a422b62492fd1ecd8ab3463ff0d7f4fb	62	0	0	0	0	0	0	0	0	0	0	0	0	0	0	0	0	0	0	0	0	k__Bacteria; p__Pseudomonadota; c__Oligoflexia; o__Bdellovibrionales; f__Bdellovibrionaceae; g__Bdellovibrio; s__Bdellovibrio_Species_JSF2
7de46ad56d57f3a44e9322ae24c9135f	23	0	0	0	0	0	0	0	0	0	0	0	0	0	39	0	0	0	0	0	0	k__Bacteria; p__Actinomycetota; c__Actinomycetes; o__Mycobacteriales; f__Corynebacteriaceae; g__Corynebacterium
7a02fb4e90d4a98664ae5408fe0204e9	0	0	0	0	0	0	0	0	0	0	0	0	0	0	62	0	0	0	0	0	0	k__Bacteria; p__Actinomycetota; c__Actinomycetes; o__Micrococcales; f__Dermabacteraceae; g__Brachybacterium
a9840ed86b9e1327bb106e355e3c029a	53	0	0	0	0	0	0	0	0	0	0	0	0	0	0	0	0	0	8	0	0	k__Bacteria; p__Pseudomonadota; c__Alphaproteobacteria; o__Hyphomicrobiales; f__Brucellaceae; g__Ochrobactrum
c434144d606eed3fe8cc9cbe2a2205ce	47	0	0	0	0	0	0	0	0	0	0	0	0	0	14	0	0	0	0	0	0	k__Bacteria; p__Bacillota; c__Bacilli; o__Lactobacillales; f__Leuconostocaceae; g__Weissella; s__Weissella_thailandensis
7aa8b90b40391ba0c15525ca95ef5535	0	0	0	0	0	0	0	0	0	0	0	0	0	0	61	0	0	0	0	0	0	k__Bacteria; p__Actinomycetota; c__Coriobacteriia; o__Coriobacteriales; f__Atopobiaceae; g__Olsenella; s__Olsenella_umbonata
f2384a4c79b44a932e189292b6543bfe	0	0	0	0	0	0	0	41	19	0	0	0	0	0	0	0	0	0	0	0	0	k__Bacteria; p__Actinomycetota; c__Actinomycetes; o__Micrococcales; f__Micrococcaceae; g__Arthrobacter
30f64c1d6d3aca6a2c03e0e1ed128d98	0	0	0	0	0	0	0	6	2	10	4	18	1	14	0	0	0	0	1	2	2	k__Bacteria; p__Actinomycetota; c__Actinomycetes; o__Bifidobacteriales; f__Bifidobacteriaceae; g__Bifidobacterium
6e360cc7df0d4a9a7d9ce4109c59a166	59	0	0	0	0	0	0	0	0	0	0	0	0	0	0	0	0	0	0	0	0	k__Bacteria; p__Actinomycetota; c__Actinomycetes; o__Micrococcales; f__Dermabacteraceae; g__Brachybacterium
71f9d56d45fd8a632635d4190b32a100	0	0	0	0	0	0	0	59	0	0	0	0	0	0	0	0	0	0	0	0	0	k__Bacteria; p__Bacillota; c__Bacilli; o__Lactobacillales; f__Streptococcaceae; g__Lactococcus; s__Lactococcus_cremoris
96e6d6eed3cea775bbd73aa4b96c2401	0	0	0	0	0	0	0	59	0	0	0	0	0	0	0	0	0	0	0	0	0	k__Bacteria; p__Pseudomonadota; c__Gammaproteobacteria; o__Pseudomonadales; f__Pseudomonadaceae; g__Pseudomonas
9bde13e95e5f7f6fd64bb5247b0aac52	0	0	0	0	0	0	0	0	0	0	0	0	0	0	59	0	0	0	0	0	0	k__Bacteria; p__Pseudomonadota; c__Gammaproteobacteria; o__Alteromonadales; f__Pseudoalteromonadaceae; g__Pseudoalteromonas
800dca646b0fdb7fa4cad28651f9b5b8	0	0	0	0	0	0	0	0	0	0	0	0	0	0	42	17	0	0	0	0	0	k__Bacteria; p__Bacteroidota; c__Flavobacteriia; o__Flavobacteriales; f__Weeksellaceae; g__Chryseobacterium
bea980dcd2a60880146ca710b03560b7	58	0	0	0	0	0	0	0	0	0	0	0	0	0	0	0	0	0	0	0	0	k__Bacteria; p__Bacteroidota; c__Flavobacteriia; o__Flavobacteriales; f__Flavobacteriaceae; g__Flavobacterium
a0569e83f7be0aead8551afc931f8a0b	58	0	0	0	0	0	0	0	0	0	0	0	0	0	0	0	0	0	0	0	0	k__Bacteria; p__Actinomycetota; c__Actinomycetes; o__Micrococcales
ee4ee223d4a97bb75d34503cc063e95b	28	0	0	0	0	0	0	0	0	0	0	0	0	0	29	0	0	0	0	0	0	k__Bacteria; p__Pseudomonadota; c__Betaproteobacteria; o__Burkholderiales; f__Comamonadaceae
05778c2938f4b17ea42b053175008d82	17	0	0	0	0	0	0	0	0	0	0	0	0	0	40	0	0	0	0	0	0	k__Bacteria; p__Bacteroidota
1e91e046e94f9d8ae98279d855e43acf	56	0	0	0	0	0	0	0	0	0	0	0	0	0	0	0	0	0	0	0	0	k__Bacteria; p__Actinomycetota; c__Actinomycetes; o__Mycobacteriales; f__Corynebacteriaceae; g__Corynebacterium
12144cd16635f481df2f483fa693e1f5	8	0	0	10	0	0	0	0	0	0	0	0	0	0	5	0	13	5	10	0	5	k__Bacteria; p__Pseudomonadota; c__Gammaproteobacteria; o__Enterobacterales; f__Enterobacteriaceae
14f495280e2fce5ff6e4afc03b529531	0	0	0	0	0	0	0	0	0	0	0	0	0	0	56	0	0	0	0	0	0	k__Bacteria; p__Bacillota
4c1e4379975a551b84467c099e635896	0	0	0	0	0	0	0	0	0	0	0	0	0	0	56	0	0	0	0	0	0	k__Bacteria; p__Pseudomonadota; c__Gammaproteobacteria; o__Pseudomonadales; f__Pseudomonadaceae; g__Pseudomonas
88fae7c7a441c943f800ccd9362ebfd8	0	0	0	0	0	0	0	0	0	0	0	0	0	0	33	0	0	0	0	12	11	k__Bacteria; p__Pseudomonadota; c__Gammaproteobacteria; o__Lysobacterales; f__Lysobacteraceae; g__Stenotrophomonas
e4e95c0d036422098acd39e127772f10	0	0	0	0	0	0	0	0	0	0	0	0	0	0	0	0	0	0	0	33	23	k__Bacteria; p__Bacillota; c__Bacilli; o__Lactobacillales; f__Lactobacillaceae; g__Ligilactobacillus; s__Ligilactobacillus_equicursoris
17447c8f57123846929961051716ea7a	0	0	0	0	0	0	0	0	0	0	0	0	0	0	0	0	0	0	0	0	56	k__Bacteria; p__Pseudomonadota; c__Gammaproteobacteria; o__Lysobacterales; f__Lysobacteraceae; g__Stenotrophomonas; s__Stenotrophomonas_maltophilia
67709f2f4a67025ba2a46192f4c75ab5	27	0	0	0	0	0	0	0	0	0	0	0	0	0	28	0	0	0	0	0	0	k__Bacteria; p__Bacillota; c__Clostridia; o__Eubacteriales; f__Oscillospiraceae; g__Ruminococcus; s__Ruminococcus_bromii
088c844418dbf7f82ed16fe03c860dfd	0	0	0	0	0	0	0	0	0	0	0	0	0	0	0	0	0	0	55	0	0	k__Bacteria; p__Bacillota; c__Bacilli; o__Lactobacillales; f__Lactobacillaceae; g__Companilactobacillus
d987d4c1ed362473529b9495d15e2438	54	0	0	0	0	0	0	0	0	0	0	0	0	0	0	0	0	0	0	0	0	k__Bacteria; p__Pseudomonadota; c__Alphaproteobacteria; o__Rhodospirillales; f__Azospirillaceae
e3edb42b81057482594d3e53e5e29641	31	0	0	0	0	0	0	0	0	0	0	0	0	0	23	0	0	0	0	0	0	k__Bacteria; p__Bacillota
875f9ef9a121a3002ea097444690a20a	12	0	0	0	0	0	0	0	0	0	0	0	0	0	42	0	0	0	0	0	0	k__Bacteria; p__Bacillota; c__Clostridia; o__Eubacteriales; f__Clostridiaceae; g__Clostridium; s__Clostridium_perfringens
4808049ce8ed0cd6c0ef13acf55ceee5	0	0	0	0	0	0	0	0	0	0	0	0	0	0	54	0	0	0	0	0	0	k__Bacteria; p__Bacteroidota; c__Sphingobacteriia; o__Sphingobacteriales; f__Sphingobacteriaceae
044df274385fa69e00c52ef5381e5ef8	0	0	0	0	0	0	0	0	0	0	0	0	0	0	54	0	0	0	0	0	0	k__Bacteria; p__Pseudomonadota; c__Betaproteobacteria; o__Burkholderiales; f__Alcaligenaceae; g__Alcaligenes; s__Alcaligenes_faecalis
475d98eb6488cdabf3ac8cc37d43c13f	0	0	0	0	0	0	0	0	0	0	0	0	0	0	0	0	0	31	23	0	0	k__Bacteria; p__Actinomycetota; c__Actinomycetes; o__Micrococcales; f__Microbacteriaceae; g__Leucobacter; s__Leucobacter_albus
55ba7bd9600e560a542ab846218cba50	48	0	0	0	0	0	0	0	0	0	0	0	0	0	0	4	0	0	0	0	0	k__Bacteria; p__Bacillota; c__Bacilli; o__Lactobacillales; f__Aerococcaceae
fd48d5f67b2ff9c782a31fb4c1be8c36	31	0	0	0	0	0	0	0	0	0	0	0	0	0	21	0	0	0	0	0	0	k__Bacteria; p__Pseudomonadota; c__Gammaproteobacteria; o__Pseudomonadales; f__Moraxellaceae; g__Acinetobacter
603fc62a4ad5c04311a2769d5c429260	24	0	0	0	0	0	0	0	0	0	0	0	0	0	28	0	0	0	0	0	0	k__Bacteria
7c3ba450e49889cc0ac77344a31afb22	22	0	0	0	0	0	0	0	0	0	0	0	0	0	30	0	0	0	0	0	0	k__Bacteria; p__Bacillota; c__Bacilli; o__Lactobacillales; f__Carnobacteriaceae
b5ab060f64485252ff87c858cc5958f2	20	0	0	0	0	0	0	0	0	0	0	0	0	0	32	0	0	0	0	0	0	k__Bacteria; p__Bacillota; c__Clostridia; o__Eubacteriales; f__Lachnospiraceae
6377e612d1fdfdadf18255fc486ce608	0	0	0	0	0	0	0	39	0	13	0	0	0	0	0	0	0	0	0	0	0	k__Bacteria; p__Pseudomonadota; c__Betaproteobacteria; o__Burkholderiales; f__Oxalobacteraceae; g__Janthinobacterium; s__Janthinobacterium_lividum
292492fb4bd8b0cd968aa513547eacdf	0	0	0	0	0	0	0	0	0	0	0	52	0	0	0	0	0	0	0	0	0	k__Bacteria; p__Pseudomonadota; c__Gammaproteobacteria; o__Enterobacterales; f__Erwiniaceae; g__Erwinia; s__Erwinia_amylovora
e1905a2956314da95194511e2ea9420b	0	0	0	0	0	0	0	0	0	0	0	0	0	0	52	0	0	0	0	0	0	k__Bacteria; p__Pseudomonadota; c__Gammaproteobacteria; o__Pseudomonadales; f__Pseudomonadaceae; g__Pseudomonas
b2b49a52445f8bf23714c0e26fcb91da	51	0	0	0	0	0	0	0	0	0	0	0	0	0	0	0	0	0	0	0	0	k__Bacteria; p__Bacteroidota; c__Flavobacteriia; o__Flavobacteriales; f__Flavobacteriaceae; g__Flavobacterium
e9c628ecee156be5446a67c8621101bc	51	0	0	0	0	0	0	0	0	0	0	0	0	0	0	0	0	0	0	0	0	k__Bacteria; p__Pseudomonadota; c__Alphaproteobacteria; o__Caulobacterales; f__Caulobacteraceae; g__Brevundimonas; s__Brevundimonas_bullata
56bebffd222a76ca2f0a62c3687d6f3b	27	0	0	0	0	0	0	0	0	0	0	0	0	0	24	0	0	0	0	0	0	k__Bacteria; p__Bacillota; c__Clostridia; o__Eubacteriales
0c7e34b3f516cbcf84bb645dae7120a3	14	0	0	0	0	0	0	0	0	0	0	0	0	0	37	0	0	0	0	0	0	k__Bacteria; p__Bacillota; c__Clostridia; o__Eubacteriales; f__Clostridiaceae; g__Clostridium
6bedbd1861a7f8508e285d8ed782af89	0	0	0	0	0	0	0	0	0	0	0	0	0	0	47	4	0	0	0	0	0	k__Bacteria; p__Pseudomonadota; c__Alphaproteobacteria; o__Hyphomicrobiales; f__Phyllobacteriaceae; g__Aquamicrobium
60231bb1516e1e3daf8cf4c190c3dc29	0	0	0	0	0	0	0	0	0	0	0	0	0	0	0	0	0	39	12	0	0	k__Bacteria; p__Pseudomonadota; c__Gammaproteobacteria; o__Enterobacterales
500ee7779dd3b14147d6b29421bc239a	49	0	0	0	0	0	0	0	0	0	0	0	0	0	0	0	0	0	0	0	0	k__Bacteria; p__Pseudomonadota; c__Alphaproteobacteria; o__Caulobacterales; f__Caulobacteraceae; g__Brevundimonas; s__Brevundimonas_bullata
e2bbe033fdd375d26d3dc70581efe7c0	0	0	0	0	0	0	0	0	0	0	0	0	0	0	0	0	0	0	0	29	20	k__Bacteria; p__Pseudomonadota; c__Alphaproteobacteria; o__Hyphomicrobiales
fbb7e1d6eed50dddf738e82bda819b28	48	0	0	0	0	0	0	0	0	0	0	0	0	0	0	0	0	0	0	0	0	k__Bacteria; p__Cyanobacteriota; c__Cyanobacteriota
451183c0e3067111744bb727588047cd	0	0	0	0	0	0	0	0	0	0	0	0	0	0	48	0	0	0	0	0	0	k__Bacteria; p__Bacteroidota; c__Bacteroidia; o__Bacteroidales
772914614f93160b9a96040c1e1520a9	0	0	0	0	0	0	0	0	0	0	0	0	0	0	42	6	0	0	0	0	0	k__Bacteria; p__Bacteroidota; c__Sphingobacteriia; o__Sphingobacteriales; f__Sphingobacteriaceae; g__Sphingobacterium; s__Sphingobacterium_spiritivorum
db4825ff07075a4c5e2e2bb6c9a8dd9c	28	0	0	0	0	0	0	0	0	0	0	0	0	0	19	0	0	0	0	0	0	k__Bacteria; p__Bacteroidota; c__Flavobacteriia; o__Flavobacteriales; f__Flavobacteriaceae; g__Myroides; s__Myroides_pelagicus
8b2762336fa5e37da3de55b6a68679d0	0	0	0	0	0	0	0	0	0	0	0	47	0	0	0	0	0	0	0	0	0	k__Bacteria; p__Bacillota; c__Bacilli; o__Lactobacillales; f__Lactobacillaceae; g__Lactobacillus
b806e0462569e4b3467b396640400484	46	0	0	0	0	0	0	0	0	0	0	0	0	0	0	0	0	0	0	0	0	k__Bacteria; p__Pseudomonadota; c__Alphaproteobacteria; o__Sphingomonadales; f__Sphingomonadaceae; g__Sphingomonas; s__Sphingomonas_kyungheensis
4f904ebdd10ebd14b54b088e8710dd22	16	0	0	0	0	0	0	0	0	0	0	0	0	0	29	0	0	0	0	0	0	k__Bacteria; p__Bacillota; c__Erysipelotrichia; o__Erysipelotrichales; f__Turicibacteraceae; g__Turicibacter; s__Turicibacter_sanguinis
4b31a2c8780a170b1e745e23ec1d3c4a	10	0	0	0	0	0	0	0	0	0	0	0	0	0	35	0	0	0	0	0	0	k__Bacteria; p__Bacillota; c__Clostridia; o__Eubacteriales; f__Lachnospiraceae
3ad18f3e1b37d53e5658ab420e8c311d	0	0	0	0	0	0	0	44	0	0	0	0	0	0	0	0	0	0	0	0	0	k__Bacteria; p__Pseudomonadota; c__Gammaproteobacteria; o__Pseudomonadales; f__Pseudomonadaceae; g__Pseudomonas
dda4f28650c7b8de51ee762024470e11	43	0	0	0	0	0	0	0	0	0	0	0	0	0	0	0	0	0	0	0	0	k__Bacteria; p__Actinomycetota; c__Actinomycetes; o__Mycobacteriales; f__Corynebacteriaceae; g__Corynebacterium
ca6a13367c5e6157045681936256510f	42	0	0	0	0	0	0	0	0	0	0	0	0	0	0	0	0	0	0	0	0	k__Bacteria; p__Pseudomonadota; c__Alphaproteobacteria; o__Sphingomonadales; f__Erythrobacteraceae; g__Novosphingobium
5679bfcacfc25255f3acedc9bd2c8afd	0	0	0	42	0	0	0	0	0	0	0	0	0	0	0	0	0	0	0	0	0	k__Bacteria; p__Pseudomonadota; c__Gammaproteobacteria; o__Enterobacterales; f__Enterobacteriaceae; g__Klebsiella
c920289590c0125576528699ea9af665	0	0	0	0	0	0	0	42	0	0	0	0	0	0	0	0	0	0	0	0	0	k__Bacteria; p__Pseudomonadota; c__Gammaproteobacteria; o__Pseudomonadales; f__Pseudomonadaceae; g__Pseudomonas
e32685003583c404dce9bb7aacd1f106	0	0	0	0	0	0	0	0	0	0	0	42	0	0	0	0	0	0	0	0	0	k__Bacteria; p__Pseudomonadota; c__Gammaproteobacteria; o__Enterobacterales; f__Erwiniaceae; g__Erwinia; s__Erwinia_amylovora
e46a5fd5189fdcbb8f56a4b90f3b34d6	0	0	0	0	0	0	0	0	0	0	0	0	0	0	23	19	0	0	0	0	0	k__Bacteria; p__Pseudomonadota; c__Gammaproteobacteria; o__Pseudomonadales; f__Moraxellaceae; g__Acinetobacter
c76e19952979c91928d9172f09024fb1	0	0	0	0	0	0	0	0	0	0	0	0	0	0	0	0	42	0	0	0	0	k__Bacteria; p__Bacillota; c__Bacilli; o__Lactobacillales; f__Streptococcaceae; g__Streptococcus; s__Streptococcus_vestibularis
c06ef0d828a365ecbb39d8956aa1875d	0	0	0	0	0	0	0	0	0	0	0	0	0	0	0	0	0	0	15	27	0	k__Bacteria; p__Pseudomonadota; c__Gammaproteobacteria; o__Enterobacterales; f__Erwiniaceae; g__Erwinia; s__Erwinia_amylovora
ec771624d26e3950afc31a35fbd1503e	41	0	0	0	0	0	0	0	0	0	0	0	0	0	0	0	0	0	0	0	0	k__Bacteria; p__Pseudomonadota; c__Betaproteobacteria; o__Burkholderiales; f__Oxalobacteraceae; g__Massilia; s__Massilia_aurea
33d7f88abe20f50334924d154b6a13f9	16	0	0	0	0	0	0	0	0	0	0	0	0	0	25	0	0	0	0	0	0	k__Bacteria; p__Pseudomonadota; c__Gammaproteobacteria
5a069ea27454d0abe38b90c8ba68139d	0	0	0	0	0	0	0	0	0	0	0	0	0	0	41	0	0	0	0	0	0	k__Bacteria; p__Bacillota; c__Bacilli; o__Lactobacillales; f__Aerococcaceae
3b626d02d723d734c2fd33058176f0cd	0	0	0	0	0	0	0	0	0	0	0	0	0	0	41	0	0	0	0	0	0	k__Bacteria; p__Bacillota; c__Clostridia; o__Eubacteriales
41452bafa4093acf3df277f328cec166	36	0	0	0	0	0	0	0	4	0	0	0	0	0	0	0	0	0	0	0	0	k__Bacteria; p__Bacillota; c__Bacilli; o__Caryophanales; f__Bacillaceae; g__Exiguobacterium
907c15c3e625ce28ce73a2d35a7b3055	14	0	0	0	0	0	0	0	0	0	0	0	0	0	26	0	0	0	0	0	0	k__Bacteria; p__Bacillota; c__Clostridia; o__Eubacteriales; f__Eubacteriaceae; g__Eubacterium; s__Eubacterium_infirmum
454e2afd9713dfc5b8a1e7e94d045d77	0	0	0	0	0	0	0	0	0	0	0	0	0	0	40	0	0	0	0	0	0	k__Bacteria; p__Actinomycetota; c__Actinomycetes; o__Mycobacteriales; f__Corynebacteriaceae; g__Corynebacterium
640eae412b3e61ae4f65ffdfc919bfe0	39	0	0	0	0	0	0	0	0	0	0	0	0	0	0	0	0	0	0	0	0	k__Bacteria; p__Actinomycetota; c__Actinomycetes; o__Micrococcales; f__Brevibacteriaceae; g__Brevibacterium
c756c120b865dc93131f73fd1b6b3bf0	39	0	0	0	0	0	0	0	0	0	0	0	0	0	0	0	0	0	0	0	0	k__Bacteria; p__Bacillota
43622506a5bb1b2a25a0ea75ddb961af	39	0	0	0	0	0	0	0	0	0	0	0	0	0	0	0	0	0	0	0	0	k__Bacteria; p__Bacteroidota; c__Sphingobacteriia; o__Sphingobacteriales; f__Sphingobacteriaceae; g__Pedobacter
e22811d67cf8a399fadf43f7f6af15fa	0	0	0	0	0	0	0	16	23	0	0	0	0	0	0	0	0	0	0	0	0	k__Bacteria; p__Pseudomonadota; c__Gammaproteobacteria; o__Pseudomonadales; f__Moraxellaceae; g__Acinetobacter
4168ac5bb669678092a8926dd0c5c90e	0	0	0	0	0	0	0	0	0	0	0	0	0	39	0	0	0	0	0	0	0	k__Bacteria; p__Bacillota; c__Bacilli; o__Lactobacillales; f__Lactobacillaceae; g__Lentilactobacillus; s__Lentilactobacillus_parafarraginis
71a66f218b1c2f166af9ca2be83faf9c	38	0	0	0	0	0	0	0	0	0	0	0	0	0	0	0	0	0	0	0	0	k__Bacteria; p__Bacillota; c__Bacilli; o__Caryophanales; f__Staphylococcaceae; g__Staphylococcus
433a6e607c252374d409f2ef4730ccaf	0	0	0	0	0	0	0	0	0	0	0	0	0	0	38	0	0	0	0	0	0	k__Bacteria; p__Actinomycetota; c__Actinomycetes; o__Actinomycetales; f__Actinomycetaceae; g__Actinomyces; s__Actinomyces_Species_MS2
efa98c673cef7e11e51b27d01167c2af	0	0	0	0	0	0	0	0	0	0	0	0	0	0	38	0	0	0	0	0	0	k__Bacteria; p__Bacillota; c__Clostridia; o__Eubacteriales; f__Clostridiaceae; g__Romboutsia; s__Romboutsia_timonensis
85ee76f49ab8e37b1e8259758815a96d	37	0	0	0	0	0	0	0	0	0	0	0	0	0	0	0	0	0	0	0	0	k__Bacteria; p__Actinomycetota; c__Actinomycetes; o__Propionibacteriales; f__Nocardioidaceae; g__Aeromicrobium; s__Aeromicrobium_ginsengisoli
a5d0ad346f2f073d916d0b6da27feb73	37	0	0	0	0	0	0	0	0	0	0	0	0	0	0	0	0	0	0	0	0	k__Bacteria; p__Actinomycetota; c__Actinomycetes; o__Mycobacteriales; f__Corynebacteriaceae; g__Corynebacterium
162768156e3d4a4f05a6588e1b6f7f1f	37	0	0	0	0	0	0	0	0	0	0	0	0	0	0	0	0	0	0	0	0	k__Bacteria; p__Pseudomonadota
07b36ac3ade90018dc9968b31cd19d11	0	0	0	0	0	0	0	23	14	0	0	0	0	0	0	0	0	0	0	0	0	k__Bacteria; p__Pseudomonadota; c__Gammaproteobacteria; o__Pseudomonadales; f__Pseudomonadaceae; g__Pseudomonas
1e73921d94c7bbcc056d5875ccda5eab	0	0	0	0	0	0	0	15	22	0	0	0	0	0	0	0	0	0	0	0	0	k__Bacteria; p__Bacteroidota; c__Flavobacteriia; o__Flavobacteriales; f__Weeksellaceae; g__Chryseobacterium
ebdff8df849ee7d1236f68a4baa4d7ca	19	0	0	0	0	0	0	0	0	0	0	0	0	0	17	0	0	0	0	0	0	k__Bacteria; p__Bacillota; c__Bacilli
8197116411ea67a82632795abbe2c05f	0	0	0	0	0	0	0	0	0	0	0	0	0	0	36	0	0	0	0	0	0	k__Bacteria; p__Pseudomonadota; c__Gammaproteobacteria; o__Lysobacterales; f__Lysobacteraceae; g__Stenotrophomonas
2aa7527a2ca3fd52ba8ae976e79431c5	0	0	0	0	0	0	0	0	0	0	0	0	0	0	36	0	0	0	0	0	0	k__Bacteria; p__Pseudomonadota; c__Betaproteobacteria; o__Burkholderiales; f__Comamonadaceae; g__Comamonas
8270ef16a97526023e95ac0236c92f78	35	0	0	0	0	0	0	0	0	0	0	0	0	0	0	0	0	0	0	0	0	k__Bacteria; p__Bacillota; c__Bacilli; o__Caryophanales; f__Staphylococcaceae; g__Staphylococcus
a5c96bb91895ef36bd93587aaceca10a	35	0	0	0	0	0	0	0	0	0	0	0	0	0	0	0	0	0	0	0	0	k__Bacteria; p__Actinomycetota; c__Actinomycetes; o__Mycobacteriales; f__Dietziaceae; g__Dietzia
df104c75a81ef9d71f636273be000cc0	21	0	0	0	0	0	0	0	0	0	0	0	0	0	14	0	0	0	0	0	0	k__Bacteria
f5f998a060cbe1d99a7e4494c188b70f	17	0	0	0	0	0	18	0	0	0	0	0	0	0	0	0	0	0	0	0	0	k__Bacteria; p__Bacillota; c__Bacilli; o__Lactobacillales; f__Enterococcaceae; g__Enterococcus
58af523c01ed9c3de8157bb1df942d41	0	0	0	0	0	0	0	0	35	0	0	0	0	0	0	0	0	0	0	0	0	k__Bacteria; p__Pseudomonadota; c__Gammaproteobacteria; o__Pseudomonadales; f__Moraxellaceae; g__Acinetobacter
a8c35e5016e7b8892628e11c68976ba1	0	0	0	0	0	0	0	0	35	0	0	0	0	0	0	0	0	0	0	0	0	k__Bacteria; p__Pseudomonadota; c__Gammaproteobacteria; o__Pseudomonadales; f__Pseudomonadaceae; g__Pseudomonas
91f417a0d0f38047ff67b29d0a1ce0b5	34	0	0	0	0	0	0	0	0	0	0	0	0	0	0	0	0	0	0	0	0	k__Bacteria; p__Bacteroidota; c__Bacteroidia; o__Bacteroidales
813e694b5b17cc13cac2f62a26f6707c	34	0	0	0	0	0	0	0	0	0	0	0	0	0	0	0	0	0	0	0	0	k__Bacteria; p__Bacillota; c__Bacilli; o__Lactobacillales; f__Streptococcaceae; g__Streptococcus; s__Streptococcus_dysgalactiae
120f5058593881ee1a1b505ad34fc1d6	20	0	0	0	0	0	0	0	0	0	0	0	0	0	14	0	0	0	0	0	0	k__Bacteria; p__Bacteroidota; c__Bacteroidia; o__Bacteroidales; f__Bacteroidaceae; g__Bacteroides
9209e1bb683d5f1a421358235c9523c7	0	0	0	0	0	0	0	0	0	0	0	0	0	0	34	0	0	0	0	0	0	k__Bacteria; p__Bacillota; c__Clostridia; o__Eubacteriales; f__Oscillospiraceae
26672648de2181a2c04ca33e88a1afd1	0	0	0	0	0	0	0	0	0	0	0	0	0	0	34	0	0	0	0	0	0	k__Bacteria; p__Pseudomonadota; c__Gammaproteobacteria; o__Enterobacterales; f__Morganellaceae; g__Proteus
abb0cbf40a14873e2a75dcb0ed7212eb	33	0	0	0	0	0	0	0	0	0	0	0	0	0	0	0	0	0	0	0	0	k__Bacteria; p__Bacteroidota; c__Sphingobacteriia; o__Sphingobacteriales; f__Sphingobacteriaceae; g__Pedobacter
419363d6c01e0530014c2969b7098bbe	33	0	0	0	0	0	0	0	0	0	0	0	0	0	0	0	0	0	0	0	0	k__Bacteria; p__Pseudomonadota; c__Alphaproteobacteria; o__Sphingomonadales; f__Sphingomonadaceae
bd363a6bc179a375e913b1dc161a483e	33	0	0	0	0	0	0	0	0	0	0	0	0	0	0	0	0	0	0	0	0	k__Bacteria; p__Bacillota
4bf2d14a5fe57df3ccdc3edaf93b2fba	15	0	0	0	0	0	0	0	0	0	0	0	0	0	18	0	0	0	0	0	0	k__Bacteria; p__Bacillota; c__Clostridia; o__Eubacteriales
b828a5b168bce5100d8222da847547ef	14	0	0	0	0	0	0	0	0	0	0	0	0	0	19	0	0	0	0	0	0	k__Bacteria; p__Bacillota; c__Clostridia; o__Eubacteriales; f__Lachnospiraceae; g__Lachnoclostridium
726e68e0320472c01655182fa2566f3a	9	0	0	0	0	0	0	0	0	0	0	0	0	0	24	0	0	0	0	0	0	k__Bacteria; p__Bacillota; c__Clostridia; o__Eubacteriales; f__Lachnospiraceae; g__Oribacterium; s__Oribacterium_sinus
5180787727934a1ed2aee1ac12c9b92f	5	0	0	0	0	0	0	0	0	0	0	0	0	0	28	0	0	0	0	0	0	k__Bacteria; p__Bacillota; c__Clostridia; o__Eubacteriales; f__Peptoniphilaceae; g__Anaerococcus; s__Anaerococcus_hydrogenalis
7b8f12b4f19e9521712e96d603601ae7	0	0	0	0	0	0	0	0	0	0	0	0	0	0	33	0	0	0	0	0	0	k__Bacteria; p__Pseudomonadota; c__Gammaproteobacteria; o__Enterobacterales; f__Erwiniaceae; g__Pantoea
d4e740bc5c2587cbbb188e8e30026611	0	0	0	0	0	0	0	0	0	0	0	0	0	0	33	0	0	0	0	0	0	k__Bacteria; p__Actinomycetota; c__Actinomycetes; o__Mycobacteriales; f__Corynebacteriaceae; g__Corynebacterium
056bf714e167e39e36e9a3969928cd04	0	0	0	0	0	0	0	0	0	0	0	0	0	0	0	0	11	8	6	7	1	k__Bacteria; p__Bacillota; c__Bacilli; o__Lactobacillales; f__Lactobacillaceae; g__Latilactobacillus; s__Latilactobacillus_curvatus
6bacf42ab681b60e646370d2deddf3e9	0	0	0	0	0	0	0	0	0	0	0	0	0	0	0	0	0	17	0	16	0	k__Bacteria; p__Pseudomonadota; c__Gammaproteobacteria; o__Pseudomonadales; f__Moraxellaceae; g__Acinetobacter
f4c7b8aff0a889b09c308468957ca988	32	0	0	0	0	0	0	0	0	0	0	0	0	0	0	0	0	0	0	0	0	k__Bacteria; p__Bacteroidota; c__Sphingobacteriia; o__Sphingobacteriales; f__Sphingobacteriaceae; g__Pedobacter; s__Pedobacter_tournemirensis
ce6ca56f80d5857e1c95e72b64d4086c	32	0	0	0	0	0	0	0	0	0	0	0	0	0	0	0	0	0	0	0	0	k__Bacteria; p__Pseudomonadota; c__Gammaproteobacteria; o__Lysobacterales; f__Lysobacteraceae; g__Stenotrophomonas; s__Stenotrophomonas_rhizophila
e2533a71b5aea81a798c12907bf5136f	32	0	0	0	0	0	0	0	0	0	0	0	0	0	0	0	0	0	0	0	0	k__Bacteria; p__Actinomycetota; c__Actinomycetes; o__Propionibacteriales; f__Nocardioidaceae; g__Nocardioides
9a0b70e6fac3a72fee23b067934e9076	16	0	0	0	0	0	0	0	0	0	0	0	0	0	16	0	0	0	0	0	0	k__Bacteria; p__Pseudomonadota; c__Gammaproteobacteria; o__Pseudomonadales; f__Moraxellaceae; g__Acinetobacter; s__Acinetobacter_lwoffii
73b7811b9250f2b1d13dd0f4bf725126	2	0	0	0	0	0	1	0	0	0	0	0	0	0	1	11	0	10	3	4	0	k__Bacteria; p__Bacillota; c__Bacilli; o__Lactobacillales; f__Enterococcaceae; g__Enterococcus
8f38a4afd171d7b9ea6a6baface56fae	0	0	0	0	0	0	0	32	0	0	0	0	0	0	0	0	0	0	0	0	0	k__Bacteria; p__Pseudomonadota; c__Gammaproteobacteria; o__Pseudomonadales; f__Pseudomonadaceae; g__Pseudomonas
8f2bbe692f7aca0f2c3959c3cf312b1d	31	0	0	0	0	0	0	0	0	0	0	0	0	0	0	0	0	0	0	0	0	k__Bacteria; p__Pseudomonadota; c__Alphaproteobacteria; o__Hyphomicrobiales; f__Nitrobacteraceae
9322ba5e5c721e5bfa0e8ac1994f9617	13	0	0	0	0	0	0	0	0	0	0	0	0	0	18	0	0	0	0	0	0	k__Bacteria; p__Bacillota; c__Bacilli; o__Lactobacillales; f__Carnobacteriaceae
7785e4a2a3d08ed4d72846387362ff16	0	0	0	0	0	0	0	0	0	0	0	0	0	0	31	0	0	0	0	0	0	k__Bacteria; p__Actinomycetota; c__Coriobacteriia; o__Coriobacteriales
2569b4c4cad75aecc852532bc6bd3c10	30	0	0	0	0	0	0	0	0	0	0	0	0	0	0	0	0	0	0	0	0	k__Bacteria; p__Pseudomonadota; c__Alphaproteobacteria; o__Hyphomicrobiales; f__Rhizobiaceae; g__Rhizobium
4cdf8f7702b4667ef847dc85fb5c07af	30	0	0	0	0	0	0	0	0	0	0	0	0	0	0	0	0	0	0	0	0	k__Bacteria; p__Pseudomonadota; c__Betaproteobacteria; o__Burkholderiales; f__Comamonadaceae; g__Comamonas; s__Comamonas_terrigena
f127b482476f72a445a22a6c3e8ff85f	0	0	0	0	0	0	30	0	0	0	0	0	0	0	0	0	0	0	0	0	0	k__Bacteria; p__Bacillota; c__Bacilli; o__Lactobacillales; f__Leuconostocaceae; g__Leuconostoc; s__Leuconostoc_citreum
03be57ff1c7c23eb48ad42fdec268003	0	0	0	0	0	0	0	0	30	0	0	0	0	0	0	0	0	0	0	0	0	k__Bacteria; p__Actinomycetota; c__Actinomycetes; o__Micrococcales; f__Micrococcaceae; g__Arthrobacter
4965ec28563a149dd7acc75de0f5f9b2	0	0	0	0	0	0	0	0	0	0	15	0	0	0	0	0	0	15	0	0	0	k__Bacteria; p__Pseudomonadota; c__Gammaproteobacteria; o__Enterobacterales; f__Enterobacteriaceae; g__Citrobacter
b9c95648d415d6958697dc4bfb893d84	0	0	0	0	0	0	0	0	0	0	0	0	0	0	30	0	0	0	0	0	0	k__Bacteria; p__Bacillota; c__Clostridia; o__Eubacteriales
7745e0a908be262ef50320e75d8bc577	0	0	0	0	0	0	0	0	0	0	0	0	0	0	30	0	0	0	0	0	0	k__Bacteria; p__Actinomycetota; c__Actinomycetes; o__Propionibacteriales; f__Nocardioidaceae; g__Nocardioides
4406d6f9bdc9d6bac5704a985d577d12	0	0	0	0	0	0	0	0	0	0	0	0	0	0	30	0	0	0	0	0	0	k__Bacteria; p__Bacillota; c__Clostridia; o__Eubacteriales
343f2673c476acce0bf4d5c0fc85dd73	0	0	0	0	0	0	0	0	0	0	0	0	0	0	30	0	0	0	0	0	0	k__Bacteria; p__Bacillota; c__Clostridia
9ae7b00780667a9070030393abf71e3a	0	0	0	0	0	0	0	0	0	0	0	0	0	0	30	0	0	0	0	0	0	k__Bacteria; p__Bacillota; c__Clostridia; o__Eubacteriales; f__Oscillospiraceae
3cfc4e9df3719ddfcd2cac1ea9d6cc65	11	0	0	0	0	0	0	0	0	0	0	0	0	0	18	0	0	0	0	0	0	k__Bacteria; p__Bacteroidota; c__Sphingobacteriia; o__Sphingobacteriales; f__Sphingobacteriaceae; g__Mucilaginibacter
051f989462ae026b6e418420e3b3b206	0	0	0	0	0	0	0	0	0	0	0	0	0	0	29	0	0	0	0	0	0	k__Bacteria; p__Pseudomonadota; c__Alphaproteobacteria
7586b43a5a69b623f06cf2e02926aa8e	28	0	0	0	0	0	0	0	0	0	0	0	0	0	0	0	0	0	0	0	0	k__Bacteria; p__Bacteroidota
dacf22eb1a2065568c1175d1a76c9dc7	28	0	0	0	0	0	0	0	0	0	0	0	0	0	0	0	0	0	0	0	0	k__Bacteria; p__Pseudomonadota; c__Gammaproteobacteria; o__Aeromonadales; f__Aeromonadaceae; g__Aeromonas
14d929b2b0d7208b56c78dfb4c409bc3	28	0	0	0	0	0	0	0	0	0	0	0	0	0	0	0	0	0	0	0	0	k__Bacteria; p__Bacteroidota; c__Flavobacteriia; o__Flavobacteriales; f__Weeksellaceae; g__Chryseobacterium
e9c521de8285b0e4fb378370dfa10114	9	0	0	0	0	0	0	0	0	0	0	0	0	0	19	0	0	0	0	0	0	k__Bacteria; p__Bacillota; c__Clostridia; o__Eubacteriales
2ca8a90b02a82b79cff7d23f398e4957	15	0	0	0	0	0	0	12	0	0	0	0	0	0	0	0	0	0	0	0	0	k__Bacteria; p__Bacillota; c__Bacilli; o__Lactobacillales; f__Streptococcaceae; g__Lactococcus; s__Lactococcus_raffinolactis
b129d2b1a4115edad86add016195b3cb	0	0	0	0	0	0	0	0	0	27	0	0	0	0	0	0	0	0	0	0	0	k__Bacteria; p__Pseudomonadota; c__Gammaproteobacteria; o__Enterobacterales; f__Yersiniaceae
c7446515d54bae8e437e7ddf1cfabf44	0	0	0	0	0	0	0	0	0	0	0	0	0	0	27	0	0	0	0	0	0	k__Bacteria; p__Bacillota
52d6fae91fe613402b5eb064db422d2a	26	0	0	0	0	0	0	0	0	0	0	0	0	0	0	0	0	0	0	0	0	k__Bacteria; p__Pseudomonadota; c__Alphaproteobacteria; o__Caulobacterales; f__Caulobacteraceae; g__Caulobacter
820276727c20ac2ec88bf5e9479d778e	26	0	0	0	0	0	0	0	0	0	0	0	0	0	0	0	0	0	0	0	0	k__Bacteria; p__Bacillota
17c30b0016307bddae17b8cf683ec430	26	0	0	0	0	0	0	0	0	0	0	0	0	0	0	0	0	0	0	0	0	k__Bacteria
0fd2515bf0b138ad48d08dca172d30d3	26	0	0	0	0	0	0	0	0	0	0	0	0	0	0	0	0	0	0	0	0	k__Bacteria; p__Pseudomonadota; c__Gammaproteobacteria; o__Pseudomonadales; f__Moraxellaceae; g__Psychrobacter
0d224c538e6b35968511ae03a93b317e	19	0	0	0	0	0	0	0	0	0	0	0	0	0	7	0	0	0	0	0	0	k__Bacteria; p__Bacillota; c__Clostridia; o__Eubacteriales; f__Lachnospiraceae; g__Tyzzerella; s__Tyzzerella_Species
5d7e3773d4933948bf126934d1c41efa	17	0	0	0	0	0	0	0	9	0	0	0	0	0	0	0	0	0	0	0	0	k__Bacteria; p__Bacteroidota; c__Sphingobacteriia; o__Sphingobacteriales; f__Sphingobacteriaceae; g__Sphingobacterium
2fb8ba7db0d81914ce5dd431eee2b107	9	0	0	0	0	0	0	0	0	0	0	0	0	0	17	0	0	0	0	0	0	k__Bacteria; p__Bacillota; c__Clostridia; o__Eubacteriales
e8b7de4c07f308c714246ef5c937f9c9	7	0	0	0	0	0	0	0	0	0	0	0	0	0	19	0	0	0	0	0	0	k__Bacteria
62e40d2edf513b2eecb797ca71764d19	0	0	0	0	0	0	0	0	0	0	0	0	0	0	26	0	0	0	0	0	0	k__Bacteria; p__Bacillota; c__Bacilli; o__Lactobacillales; f__Streptococcaceae; g__Streptococcus; s__Streptococcus_dysgalactiae
7814667961adb0e2ed5dc7c85313b897	0	0	0	0	0	0	0	0	0	0	0	0	0	0	26	0	0	0	0	0	0	k__Bacteria; p__Actinomycetota; c__Actinomycetes; o__Micrococcales; f__Microbacteriaceae; g__Leucobacter
e454c89a66a8d8059ff08a9b2525cb02	10	0	0	0	0	0	0	0	0	0	0	0	0	0	15	0	0	0	0	0	0	k__Bacteria; p__Pseudomonadota; c__Gammaproteobacteria; o__Enterobacterales; f__Enterobacteriaceae
ead034c20ec389f7f9d1c917cdc9d39c	0	0	0	0	0	0	0	0	0	0	0	0	0	0	25	0	0	0	0	0	0	k__Bacteria; p__Bacillota; c__Clostridia; o__Eubacteriales; f__Peptoniphilaceae; g__Anaerococcus
a9ee4431b3595aa8483fd0256997b508	24	0	0	0	0	0	0	0	0	0	0	0	0	0	0	0	0	0	0	0	0	k__Bacteria; p__Actinomycetota; c__Actinomycetes; o__Mycobacteriales; f__Corynebacteriaceae; g__Corynebacterium
9ceb3d825c2d88acaffa1c0a4ad3a62a	6	0	0	0	0	0	0	0	0	0	0	0	0	0	18	0	0	0	0	0	0	k__Bacteria; p__Bacillota; c__Clostridia; o__Eubacteriales; f__Oscillospiraceae; g__Ruminococcus; s__Ruminococcus_callidus
ee6cf99492c450cb69c77c2317e752c3	0	0	0	0	0	0	0	0	0	0	0	0	0	0	24	0	0	0	0	0	0	k__Bacteria; p__Pseudomonadota; c__Gammaproteobacteria; o__Pseudomonadales; f__Moraxellaceae; g__Acinetobacter
477f8ef900b4f12702ed8555b8e67070	23	0	0	0	0	0	0	0	0	0	0	0	0	0	0	0	0	0	0	0	0	k__Bacteria; p__Pseudomonadota; c__Betaproteobacteria; o__Burkholderiales; f__Oxalobacteraceae; g__Massilia; s__Massilia_aurea
8c911d8feb106bec11dc367babcf2a4f	23	0	0	0	0	0	0	0	0	0	0	0	0	0	0	0	0	0	0	0	0	k__Bacteria; p__Pseudomonadota; c__Alphaproteobacteria; o__Rhodospirillales; f__Azospirillaceae; g__Azospirillum; s__Azospirillum_doebereinerae
b626ac0f2a20bba3ebcb93df4cb8750e	23	0	0	0	0	0	0	0	0	0	0	0	0	0	0	0	0	0	0	0	0	k__Bacteria; p__Bacteroidota; c__Flavobacteriia; o__Flavobacteriales; f__Flavobacteriaceae; g__Flavobacterium
a5a2f6025bb37971936ebd19a5221e38	14	0	0	0	0	0	0	0	0	0	0	0	0	0	9	0	0	0	0	0	0	k__Bacteria; p__Bacillota
d490e70a701e32658820ec3e1d193807	14	0	0	0	0	0	0	0	0	0	0	0	0	0	9	0	0	0	0	0	0	k__Bacteria; p__Bacteroidota; c__Bacteroidia; o__Bacteroidales
5d3ad1629a912fc7fcabb3d3bfadb57b	13	0	0	0	0	0	0	0	0	0	0	0	0	0	10	0	0	0	0	0	0	k__Bacteria; p__Bacteroidota; c__Flavobacteriia; o__Flavobacteriales; f__Weeksellaceae; g__Chryseobacterium
a489fde11cb77214d59ee6a5ea602b48	10	0	0	0	0	0	0	0	0	0	0	0	0	0	13	0	0	0	0	0	0	k__Bacteria
1c2e1e38def22047f1618d4c841d5c75	9	0	0	0	0	0	0	0	0	0	0	0	0	0	14	0	0	0	0	0	0	k__Bacteria
97ec5bdcef4b81085686c1f71015472f	0	0	0	0	0	0	0	0	0	23	0	0	0	0	0	0	0	0	0	0	0	k__Bacteria; p__Bacillota; c__Bacilli; o__Lactobacillales; f__Lactobacillaceae; g__Lentilactobacillus
dee3668f9df8d15d849410eb3bf72634	0	0	0	0	0	0	0	0	0	0	23	0	0	0	0	0	0	0	0	0	0	k__Bacteria; p__Bacillota; c__Bacilli; o__Lactobacillales; f__Streptococcaceae; g__Lactococcus; s__Lactococcus_raffinolactis
7faa88dad7819e06efbe2b29eb7c53a0	0	0	0	0	0	0	0	0	0	0	0	0	0	0	23	0	0	0	0	0	0	k__Bacteria; p__Bacillota; c__Clostridia; o__Eubacteriales; f__Peptoniphilaceae; g__Anaerococcus
0fb65b97cfcb0d59dfb10e73fc2e6e32	0	0	0	0	0	0	0	0	0	0	0	0	0	0	23	0	0	0	0	0	0	k__Bacteria; p__Bacillota; c__Bacilli; o__Lactobacillales; f__Enterococcaceae; g__Enterococcus
7141f37bd7649db0646eaa952e39b0af	0	0	0	0	0	0	0	0	0	0	0	0	0	0	0	0	0	23	0	0	0	k__Bacteria; p__Bacillota; c__Bacilli; o__Lactobacillales; f__Streptococcaceae; g__Streptococcus; s__Streptococcus_vestibularis
6e09fd36fa28ff7c6fe8b03a2b1483b2	22	0	0	0	0	0	0	0	0	0	0	0	0	0	0	0	0	0	0	0	0	k__Bacteria; p__Bacteroidota; c__Flavobacteriia; o__Flavobacteriales; f__Weeksellaceae; g__Chryseobacterium
c7f63993b03f6c9bd4b2bb5db82c0b56	22	0	0	0	0	0	0	0	0	0	0	0	0	0	0	0	0	0	0	0	0	k__Bacteria; p__Pseudomonadota; c__Gammaproteobacteria; o__Pseudomonadales; f__Moraxellaceae; g__Acinetobacter
120d289414fa13e0014284785cef0097	22	0	0	0	0	0	0	0	0	0	0	0	0	0	0	0	0	0	0	0	0	k__Bacteria; p__Bacteroidota; c__Flavobacteriia; o__Flavobacteriales; f__Flavobacteriaceae; g__Flavobacterium
6a5ebbec57931ff290dce7a5ae1ca0f9	22	0	0	0	0	0	0	0	0	0	0	0	0	0	0	0	0	0	0	0	0	k__Bacteria; p__Actinomycetota; c__Actinomycetes; o__Mycobacteriales; f__Corynebacteriaceae; g__Corynebacterium
28762f5a9e36c7590809367b6a651163	22	0	0	0	0	0	0	0	0	0	0	0	0	0	0	0	0	0	0	0	0	k__Bacteria; p__Pseudomonadota; c__Gammaproteobacteria; o__Vibrionales; f__Vibrionaceae; g__Vibrio
fa2887d842c9fdf5efb06f9c06b250b8	0	0	22	0	0	0	0	0	0	0	0	0	0	0	0	0	0	0	0	0	0	k__Bacteria; p__Bacillota; c__Bacilli; o__Lactobacillales; f__Streptococcaceae; g__Lactococcus
212dbe2f7a8a0a8ae7c1382d87aed56b	0	0	0	0	0	0	0	22	0	0	0	0	0	0	0	0	0	0	0	0	0	k__Bacteria; p__Bacillota; c__Bacilli; o__Lactobacillales; f__Streptococcaceae; g__Lactococcus
63e0a7ff040540e6e2b556cd40887d48	0	0	0	0	0	0	0	0	0	0	0	0	0	0	22	0	0	0	0	0	0	k__Bacteria
b34ea64b585ab019e17d6b30bc7ae637	0	0	0	0	0	0	0	0	0	0	0	0	0	0	22	0	0	0	0	0	0	k__Bacteria; p__Bacillota; c__Clostridia
095f9cfc24ad19c0320173b85b8eec9c	0	0	0	0	0	0	0	0	0	0	0	0	0	0	22	0	0	0	0	0	0	k__Bacteria; p__Bacillota; c__Clostridia; o__Eubacteriales
714ec57dfa189726cddf0b2aa156e206	21	0	0	0	0	0	0	0	0	0	0	0	0	0	0	0	0	0	0	0	0	k__Bacteria; p__Pseudomonadota; c__Betaproteobacteria; o__Burkholderiales; f__Comamonadaceae; g__Variovorax; s__Variovorax_Species_DC2a-29
d601a4175ab64f42ce2e47cdc318d2c8	21	0	0	0	0	0	0	0	0	0	0	0	0	0	0	0	0	0	0	0	0	k__Bacteria; p__Bacillota; c__Clostridia; o__Eubacteriales
23793cac7b8aae9bf6e40f98dd09d229	21	0	0	0	0	0	0	0	0	0	0	0	0	0	0	0	0	0	0	0	0	k__Bacteria; p__Actinomycetota; c__Actinomycetes; o__Micrococcales; f__Jonesiaceae; g__Jonesia; s__Jonesia_denitrificans
f156cc23a4780f18460ee78dc43f373a	21	0	0	0	0	0	0	0	0	0	0	0	0	0	0	0	0	0	0	0	0	k__Bacteria; p__Bacillota; c__Bacilli; o__Lactobacillales; f__Aerococcaceae
8d411fd0eca780613c3cd8a48c42b821	21	0	0	0	0	0	0	0	0	0	0	0	0	0	0	0	0	0	0	0	0	k__Bacteria; p__Bacillota; c__Bacilli; o__Caryophanales
04cc6e0a1c87ad2dffb1b7941fe28f4b	21	0	0	0	0	0	0	0	0	0	0	0	0	0	0	0	0	0	0	0	0	k__Bacteria; p__Pseudomonadota; c__Alphaproteobacteria; o__Hyphomicrobiales; f__Nitrobacteraceae
aef1e7c043911afdff101f2b22a6fd57	21	0	0	0	0	0	0	0	0	0	0	0	0	0	0	0	0	0	0	0	0	k__Bacteria
ed0f1a72dc64421baba1c9e2ac38cb46	21	0	0	0	0	0	0	0	0	0	0	0	0	0	0	0	0	0	0	0	0	k__Bacteria
cf4af9a0d650b77c2da31c5656d76197	13	0	0	0	0	0	0	0	0	0	0	0	0	0	8	0	0	0	0	0	0	k__Bacteria; p__Bacillota; c__Clostridia; o__Eubacteriales
de235baf424ff5b679ca9ccaaea01ca6	9	0	0	0	0	0	0	0	12	0	0	0	0	0	0	0	0	0	0	0	0	k__Bacteria; p__Actinomycetota; c__Actinomycetes; o__Mycobacteriales; f__Corynebacteriaceae; g__Corynebacterium
09fe9eb9d1a88700b1f7dd603fe6f9fa	8	0	0	0	0	0	0	0	0	0	0	0	0	0	5	0	0	0	0	8	0	k__Bacteria; p__Pseudomonadota; c__Gammaproteobacteria; o__Pseudomonadales; f__Moraxellaceae; g__Acinetobacter
b74b5f757f62524bd193502e996a8974	0	0	0	0	0	0	0	21	0	0	0	0	0	0	0	0	0	0	0	0	0	k__Bacteria; p__Pseudomonadota; c__Gammaproteobacteria; o__Pseudomonadales; f__Pseudomonadaceae; g__Pseudomonas
3c087300c239d1f5937bc65ae76f465b	0	0	0	0	0	0	0	0	0	0	0	0	0	0	21	0	0	0	0	0	0	k__Bacteria; p__Actinomycetota; c__Actinomycetes; o__Mycobacteriales; f__Nocardiaceae; g__Rhodococcus; s__Rhodococcus_erythropolis
7707404be4c854a2b44f9400daf2353d	0	0	0	0	0	0	0	0	0	0	0	0	0	0	21	0	0	0	0	0	0	k__Bacteria
7f1d5de97cadfc91fdbd299d9bf80c72	0	0	0	0	0	0	0	0	0	0	0	0	0	0	21	0	0	0	0	0	0	k__Bacteria; p__Pseudomonadota; c__Betaproteobacteria; o__Burkholderiales; f__Comamonadaceae
b40ab2a6292c346f80cb6a1cde1db757	0	0	0	0	0	0	0	0	0	0	0	0	0	0	21	0	0	0	0	0	0	k__Bacteria; p__Actinomycetota; c__Actinomycetes; o__Mycobacteriales; f__Corynebacteriaceae; g__Corynebacterium; s__Corynebacterium_pilbarense_
6661090776a15ffd3ee2bd4a4cc50bd5	0	0	0	0	0	0	0	0	0	0	0	0	0	0	0	0	0	0	6	9	6	k__Bacteria; p__Bacteroidota; c__Sphingobacteriia; o__Sphingobacteriales; f__Sphingobacteriaceae; g__Sphingobacterium; s__Sphingobacterium_spiritivorum
01757e87a14b293ecfa5118f1a593edd	20	0	0	0	0	0	0	0	0	0	0	0	0	0	0	0	0	0	0	0	0	k__Bacteria; p__Pseudomonadota; c__Gammaproteobacteria; o__Pseudomonadales; f__Pseudomonadaceae; g__Pseudomonas
178e8d783a59d3ad075a0a338367c573	20	0	0	0	0	0	0	0	0	0	0	0	0	0	0	0	0	0	0	0	0	k__Bacteria; p__Bacillota
f42514bb90dfa70c17b174bd15b78158	20	0	0	0	0	0	0	0	0	0	0	0	0	0	0	0	0	0	0	0	0	k__Bacteria; p__Bacteroidota; c__Flavobacteriia; o__Flavobacteriales; f__Flavobacteriaceae; g__Flavobacterium
cef95d7e8906e71e35b7243a029a1184	0	0	0	0	14	6	0	0	0	0	0	0	0	0	0	0	0	0	0	0	0	k__Bacteria; p__Bacillota; c__Bacilli; o__Lactobacillales; f__Leuconostocaceae; g__Leuconostoc; s__Leuconostoc_citreum
77ad2f75c64cac97fff9ee999560fc32	0	0	0	0	0	0	0	8	12	0	0	0	0	0	0	0	0	0	0	0	0	k__Bacteria; p__Pseudomonadota; c__Gammaproteobacteria; o__Pseudomonadales; f__Pseudomonadaceae; g__Pseudomonas
d0c4a44b8ca7ef41148be9cc781a097f	0	0	0	0	0	0	0	7	13	0	0	0	0	0	0	0	0	0	0	0	0	k__Bacteria; p__Bacteroidota; c__Sphingobacteriia; o__Sphingobacteriales; f__Sphingobacteriaceae; g__Sphingobacterium
35b8c3c723da0add6145a81349c9d5b0	0	0	0	0	0	0	0	0	0	0	0	0	0	0	20	0	0	0	0	0	0	k__Bacteria; p__Bacillota
586ea6ff678111933a38e6af29e7d845	19	0	0	0	0	0	0	0	0	0	0	0	0	0	0	0	0	0	0	0	0	k__Bacteria; p__Pseudomonadota; c__Alphaproteobacteria; o__Sphingomonadales; f__Sphingomonadaceae; g__Sphingomonas; s__Sphingomonas_paucimobilis
4aae60daaf840b60ce8381468e9fc558	19	0	0	0	0	0	0	0	0	0	0	0	0	0	0	0	0	0	0	0	0	k__Bacteria; p__Bacillota; c__Clostridia; o__Eubacteriales
b83de3365a8e94f96014506e03c05566	13	0	0	0	0	0	0	0	0	0	0	0	0	0	6	0	0	0	0	0	0	k__Bacteria; p__Bacillota; c__Clostridia; o__Eubacteriales; f__Clostridiaceae
88e6ec9c767e04c39eb540a07f816634	9	0	0	0	0	0	0	0	0	0	0	0	0	0	10	0	0	0	0	0	0	k__Bacteria; p__Bacteroidota; c__Cytophagia; o__Cytophagales
6bf3ebc3a7ff1d3c25075c58f9faf707	9	0	0	0	0	0	0	0	0	0	0	0	0	0	10	0	0	0	0	0	0	k__Bacteria; p__Bacillota; c__Clostridia; o__Eubacteriales
6e5243f5801bfbc28e603752c2b81641	0	0	0	0	0	19	0	0	0	0	0	0	0	0	0	0	0	0	0	0	0	k__Bacteria; p__Bacillota; c__Bacilli; o__Lactobacillales
b00b9c467d3c7172865eb0cac4d24d48	0	0	0	0	0	0	0	0	0	0	0	0	0	0	19	0	0	0	0	0	0	k__Bacteria; p__Bacillota; c__Clostridia; o__Eubacteriales; f__Lachnospiraceae
f51c14b81b581b2a5ae1abff5736a8b4	0	0	0	0	0	0	0	0	0	0	0	0	0	0	19	0	0	0	0	0	0	k__Bacteria; p__Bacillota
eb8e2a47268b1f21a1c437143b001120	0	0	0	0	0	0	0	0	0	0	0	0	0	0	19	0	0	0	0	0	0	k__Bacteria; p__Pseudomonadota; c__Betaproteobacteria; o__Burkholderiales; f__Comamonadaceae
c1e2d40da9f9fcdae8ce623aec153b04	0	0	0	0	0	0	0	0	0	0	0	0	0	0	19	0	0	0	0	0	0	k__Bacteria; p__Bacillota; c__Clostridia; o__Eubacteriales
b90f88a30e4ffd50be47916a4cb66124	0	0	0	0	0	0	0	0	0	0	0	0	0	0	19	0	0	0	0	0	0	k__Bacteria
3810ad3f4815db6d6ed271fd965d2f7a	0	0	0	0	0	0	0	0	0	0	0	0	0	0	19	0	0	0	0	0	0	k__Bacteria
32c392f63311a40ceedc09f0cd4adab2	0	0	0	0	0	0	0	0	0	0	0	0	0	0	19	0	0	0	0	0	0	k__Bacteria; p__Bacteroidota
73fe32d330d33ca4ea5c415b08ad3d3c	0	0	0	0	0	0	0	0	0	0	0	0	0	0	0	0	0	0	0	0	19	k__Bacteria; p__Pseudomonadota; c__Gammaproteobacteria; o__Pseudomonadales; f__Pseudomonadaceae; g__Pseudomonas
da8558e9efb0d384316bccacfbcbdd10	18	0	0	0	0	0	0	0	0	0	0	0	0	0	0	0	0	0	0	0	0	k__Bacteria; p__Bacillota; c__Bacilli; o__Caryophanales
20da399ba5cc26a74b469cdb9067ce4d	18	0	0	0	0	0	0	0	0	0	0	0	0	0	0	0	0	0	0	0	0	k__Bacteria; p__Bacteroidota; c__Bacteroidia; o__Bacteroidales; f__Prevotellaceae; g__Prevotellaceae_UCG-003; s__Prevotellaceae_UCG-003_Bacteroides_uniformis
a1067078973548ced03d393dea1ab84a	18	0	0	0	0	0	0	0	0	0	0	0	0	0	0	0	0	0	0	0	0	k__Bacteria; p__Pseudomonadota; c__Alphaproteobacteria; o__Hyphomicrobiales; f__Rhizobiaceae; g__Rhizobium
b634a5f9b7ddac1ed425279b0ebfbed1	18	0	0	0	0	0	0	0	0	0	0	0	0	0	0	0	0	0	0	0	0	k__Bacteria; p__Bacillota; c__Bacilli; o__Lactobacillales; f__Streptococcaceae; g__Streptococcus
767ae4be31c7c3b75e743a94f0214ae0	18	0	0	0	0	0	0	0	0	0	0	0	0	0	0	0	0	0	0	0	0	k__Bacteria; p__Bacteroidota; c__Sphingobacteriia; o__Sphingobacteriales; f__Sphingobacteriaceae; g__Sphingobacterium
2c603916aafb0e6b8c07c1c1792ceda2	18	0	0	0	0	0	0	0	0	0	0	0	0	0	0	0	0	0	0	0	0	k__Bacteria
6a2e3cf0a10b64d70f133a175210e245	18	0	0	0	0	0	0	0	0	0	0	0	0	0	0	0	0	0	0	0	0	k__Bacteria; p__Pseudomonadota; c__Alphaproteobacteria; o__Sphingomonadales; f__Sphingomonadaceae; g__Sphingomonas; s__Sphingomonas_paucimobilis
39c1cbe95ce22598b638dec0dd1b68ab	18	0	0	0	0	0	0	0	0	0	0	0	0	0	0	0	0	0	0	0	0	k__Bacteria; p__Pseudomonadota; c__Betaproteobacteria; o__Burkholderiales
821dd67984de7a5168cba3219ec030c2	0	0	0	0	0	0	0	18	0	0	0	0	0	0	0	0	0	0	0	0	0	k__Bacteria; p__Bacteroidota; c__Flavobacteriia; o__Flavobacteriales; f__Weeksellaceae; g__Chryseobacterium
6632424862e3b7a588fa97b23b3e6a15	0	0	0	0	0	0	0	1	2	8	6	0	0	0	1	0	0	0	0	0	0	k__Bacteria; p__Pseudomonadota; c__Gammaproteobacteria; o__Enterobacterales
acbb69f2765ac3cdfee0c072acb0acfc	0	0	0	0	0	0	0	0	0	0	0	0	0	0	18	0	0	0	0	0	0	k__Bacteria; p__Pseudomonadota; c__Betaproteobacteria; o__Burkholderiales; f__Comamonadaceae
37020b47521b3745084f867b8c1f7bc3	0	0	0	0	0	0	0	0	0	0	0	0	0	0	18	0	0	0	0	0	0	k__Bacteria; p__Actinomycetota; c__Actinomycetes; o__Bifidobacteriales; f__Bifidobacteriaceae; g__Bifidobacterium
a39fd31be0d2b3dc06c1b910644e382e	0	0	0	0	0	0	0	0	0	0	0	0	0	0	18	0	0	0	0	0	0	k__Bacteria; p__Bacillota
a6bc3e3d87c6d3fc508d3c41320895be	0	0	0	0	0	0	0	0	0	0	0	0	0	0	18	0	0	0	0	0	0	k__Bacteria; p__Bacillota; c__Bacilli; o__Lactobacillales; f__Lactobacillaceae; g__Pediococcus; s__Pediococcus_stilesii
1fff9cd21b826ca7fc61593db5372295	0	0	0	0	0	0	0	0	0	0	0	0	0	0	18	0	0	0	0	0	0	k__Bacteria; p__Bacillota; c__Clostridia; o__Eubacteriales
7016f9d6f684cd8e13312b42e5cf37d5	0	0	0	0	0	0	0	0	0	0	0	0	0	0	18	0	0	0	0	0	0	k__Bacteria; p__Bacillota; c__Erysipelotrichia; o__Erysipelotrichales; f__Coprobacillaceae; g__Sharpea; s__Sharpea_azabuensis
b1d71e44fa3294384e54029435a4c782	0	0	0	0	0	0	0	0	0	0	0	0	0	0	18	0	0	0	0	0	0	k__Bacteria; p__Bacillota; c__Bacilli; o__Lactobacillales; f__Carnobacteriaceae; g__Alloiococcus; s__Alloiococcus_Species
60f699661bb731a741ae9f220d0eaeaf	0	0	0	0	0	0	0	0	0	0	0	0	0	0	8	10	0	0	0	0	0	k__Bacteria; p__Pseudomonadota; c__Gammaproteobacteria; o__Pseudomonadales; f__Moraxellaceae; g__Acinetobacter; s__Acinetobacter_ursingii
d521e757593957df103c8faa80e5950e	0	0	0	0	0	0	0	0	0	0	0	0	0	0	0	0	0	0	18	0	0	k__Bacteria; p__Pseudomonadota; c__Gammaproteobacteria; o__Pseudomonadales; f__Moraxellaceae; g__Acinetobacter; s__Acinetobacter_ursingii
a5815c42682dc2c92b97590e477e4a53	0	0	0	0	0	0	0	0	0	0	0	0	0	0	0	0	0	0	18	0	0	k__Bacteria; p__Pseudomonadota; c__Gammaproteobacteria; o__Enterobacterales; f__Morganellaceae; g__Proteus
06d622cf4812150c41cfd499c06dae86	17	0	0	0	0	0	0	0	0	0	0	0	0	0	0	0	0	0	0	0	0	k__Bacteria
82d4e2d103448c0e0286bf85b7b83c2e	17	0	0	0	0	0	0	0	0	0	0	0	0	0	0	0	0	0	0	0	0	k__Bacteria; p__Bacillota; c__Clostridia; o__Eubacteriales; f__Lachnospiraceae; g__Lachnoclostridium
21be7b08860ee0078448c47edd4ca429	17	0	0	0	0	0	0	0	0	0	0	0	0	0	0	0	0	0	0	0	0	k__Bacteria; p__Pseudomonadota; c__Gammaproteobacteria; o__Chromatiales
7c3e5dc46aa187915ee3181838428e4c	17	0	0	0	0	0	0	0	0	0	0	0	0	0	0	0	0	0	0	0	0	k__Bacteria; p__Actinomycetota; c__Actinomycetes; o__Mycobacteriales; f__Corynebacteriaceae; g__Corynebacterium
a148a3cc1539d58faa307654accde621	7	0	0	0	0	0	0	0	0	0	0	0	0	0	2	0	0	8	0	0	0	k__Bacteria; p__Bacillota; c__Bacilli; o__Lactobacillales; f__Lactobacillaceae
6c2d5b61b3978ec3fb8c3e6c54e6b599	0	0	0	0	0	0	0	0	0	0	0	0	0	0	17	0	0	0	0	0	0	k__Bacteria; p__Pseudomonadota; c__Gammaproteobacteria; o__Pseudomonadales; f__Pseudomonadaceae; g__Pseudomonas; s__Pseudomonas_aeruginosa
3df5cf21463a4837134cdba9be3116f2	0	0	0	0	0	0	0	0	0	0	0	0	0	0	17	0	0	0	0	0	0	k__Bacteria; p__Bacillota; c__Clostridia; o__Eubacteriales; f__Lachnospiraceae
06d824d8d8fc7b2ea51a95a0462c039f	0	0	0	0	0	0	0	0	0	0	0	0	0	0	17	0	0	0	0	0	0	k__Bacteria; p__Bacteroidota; c__Bacteroidia; o__Bacteroidales; f__Bacteroidaceae; g__Bacteroides
14c2ede0f86a1b2b7bab75f8d618243c	0	0	0	0	0	0	0	0	0	0	0	0	0	0	17	0	0	0	0	0	0	k__Bacteria; p__Bacteroidota; c__Bacteroidia; o__Bacteroidales; f__Prevotellaceae; g__Prevotella
81a40bdd96da0fbac47d98dd483200e6	0	0	0	0	0	0	0	0	0	0	0	0	0	0	17	0	0	0	0	0	0	k__Bacteria; p__Bacillota; c__Clostridia; o__Eubacteriales; f__Lachnospiraceae; g__Blautia
0193c93f83a608e0f1d3331ce2059933	0	0	0	0	0	0	0	0	0	0	0	0	0	0	17	0	0	0	0	0	0	k__Bacteria; p__Pseudomonadota; c__Alphaproteobacteria; o__Hyphomicrobiales
80fa7b24afa44218e13d3aeb4f702128	0	0	0	0	0	0	0	0	0	0	0	0	0	0	17	0	0	0	0	0	0	k__Bacteria; p__Bacillota; c__Bacilli; o__Caryophanales
d5fe955ed527a47f75b3147dcb5c988f	0	0	0	0	0	0	0	0	0	0	0	0	0	0	0	17	0	0	0	0	0	k__Bacteria; p__Bacillota; c__Bacilli; o__Caryophanales; f__Bacillaceae; g__Exiguobacterium
f83fe7634b4006caf4ee10073543ff20	0	0	0	0	0	0	0	0	0	0	0	0	0	0	0	17	0	0	0	0	0	k__Bacteria; p__Bacillota; c__Bacilli; o__Lactobacillales; f__Streptococcaceae; g__Streptococcus
7cb39b569c34217f5967bd6bdc245b10	0	0	0	0	0	0	0	0	0	0	0	0	0	0	0	0	0	0	0	17	0	k__Bacteria; p__Bacillota; c__Bacilli; o__Lactobacillales; f__Lactobacillaceae; g__Levilactobacillus; s__Levilactobacillus_brevis
6b1487d3f12c418770eba41aafc1260f	16	0	0	0	0	0	0	0	0	0	0	0	0	0	0	0	0	0	0	0	0	k__Bacteria; p__Pseudomonadota
4621dd015853632a9cb8f73e5f888571	16	0	0	0	0	0	0	0	0	0	0	0	0	0	0	0	0	0	0	0	0	k__Bacteria; p__Pseudomonadota; c__Betaproteobacteria; o__Burkholderiales; f__Comamonadaceae
85aa37202da89e9aa37f7d6a568b886b	16	0	0	0	0	0	0	0	0	0	0	0	0	0	0	0	0	0	0	0	0	k__Bacteria; p__Pseudomonadota; c__Gammaproteobacteria; o__Pseudomonadales; f__Pseudomonadaceae; g__Pseudomonas
c06e2339f90c1f3ca9df678f40decb0d	8	0	0	0	0	0	0	0	0	0	0	0	0	0	8	0	0	0	0	0	0	k__Bacteria; p__Pseudomonadota; c__Gammaproteobacteria
934fc5acfe42902a9dbca8c7d63e59e8	0	0	0	0	0	16	0	0	0	0	0	0	0	0	0	0	0	0	0	0	0	k__Bacteria; p__Bacillota; c__Bacilli; o__Lactobacillales; f__Leuconostocaceae; g__Leuconostoc; s__Leuconostoc_citreum
a28c4396f9eccaac43230105d6078007	0	0	0	0	0	0	0	0	0	0	0	16	0	0	0	0	0	0	0	0	0	k__Bacteria; p__Bacillota; c__Bacilli; o__Lactobacillales; f__Streptococcaceae; g__Lactococcus; s__Lactococcus_lactis
dbb86703eedde5343992215af117a027	0	0	0	0	0	0	0	0	0	0	0	0	0	0	16	0	0	0	0	0	0	k__Bacteria; p__Bacillota; c__Clostridia
ae45d046dab0560e64e641af645692d7	0	0	0	0	0	0	0	0	0	0	0	0	0	0	16	0	0	0	0	0	0	k__Bacteria; p__Bacillota; c__Clostridia
4218a0d829c90b62c0380f4a9ca6e549	0	0	0	0	0	0	0	0	0	0	0	0	0	0	16	0	0	0	0	0	0	k__Bacteria; p__Bacillota; c__Erysipelotrichia; o__Erysipelotrichales; f__Turicibacteraceae; g__Turicibacter; s__Turicibacter_sanguinis
8f2e84e8d4b0711bfe0bca72c4b78234	0	0	0	0	0	0	0	0	0	0	0	0	0	0	16	0	0	0	0	0	0	k__Bacteria; p__Bacillota; c__Bacilli; o__Lactobacillales; f__Aerococcaceae
b12ad9c681e73343a652bf38f839f1f2	0	0	0	0	0	0	0	0	0	0	0	0	0	0	16	0	0	0	0	0	0	k__Bacteria; p__Pseudomonadota; c__Gammaproteobacteria; o__Pseudomonadales; f__Pseudomonadaceae; g__Pseudomonas
3c79aa2c9c7acf7ccc1d1aad45b7c878	0	0	0	0	0	0	0	0	0	0	0	0	0	0	16	0	0	0	0	0	0	k__Bacteria; p__Bacteroidota; c__Flavobacteriia; o__Flavobacteriales; f__Weeksellaceae; g__Chryseobacterium
c41af3ba7aeabdb1886cf01eddb79139	0	0	0	0	0	0	0	0	0	0	0	0	0	0	16	0	0	0	0	0	0	k__Bacteria; p__Pseudomonadota; c__Alphaproteobacteria; o__Sphingomonadales; f__Sphingomonadaceae; g__Sphingobium; s__Sphingobium_yanoikuyae
f4a982c09fa08eac2e03660637adf05e	0	0	0	0	0	0	0	0	0	0	0	0	0	0	16	0	0	0	0	0	0	k__Bacteria; p__Bacillota; c__Bacilli; o__Lactobacillales; f__Lactobacillaceae; g__Ligilactobacillus; s__Ligilactobacillus_equicursoris
b27de0cc61c0fd5248625b2036f603ce	0	0	0	0	0	0	0	0	0	0	0	0	0	0	16	0	0	0	0	0	0	k__Bacteria; p__Bacillota
38cddbe0e75264162f1c0ef603103586	0	0	0	0	0	0	0	0	0	0	0	0	0	0	0	0	0	0	0	16	0	k__Bacteria; p__Bacillota; c__Bacilli; o__Lactobacillales; f__Lactobacillaceae; g__Lactobacillus; s__Lactobacillus_helveticus
6fd42413aee8c57c2e00616cedc2a39f	15	0	0	0	0	0	0	0	0	0	0	0	0	0	0	0	0	0	0	0	0	k__Bacteria; p__Bacillota; c__Clostridia; o__Eubacteriales; f__Lachnospiraceae; g__Lachnoclostridium
9406016f74a21c41614c82d210a2d5b8	15	0	0	0	0	0	0	0	0	0	0	0	0	0	0	0	0	0	0	0	0	k__Bacteria; p__Bacillota; c__Clostridia; o__Eubacteriales; f__Lachnospiraceae
4d8644e0ee57d043122565359c779908	15	0	0	0	0	0	0	0	0	0	0	0	0	0	0	0	0	0	0	0	0	k__Bacteria; p__Pseudomonadota
62a42f1125d3697f78ee8b975b22adb2	15	0	0	0	0	0	0	0	0	0	0	0	0	0	0	0	0	0	0	0	0	k__Bacteria; p__Bacillota; c__Bacilli; o__Lactobacillales; f__Aerococcaceae
7dbbb2c9fae0fe07d405ef8dd311e9d1	15	0	0	0	0	0	0	0	0	0	0	0	0	0	0	0	0	0	0	0	0	k__Bacteria; p__Pseudomonadota; c__Alphaproteobacteria
7b674b2835fe6a71eb4e628acbb03869	15	0	0	0	0	0	0	0	0	0	0	0	0	0	0	0	0	0	0	0	0	k__Bacteria; p__Bacillota; c__Bacilli; o__Lactobacillales; f__Streptococcaceae; g__Streptococcus
935ec10366475dcc5fe850891d8af358	15	0	0	0	0	0	0	0	0	0	0	0	0	0	0	0	0	0	0	0	0	k__Bacteria; p__Bacteroidota
e9fc8d33316628c328f38e433cd9adbf	8	0	0	0	0	0	0	0	0	0	0	0	0	0	7	0	0	0	0	0	0	k__Bacteria; p__Actinomycetota; c__Actinomycetes; o__Mycobacteriales; f__Corynebacteriaceae; g__Corynebacterium
19b41fd0fcc75aea524b0b2feb2b0689	8	0	0	0	0	0	0	0	0	0	0	0	0	0	7	0	0	0	0	0	0	k__Bacteria; p__Bacillota
31c6245e3bc8fd74a51af8c6473484cc	0	0	0	15	0	0	0	0	0	0	0	0	0	0	0	0	0	0	0	0	0	k__Bacteria
3dc0a30cb2b6d129510b76997e5224c6	0	0	0	0	0	0	0	15	0	0	0	0	0	0	0	0	0	0	0	0	0	k__Bacteria; p__Bacillota; c__Bacilli; o__Caryophanales; f__Staphylococcaceae; g__Staphylococcus
93b7b539652644c4852bd2a9e99fb1ed	0	0	0	0	0	0	0	0	0	0	0	15	0	0	0	0	0	0	0	0	0	k__Bacteria; p__Bacillota; c__Bacilli; o__Lactobacillales; f__Enterococcaceae; g__Enterococcus
c47fd8b0aa975e18e62b8459880da20e	0	0	0	0	0	0	0	0	0	0	0	0	0	0	15	0	0	0	0	0	0	k__Bacteria; p__Bacillota; c__Bacilli; o__Caryophanales; f__Staphylococcaceae
9a1a41e844eb4b253bcc24c25db4471a	0	0	0	0	0	0	0	0	0	0	0	0	0	0	15	0	0	0	0	0	0	k__Bacteria
86cb331e307da5a65d3b4d6995beeeaf	0	0	0	0	0	0	0	0	0	0	0	0	0	0	15	0	0	0	0	0	0	k__Bacteria
424fa83e651b07a9b6fe38bc7c608bec	0	0	0	0	0	0	0	0	0	0	0	0	0	0	15	0	0	0	0	0	0	k__Bacteria; p__Bacillota; c__Clostridia; o__Eubacteriales; f__Lachnospiraceae
edc2a00c472631d40dca1b65925da3f8	0	0	0	0	0	0	0	0	0	0	0	0	0	0	15	0	0	0	0	0	0	k__Bacteria; p__Deinococcota; c__Deinococci; o__Deinococcales; f__Deinococcaceae; g__Deinococcus
383279f128f7d4d3c877b05ac005c518	0	0	0	0	0	0	0	0	0	0	0	0	0	0	15	0	0	0	0	0	0	k__Bacteria; p__Pseudomonadota; c__Alphaproteobacteria; o__Hyphomicrobiales; f__Brucellaceae; g__Ochrobactrum
07ca97213aacd6431f344165f1d9b5b5	0	0	0	0	0	0	0	0	0	0	0	0	0	0	15	0	0	0	0	0	0	k__Bacteria; p__Bacillota; c__Bacilli; o__Lactobacillales; f__Lactobacillaceae; g__Pediococcus; s__Pediococcus_stilesii
40a74d733d802c3513ae9c72edfcd23d	0	0	0	0	0	0	0	0	0	0	0	0	0	0	15	0	0	0	0	0	0	k__Bacteria; p__Actinomycetota; c__Actinomycetes; o__Micrococcales
146da651cf7ed5efb046c46b6faa8266	0	0	0	0	0	0	0	0	0	0	0	0	0	0	15	0	0	0	0	0	0	k__Bacteria
be7969a4985a1d792871b2ca5d856350	0	0	0	0	0	0	0	0	0	0	0	0	0	0	15	0	0	0	0	0	0	k__Bacteria; p__Bacillota; c__Clostridia; o__Eubacteriales
2f870d24acf825669e0499fc6a06cce6	14	0	0	0	0	0	0	0	0	0	0	0	0	0	0	0	0	0	0	0	0	k__Bacteria; p__Bacteroidota; c__Flavobacteriia; o__Flavobacteriales; f__Weeksellaceae; g__Chryseobacterium
6da7ce66f9e877754745a3f7039dcc86	14	0	0	0	0	0	0	0	0	0	0	0	0	0	0	0	0	0	0	0	0	k__Bacteria
cdacae98be6ad74d4e3b3f50a60cd590	14	0	0	0	0	0	0	0	0	0	0	0	0	0	0	0	0	0	0	0	0	k__Bacteria; p__Pseudomonadota; c__Alphaproteobacteria; o__Hyphomicrobiales; f__Rhizobiaceae; g__Rhizobium
ccbb9cdcb408a5a8c64ea8a55790293d	14	0	0	0	0	0	0	0	0	0	0	0	0	0	0	0	0	0	0	0	0	k__Bacteria; p__Bacillota; c__Clostridia; o__Eubacteriales; f__Lachnospiraceae; g__Roseburia; s__Roseburia_intestinalis
d9ffc2cf4b079e82cafba4bf81e37b09	14	0	0	0	0	0	0	0	0	0	0	0	0	0	0	0	0	0	0	0	0	k__Bacteria; p__Bacteroidota; c__Sphingobacteriia; o__Sphingobacteriales; f__Sphingobacteriaceae; g__Pedobacter; s__Pedobacter_ginsengiterrae
6ccf453a509e24050437a4f79394cb01	14	0	0	0	0	0	0	0	0	0	0	0	0	0	0	0	0	0	0	0	0	k__Bacteria; p__Pseudomonadota; c__Betaproteobacteria; o__Burkholderiales; f__Comamonadaceae
d19228c033cae021260c2ba33fb026d2	14	0	0	0	0	0	0	0	0	0	0	0	0	0	0	0	0	0	0	0	0	k__Bacteria; p__Bacillota; c__Tissierellia; o__Tissierellales; f__Tissierellaceae
c1db6433e172dd8aa8541dffd8ec80ef	0	0	0	0	0	14	0	0	0	0	0	0	0	0	0	0	0	0	0	0	0	k__Bacteria; p__Bacillota; c__Bacilli; o__Lactobacillales; f__Lactobacillaceae
6a536b9b75e9c06e99e3ff56d4d3d3b4	0	0	0	0	0	0	0	14	0	0	0	0	0	0	0	0	0	0	0	0	0	k__Bacteria; p__Bacteroidota; c__Flavobacteriia; o__Flavobacteriales; f__Weeksellaceae; g__Chryseobacterium
17c905cd94276e4598b16087ccf39658	0	0	0	0	0	0	0	14	0	0	0	0	0	0	0	0	0	0	0	0	0	k__Bacteria; p__Bacteroidota; c__Flavobacteriia; o__Flavobacteriales; f__Flavobacteriaceae; g__Flavobacterium
94e5c426709e3731d622c6d2e11c965e	0	0	0	0	0	0	0	0	14	0	0	0	0	0	0	0	0	0	0	0	0	k__Bacteria; p__Bacillota; c__Bacilli; o__Caryophanales; f__Staphylococcaceae; g__Staphylococcus
f49aba99d9d6359aadccb4b2d76ba358	0	0	0	0	0	0	0	0	0	0	0	0	0	0	14	0	0	0	0	0	0	k__Bacteria; p__Bacillota; c__Clostridia; o__Eubacteriales; f__Oscillospiraceae; g__Gemmiger; s__Gemmiger_Species
1236fa41cb5e0c50465c902d1ca5e4ef	0	0	0	0	0	0	0	0	0	0	0	0	0	0	14	0	0	0	0	0	0	k__Bacteria; p__Bacteroidota
961b00c0443869061cd18be4f151908d	0	0	0	0	0	0	0	0	0	0	0	0	0	0	14	0	0	0	0	0	0	k__Bacteria; p__Bacteroidota; c__Bacteroidia; o__Bacteroidales; f__Prevotellaceae; g__Prevotella
17aa278d81869ee7e351328b367f6685	0	0	0	0	0	0	0	0	0	0	0	0	0	0	14	0	0	0	0	0	0	k__Bacteria
43a92ae5e544127ccc28811a20bd49fb	0	0	0	0	0	0	0	0	0	0	0	0	0	0	14	0	0	0	0	0	0	k__Bacteria; p__Bacillota; c__Clostridia; o__Eubacteriales; f__Lachnospiraceae; g__Blautia; s__Blautia_hansenii
39ab282f4925d0dcc2f70f058aaa18c0	0	0	0	0	0	0	0	0	0	0	0	0	0	0	14	0	0	0	0	0	0	k__Bacteria; p__Bacillota
4db4745e4816987aacc0f1381446cfec	0	0	0	0	0	0	0	0	0	0	0	0	0	0	14	0	0	0	0	0	0	k__Bacteria; p__Bacillota; c__Bacilli; o__Lactobacillales; f__Streptococcaceae; g__Streptococcus
8ca20b0a336f6a127980fb1b0f01e237	0	0	0	0	0	0	0	0	0	0	0	0	0	0	14	0	0	0	0	0	0	k__Bacteria; p__Actinomycetota; c__Actinomycetes; o__Mycobacteriales; f__Corynebacteriaceae; g__Corynebacterium
72a110617e83bcbb94ee9800177c8a1b	0	0	0	0	0	0	0	0	0	0	0	0	0	0	14	0	0	0	0	0	0	k__Bacteria; p__Bacillota; c__Clostridia; o__Eubacteriales; f__Peptostreptococcaceae; g__Peptostreptococcus
665962408d09c8797ac9012cfdb554c8	0	0	0	0	0	0	0	0	0	0	0	0	0	0	14	0	0	0	0	0	0	k__Bacteria; p__Bacillota; c__Clostridia; o__Eubacteriales; f__Lachnospiraceae
4b5fb5ce520cf043584cbe9498b4af44	0	0	0	0	0	0	0	0	0	0	0	0	0	0	0	0	0	14	0	0	0	k__Bacteria; p__Pseudomonadota; c__Gammaproteobacteria; o__Pseudomonadales; f__Pseudomonadaceae; g__Pseudomonas; s__Pseudomonas_aeruginosa
a5aff2c32fdd53eae3fab8f7d75db53e	0	0	0	0	0	0	0	0	0	0	0	0	0	0	0	0	0	14	0	0	0	k__Bacteria; p__Pseudomonadota; c__Gammaproteobacteria; o__Enterobacterales; f__Enterobacteriaceae
56a96b97dd9c86fd7d960b769d93a5a9	0	0	0	0	0	0	0	0	0	0	0	0	0	0	0	0	0	0	0	0	14	k__Bacteria; p__Pseudomonadota; c__Gammaproteobacteria; o__Lysobacterales; f__Lysobacteraceae; g__Stenotrophomonas; s__Stenotrophomonas_rhizophila
05987b53608dda76bda9605ee2ac891a	13	0	0	0	0	0	0	0	0	0	0	0	0	0	0	0	0	0	0	0	0	k__Archaea; p__Euryarchaeota; c__Methanobacteria; o__Methanobacteriales; f__Methanobacteriaceae; g__Methanobrevibacter
1bde001bc023ae397a17ece0909e25f1	13	0	0	0	0	0	0	0	0	0	0	0	0	0	0	0	0	0	0	0	0	k__Bacteria; p__Bacillota; c__Clostridia; o__Eubacteriales
75ed772a94cb3fd3ea3b5eed00ed2fa5	13	0	0	0	0	0	0	0	0	0	0	0	0	0	0	0	0	0	0	0	0	k__Bacteria
33f8f3624007a60162a5ca4d9940506c	13	0	0	0	0	0	0	0	0	0	0	0	0	0	0	0	0	0	0	0	0	k__Bacteria; p__Pseudomonadota; c__Alphaproteobacteria; o__Sphingomonadales; f__Sphingomonadaceae; g__Sphingomonas
9d5fea03740cbfacc983d7f50d6670a6	13	0	0	0	0	0	0	0	0	0	0	0	0	0	0	0	0	0	0	0	0	k__Bacteria; p__Pseudomonadota; c__Gammaproteobacteria; o__Alteromonadales; f__Pseudoalteromonadaceae; g__Pseudoalteromonas
fa284e6b1009344d0a26448b27136cbc	13	0	0	0	0	0	0	0	0	0	0	0	0	0	0	0	0	0	0	0	0	k__Bacteria; p__Bacteroidota; c__Bacteroidia; o__Bacteroidales; f__Bacteroidaceae; g__Bacteroides
638679a49a4a549397c3ffa0c1771c7c	13	0	0	0	0	0	0	0	0	0	0	0	0	0	0	0	0	0	0	0	0	k__Bacteria; p__Pseudomonadota; c__Alphaproteobacteria; o__Sphingomonadales; f__Sphingomonadaceae; g__Sphingomonas; s__Sphingomonas_paucimobilis
ddbe7c84e5009c8497b1a4f0beeed49a	13	0	0	0	0	0	0	0	0	0	0	0	0	0	0	0	0	0	0	0	0	k__Bacteria
a3465b0f7d0f0ea443711720a09a3d25	13	0	0	0	0	0	0	0	0	0	0	0	0	0	0	0	0	0	0	0	0	k__Bacteria; p__Bacillota; c__Clostridia; o__Clostridiales; f__Clostridiales_Family_XII; g__Family_XII_Genus; s__Family_XII_Species
e81c8f18c0df08131145447a93c267bb	8	0	0	0	0	0	0	0	0	0	0	0	0	0	5	0	0	0	0	0	0	k__Bacteria; p__Bacteroidota; c__Chitinophagia; o__Chitinophagales; f__Chitinophagaceae
534c6aeaa093cc18eaf2227a81de5647	0	0	0	0	0	0	0	0	0	0	0	0	0	0	13	0	0	0	0	0	0	k__Bacteria; p__Bacillota; c__Clostridia; o__Eubacteriales; f__Eubacteriaceae; g__Eubacterium; s__Eubacterium_ruminantium_group_Species
bf0befff03db8e3904c9b1aa7d7e503d	0	0	0	0	0	0	0	0	0	0	0	0	0	0	13	0	0	0	0	0	0	k__Bacteria; p__Bacillota
3808686fc8444030de1722346540f7fc	0	0	0	0	0	0	0	0	0	0	0	0	0	0	13	0	0	0	0	0	0	k__Bacteria; p__Bacillota
af714e68f29fe272436c9901674f1f60	0	0	0	0	0	0	0	0	0	0	0	0	0	0	13	0	0	0	0	0	0	k__Bacteria; p__Pseudomonadota; c__Gammaproteobacteria
4a52b85390e0b968c7c5f24055582bbc	0	0	0	0	0	0	0	0	0	0	0	0	0	0	13	0	0	0	0	0	0	k__Bacteria; p__Bacillota; c__Clostridia; o__Eubacteriales; f__Lachnospiraceae; g__Cellulosilyticum; s__Cellulosilyticum_ruminicola
8839e74735e317902b75931ddfdaeb28	0	0	0	0	0	0	0	0	0	0	0	0	0	0	13	0	0	0	0	0	0	k__Bacteria; p__Bacteroidota; c__Sphingobacteriia; o__Sphingobacteriales; f__Sphingobacteriaceae
b235f344bede1c425043ad5bee1a9dca	0	0	0	0	0	0	0	0	0	0	0	0	0	0	13	0	0	0	0	0	0	k__Bacteria; p__Bacillota; c__Clostridia; o__Eubacteriales; f__Lachnospiraceae
99855d627a9e06f78587de00eb042ccf	0	0	0	0	0	0	0	0	0	0	0	0	0	0	13	0	0	0	0	0	0	k__Bacteria; p__Bacillota; c__Bacilli; o__Lactobacillales; f__Lactobacillaceae; g__Lacticaseibacillus; s__Lacticaseibacillus_zeae
d688d5eea6a0c579888f6b5502b76e5c	0	0	0	0	0	0	0	0	0	0	0	0	0	0	13	0	0	0	0	0	0	k__Bacteria; p__Bacillota; c__Clostridia; o__Eubacteriales; f__Oscillospiraceae; g__Oscillibacter
50ed0fa365020767fa2239e01aca96f1	0	0	0	0	0	0	0	0	0	0	0	0	0	0	13	0	0	0	0	0	0	k__Bacteria; p__Cyanobacteriota; c__Cyanobacteriota
871c5a07ae34957d3f42a24c2871eabc	0	0	0	0	0	0	0	0	0	0	0	0	0	0	13	0	0	0	0	0	0	k__Bacteria; p__Bacillota
b7b8b82c370ce7295fff1ec87a953e52	12	0	0	0	0	0	0	0	0	0	0	0	0	0	0	0	0	0	0	0	0	k__Bacteria; p__Verrucomicrobiota; c__Verrucomicrobiae; o__Verrucomicrobiales; f__Verrucomicrobiaceae; g__Luteolibacter; s__Luteolibacter_luojiensis
bc4e3995ef291067acb3295ec94e26f1	12	0	0	0	0	0	0	0	0	0	0	0	0	0	0	0	0	0	0	0	0	k__Bacteria; p__Pseudomonadota; c__Gammaproteobacteria; o__Aeromonadales; f__Aeromonadaceae; g__Aeromonas
f7fda624061c85ac685d65f16fbb6453	12	0	0	0	0	0	0	0	0	0	0	0	0	0	0	0	0	0	0	0	0	k__Bacteria; p__Pseudomonadota; c__Gammaproteobacteria; o__Enterobacterales
e67f2d7cd7318a82078db9762f37f139	12	0	0	0	0	0	0	0	0	0	0	0	0	0	0	0	0	0	0	0	0	k__Bacteria; p__Pseudomonadota; c__Alphaproteobacteria; o__Sphingomonadales; f__Sphingomonadaceae; g__Sphingomonas
0c4e23e159fe057a43131ada42900ba5	12	0	0	0	0	0	0	0	0	0	0	0	0	0	0	0	0	0	0	0	0	k__Bacteria; p__Actinomycetota; c__Actinomycetes; o__Actinomycetales; f__Actinomycetaceae; g__Flaviflexus; s__Flaviflexus_massiliensis
b6dc0d128e2ebe7232be9346de100b02	12	0	0	0	0	0	0	0	0	0	0	0	0	0	0	0	0	0	0	0	0	k__Bacteria; p__Bacillota; c__Bacilli; o__Lactobacillales; f__Streptococcaceae; g__Streptococcus
67659e66f5b54cc40ed0552029460e57	12	0	0	0	0	0	0	0	0	0	0	0	0	0	0	0	0	0	0	0	0	k__Bacteria; p__Pseudomonadota; c__Alphaproteobacteria; o__Sphingomonadales; f__Sphingomonadaceae; g__Sphingomonas; s__Sphingomonas_paucimobilis
5a0060d554602e35a2b2a5482c329ff2	0	0	0	0	0	0	0	12	0	0	0	0	0	0	0	0	0	0	0	0	0	k__Bacteria
531e7ebe897083f4c08a66ed061da94d	0	0	0	0	0	0	0	0	12	0	0	0	0	0	0	0	0	0	0	0	0	k__Bacteria; p__Bacteroidota; c__Sphingobacteriia; o__Sphingobacteriales; f__Sphingobacteriaceae; g__Pedobacter; s__Pedobacter_nutrimenti
6f159f051a81895341942e5f578cfffd	0	0	0	0	0	0	0	0	12	0	0	0	0	0	0	0	0	0	0	0	0	k__Bacteria; p__Bacillota; c__Bacilli; o__Lactobacillales; f__Streptococcaceae; g__Lactococcus; s__Lactococcus_lactis
7ab01899172208c1ae2f043699eccb95	0	0	0	0	0	0	0	0	0	0	0	0	0	0	12	0	0	0	0	0	0	k__Bacteria; p__Bacillota; c__Clostridia; o__Eubacteriales
7ffda64a133a2a4b875a0a80428750fe	0	0	0	0	0	0	0	0	0	0	0	0	0	0	12	0	0	0	0	0	0	k__Bacteria; p__Bacillota; c__Clostridia; o__Eubacteriales; f__Oscillospiraceae; g__Ruminiclostridium; s__Ruminiclostridium_methylpentosum
a3f78da00342f79185b4d87ae7f3c64b	0	0	0	0	0	0	0	0	0	0	0	0	0	0	12	0	0	0	0	0	0	k__Bacteria; p__Bacillota; c__Clostridia; o__Eubacteriales; f__Oscillospiraceae
3907e53fa619ee9e2d1c273a5722a597	0	0	0	0	0	0	0	0	0	0	0	0	0	0	12	0	0	0	0	0	0	k__Bacteria; p__Actinomycetota; c__Actinomycetes; o__Mycobacteriales; f__Corynebacteriaceae; g__Corynebacterium
95917b95e098bc8fb18dfaae0e17ab01	0	0	0	0	0	0	0	0	0	0	0	0	0	0	12	0	0	0	0	0	0	k__Bacteria; p__Bacteroidota; c__Flavobacteriia; o__Flavobacteriales; f__Weeksellaceae; g__Chryseobacterium
97d71d7dbdaca5b40a95280a00bb1511	0	0	0	0	0	0	0	0	0	0	0	0	0	0	12	0	0	0	0	0	0	k__Bacteria; p__Bacteroidota; c__Bacteroidia; o__Bacteroidales; f__Prevotellaceae; g__Prevotellaceae_UCG-003; s__Prevotellaceae_UCG-003_Bacteroides_uniformis
0a7789a405ca57687bd4576a00384737	0	0	0	0	0	0	0	0	0	0	0	0	0	0	12	0	0	0	0	0	0	k__Bacteria; p__Bacillota
4d439ef758e90d0baec4063d4b450d76	0	0	0	0	0	0	0	0	0	0	0	0	0	0	12	0	0	0	0	0	0	k__Bacteria; p__Bacillota; c__Bacilli; o__Bacillales; f__Bacillaceae; g__Anoxybacillus
2416baa2c7c7e3e3a345366750afcab1	0	0	0	0	0	0	0	0	0	0	0	0	0	0	12	0	0	0	0	0	0	k__Bacteria; p__Bacteroidota; c__Flavobacteriia; o__Flavobacteriales; f__Weeksellaceae; g__Chryseobacterium
5fb84f312675094e62c63203933f02a1	0	0	0	0	0	0	0	0	0	0	0	0	0	0	12	0	0	0	0	0	0	k__Bacteria; p__Bacteroidota
0b24a5a2ca0a6b3025422af0e74750b4	0	0	0	0	0	0	0	0	0	0	0	0	0	0	12	0	0	0	0	0	0	k__Bacteria; p__Actinomycetota; c__Coriobacteriia; o__Eggerthellales; f__Eggerthellaceae
c18776a5030fd47935613d57853cfd8b	0	0	0	0	0	0	0	0	0	0	0	0	0	0	12	0	0	0	0	0	0	k__Bacteria; p__Actinomycetota; c__Actinomycetes; o__Pseudonocardiales; f__Pseudonocardiaceae; g__Saccharopolyspora; s__Saccharopolyspora_rosea
265f93c276068c4b76c5dd3f703e3e03	0	0	0	0	0	0	0	0	0	0	0	0	0	0	0	0	0	0	0	12	0	k__Bacteria; p__Bacillota; c__Bacilli; o__Caryophanales; f__Staphylococcaceae; g__Staphylococcus
5461926cec82c186d28852b36fa1f3dd	11	0	0	0	0	0	0	0	0	0	0	0	0	0	0	0	0	0	0	0	0	k__Bacteria; p__Actinomycetota; c__Actinomycetes
bd899c56239af6e674ede836079684f9	11	0	0	0	0	0	0	0	0	0	0	0	0	0	0	0	0	0	0	0	0	k__Bacteria; p__Bacteroidota; c__Flavobacteriia; o__Flavobacteriales; f__Flavobacteriaceae; g__Flavobacterium
59985f5a094e13bccb0d31e4807ea5d7	11	0	0	0	0	0	0	0	0	0	0	0	0	0	0	0	0	0	0	0	0	k__Bacteria; p__Bacillota; c__Bacilli; o__Lactobacillales; f__Carnobacteriaceae; g__Carnobacterium; s__Carnobacterium_Species
6eb589af22c86d4d5f05a953c8698a28	11	0	0	0	0	0	0	0	0	0	0	0	0	0	0	0	0	0	0	0	0	k__Bacteria; p__Bacteroidota
dc68ecff65b1e428c16f8c3f227b4920	11	0	0	0	0	0	0	0	0	0	0	0	0	0	0	0	0	0	0	0	0	k__Bacteria; p__Actinomycetota; c__Thermoleophilia; o__Solirubrobacterales; f__Patulibacteraceae; g__Patulibacter
3f8b43c6d3e0617277880a3f134a8703	11	0	0	0	0	0	0	0	0	0	0	0	0	0	0	0	0	0	0	0	0	k__Bacteria; p__Pseudomonadota; c__Alphaproteobacteria; o__Sphingomonadales; f__Sphingomonadaceae; g__Sphingomonas
fc06aaac995c6da99b6739c479157902	11	0	0	0	0	0	0	0	0	0	0	0	0	0	0	0	0	0	0	0	0	k__Bacteria; p__Pseudomonadota; c__Epsilonproteobacteria; o__Campylobacterales; f__Arcobacteraceae; g__Arcobacter; s__Arcobacter_suis
307bacf2dc68b05f7ab00bad0eced441	11	0	0	0	0	0	0	0	0	0	0	0	0	0	0	0	0	0	0	0	0	k__Bacteria
3cd6c88b8fae03aec6a58331686c596a	11	0	0	0	0	0	0	0	0	0	0	0	0	0	0	0	0	0	0	0	0	k__Bacteria; p__Bacillota; c__Negativicutes; o__Veillonellales; f__Veillonellaceae; g__Veillonella
0474345075913cd3ea52bbbdd12df234	11	0	0	0	0	0	0	0	0	0	0	0	0	0	0	0	0	0	0	0	0	k__Bacteria; p__Bacteroidota; c__Bacteroidia; o__Bacteroidales; f__Rikenellaceae; g__Alistipes; s__Alistipes_finegoldii
a6766c488002c8210b6b2e4426c0a3e2	11	0	0	0	0	0	0	0	0	0	0	0	0	0	0	0	0	0	0	0	0	k__Bacteria; p__Bacteroidota; c__Cytophagia; o__Cytophagales; f__Spirosomataceae; g__Dyadobacter; s__Dyadobacter_psychrophilus
ed134326dae9db0439601e0d51141c11	6	0	0	0	0	0	0	0	0	0	0	0	0	0	5	0	0	0	0	0	0	k__Bacteria; p__Bacillota
8c58275ad137adbd16f9e77b124510bf	0	0	0	0	0	0	0	11	0	0	0	0	0	0	0	0	0	0	0	0	0	k__Bacteria; p__Bacteroidota; c__Sphingobacteriia; o__Sphingobacteriales; f__Sphingobacteriaceae; g__Pedobacter; s__Pedobacter_nutrimenti
27e7da33d7ddb4a743220c9e1a46b01c	0	0	0	0	0	0	0	0	11	0	0	0	0	0	0	0	0	0	0	0	0	k__Bacteria; p__Pseudomonadota; c__Betaproteobacteria; o__Burkholderiales; f__Comamonadaceae
d7b419939ec826880a8aeda715c9f7a3	0	0	0	0	0	0	0	0	5	0	0	0	0	0	6	0	0	0	0	0	0	k__Bacteria; p__Bacillota; c__Bacilli; o__Lactobacillales; f__Lactobacillaceae; g__Schleiferilactobacillus
79db4ed2a49698b27c09e218175d7fb4	0	0	0	0	0	0	0	0	0	0	11	0	0	0	0	0	0	0	0	0	0	k__Bacteria; p__Bacillota; c__Bacilli; o__Lactobacillales; f__Streptococcaceae; g__Lactococcus; s__Lactococcus_lactis/cremoris
5ab0092082ed96cd23e6d029ff536459	0	0	0	0	0	0	0	0	0	0	0	11	0	0	0	0	0	0	0	0	0	k__Bacteria; p__Bacillota; c__Bacilli; o__Lactobacillales; f__Streptococcaceae; g__Lactococcus; s__Lactococcus_lactis/cremoris
b481958fad03b20da2ef89b7e5de1773	0	0	0	0	0	0	0	0	0	0	0	0	0	0	11	0	0	0	0	0	0	k__Bacteria; p__Pseudomonadota; c__Betaproteobacteria; o__Burkholderiales; f__Oxalobacteraceae; g__Massilia; s__Massilia_aurea
1c9e5738395b26148768eef6e1090ca3	0	0	0	0	0	0	0	0	0	0	0	0	0	0	11	0	0	0	0	0	0	k__Bacteria; p__Bacillota; c__Bacilli; o__Caryophanales
524dfa98e5b2d0f73a79a200caa81f79	0	0	0	0	0	0	0	0	0	0	0	0	0	0	11	0	0	0	0	0	0	k__Bacteria; p__Bacteroidota; c__Sphingobacteriia; o__Sphingobacteriales; f__Sphingobacteriaceae; g__Sphingobacterium
a96c01cf92981551a835d75cbf0f0464	0	0	0	0	0	0	0	0	0	0	0	0	0	0	11	0	0	0	0	0	0	k__Bacteria; p__Bacillota; c__Clostridia; o__Eubacteriales
b1f072d8887d52b2822660c6f0233aa8	0	0	0	0	0	0	0	0	0	0	0	0	0	0	11	0	0	0	0	0	0	k__Bacteria; p__Pseudomonadota; c__Gammaproteobacteria; o__Vibrionales; f__Vibrionaceae; g__Vibrio
b6e37a5f1e88ce3d3dc5ce822eb7f481	0	0	0	0	0	0	0	0	0	0	0	0	0	0	11	0	0	0	0	0	0	k__Bacteria; p__Bacillota; c__Bacilli; o__Lactobacillales; f__Streptococcaceae; g__Streptococcus
b9da14366e32d305ce227e0bed8c1856	0	0	0	0	0	0	0	0	0	0	0	0	0	0	11	0	0	0	0	0	0	k__Bacteria; p__Actinomycetota; c__Coriobacteriia
52e20914e45e2364993a5b558e7d8cab	0	0	0	0	0	0	0	0	0	0	0	0	0	0	0	0	0	0	0	0	11	k__Bacteria; p__Bacillota; c__Bacilli; o__Lactobacillales; f__Lactobacillaceae; g__Lactobacillus; s__Lactobacillus_helveticus
a6632c42af9a4a8dd3ed500685557f62	0	0	0	0	0	0	0	0	0	0	0	0	0	0	0	0	0	0	0	0	11	k__Bacteria; p__Actinomycetota; c__Actinomycetes; o__Micrococcales; f__Microbacteriaceae; g__Leucobacter
4d38b0ecc3a44cb6754cd498eb48443c	0	0	0	0	0	0	0	0	0	0	0	0	0	0	0	0	0	0	0	0	11	k__Bacteria; p__Bacillota; c__Bacilli; o__Lactobacillales; f__Streptococcaceae; g__Lactococcus; s__Lactococcus_lactis
6eccbbd07aa248940220c851db7ed6ea	0	0	0	0	0	0	0	0	0	0	0	0	0	0	0	0	0	0	0	0	11	k__Bacteria; p__Pseudomonadota; c__Betaproteobacteria; o__Burkholderiales; f__Comamonadaceae; g__Comamonas
6853fbca95f545b26507b06719194eb8	0	0	0	0	0	0	0	0	0	0	0	0	0	0	0	0	0	0	0	0	11	k__Bacteria; p__Bacillota; c__Bacilli; o__Caryophanales; f__Staphylococcaceae; g__Staphylococcus
c639ca3f4ca21e5d50a7845f7a3c5af1	10	0	0	0	0	0	0	0	0	0	0	0	0	0	0	0	0	0	0	0	0	k__Bacteria
31c79b6ee04530c79c95d5bb05dcf5b0	10	0	0	0	0	0	0	0	0	0	0	0	0	0	0	0	0	0	0	0	0	k__Bacteria; p__Bacteroidota; c__Flavobacteriia; o__Flavobacteriales; f__Flavobacteriaceae; g__Flavobacterium
e8a9b1a772316fb7897c0e52155aa0e7	10	0	0	0	0	0	0	0	0	0	0	0	0	0	0	0	0	0	0	0	0	k__Bacteria; p__Bacteroidota; c__Sphingobacteriia; o__Sphingobacteriales; f__Sphingobacteriaceae
f4b14f5126ffe21d18aed5b16fa4ed36	10	0	0	0	0	0	0	0	0	0	0	0	0	0	0	0	0	0	0	0	0	k__Bacteria; p__Pseudomonadota; c__Gammaproteobacteria; o__Pseudomonadales; f__Pseudomonadaceae; g__Pseudomonas
98fe96f756e0e37ab1bfe63652d1026c	10	0	0	0	0	0	0	0	0	0	0	0	0	0	0	0	0	0	0	0	0	k__Bacteria; p__Pseudomonadota; c__Alphaproteobacteria; o__Caulobacterales; f__Caulobacteraceae; g__Brevundimonas
dba1db29b27aff2a893af8b81294c1e0	10	0	0	0	0	0	0	0	0	0	0	0	0	0	0	0	0	0	0	0	0	k__Bacteria; p__Actinomycetota; c__Actinomycetes; o__Mycobacteriales; f__Gordoniaceae; g__Williamsia; s__Williamsia_faeni
26cf4b3a1d8ec76ae515ab623941648b	0	0	10	0	0	0	0	0	0	0	0	0	0	0	0	0	0	0	0	0	0	k__Bacteria; p__Bacillota; c__Bacilli; o__Lactobacillales; f__Lactobacillaceae; g__Ligilactobacillus; s__Ligilactobacillus_equicursoris
cd9642830f74618b4cdd6a69488eecf1	0	0	0	0	0	0	0	10	0	0	0	0	0	0	0	0	0	0	0	0	0	k__Bacteria; p__Pseudomonadota; c__Gammaproteobacteria; o__Pseudomonadales; f__Pseudomonadaceae; g__Pseudomonas
e9e2a7f614f0a4cd07841680ece40325	0	0	0	0	0	0	0	10	0	0	0	0	0	0	0	0	0	0	0	0	0	k__Bacteria; p__Pseudomonadota; c__Gammaproteobacteria; o__Lysobacterales; f__Lysobacteraceae; g__Stenotrophomonas
8834d90f654daacfd4dfac64e42b1e1c	0	0	0	0	0	0	0	0	10	0	0	0	0	0	0	0	0	0	0	0	0	k__Bacteria; p__Bacteroidota; c__Flavobacteriia; o__Flavobacteriales; f__Weeksellaceae; g__Chryseobacterium
c90d6bf9dec38d54298f2ca8d99fd2cf	0	0	0	0	0	0	0	0	10	0	0	0	0	0	0	0	0	0	0	0	0	k__Bacteria; p__Pseudomonadota; c__Gammaproteobacteria; o__Pseudomonadales; f__Pseudomonadaceae; g__Pseudomonas
de857caaecbbc5cc1e6335f5d1cbede9	0	0	0	0	0	0	0	0	0	10	0	0	0	0	0	0	0	0	0	0	0	k__Bacteria
a660739992af55e2909864597ac2c9bd	0	0	0	0	0	0	0	0	0	0	0	0	0	0	10	0	0	0	0	0	0	k__Bacteria
a19e56b0b00ee71adac929364b654cf4	0	0	0	0	0	0	0	0	0	0	0	0	0	0	10	0	0	0	0	0	0	k__Bacteria; p__Pseudomonadota; c__Gammaproteobacteria; o__Aeromonadales; f__Succinivibrionaceae; g__Succinivibrio; s__Succinivibrio_dextrinosolvens
c1bce838404f69c39a0ffd21220b7556	0	0	0	0	0	0	0	0	0	0	0	0	0	0	10	0	0	0	0	0	0	k__Bacteria; p__Bacillota; c__Clostridia; o__Eubacteriales
c46df56caec2c6ba1af7e03b9d4daff5	0	0	0	0	0	0	0	0	0	0	0	0	0	0	10	0	0	0	0	0	0	k__Bacteria; p__Pseudomonadota; c__Betaproteobacteria; o__Burkholderiales; f__Alcaligenaceae
f69f923067ee68831ab9b4fa7ac2ca51	0	0	0	0	0	0	0	0	0	0	0	0	0	0	10	0	0	0	0	0	0	k__Bacteria; p__Pseudomonadota; c__Gammaproteobacteria; o__Pseudomonadales; f__Moraxellaceae; g__Acinetobacter
265a9627f6055b95011607681d70bd34	0	0	0	0	0	0	0	0	0	0	0	0	0	0	10	0	0	0	0	0	0	k__Bacteria; p__Bacteroidota
97a5f86b9f22ffb4708508d3a2d5510a	0	0	0	0	0	0	0	0	0	0	0	0	0	0	10	0	0	0	0	0	0	k__Bacteria; p__Pseudomonadota; c__Gammaproteobacteria; o__Lysobacterales; f__Lysobacteraceae; g__Stenotrophomonas
6778ade2c0eb9d33d13069e40edb2ff1	0	0	0	0	0	0	0	0	0	0	0	0	0	0	10	0	0	0	0	0	0	k__Bacteria; p__Bacillota; c__Clostridia; o__Eubacteriales
105e506995f32d9965aa13967d2f7ed9	0	0	0	0	0	0	0	0	0	0	0	0	0	0	10	0	0	0	0	0	0	k__Bacteria; p__Bacteroidota; c__Bacteroidia; o__Bacteroidales; f__Rikenellaceae
1ae0a72dc85305c7e6d7d3bc2a483eaf	0	0	0	0	0	0	0	0	0	0	0	0	0	0	10	0	0	0	0	0	0	k__Bacteria
0b3b119c0f50ee9c01b40fd7b39aa8fd	0	0	0	0	0	0	0	0	0	0	0	0	0	0	10	0	0	0	0	0	0	k__Bacteria; p__Bacillota; c__Bacilli; o__Caryophanales; f__Bacillaceae; g__Bacillus
13006578f56884e35fca5189fe1ba5c1	0	0	0	0	0	0	0	0	0	0	0	0	0	0	10	0	0	0	0	0	0	k__Bacteria; p__Bacillota
1757cfcc0d6cb3dec4c31ce2dc522f09	0	0	0	0	0	0	0	0	0	0	0	0	0	0	10	0	0	0	0	0	0	k__Bacteria; p__Bacteroidota; c__Bacteroidia; o__Bacteroidales; f__Prevotellaceae; g__Prevotellaceae_UCG-003
270384e8a42ab693bb94e1bd84375be3	0	0	0	0	0	0	0	0	0	0	0	0	0	0	10	0	0	0	0	0	0	k__Bacteria; p__Actinomycetota; c__Actinomycetes; o__Bifidobacteriales; f__Bifidobacteriaceae; g__Bifidobacterium
0bd4b3e462761d15482feb12ae2f1116	0	0	0	0	0	0	0	0	0	0	0	0	0	0	10	0	0	0	0	0	0	k__Bacteria
354fa935108a098a911ffb976a643a48	0	0	0	0	0	0	0	0	0	0	0	0	0	0	10	0	0	0	0	0	0	k__Bacteria; p__Bacteroidota; c__Bacteroidia; o__Bacteroidales; f__Prevotellaceae; g__Prevotellaceae_UCG-003; s__Prevotellaceae_UCG-003_Bacteroides_uniformis
c4b2be9801a3daa50ecbc114fd92b5d2	0	0	0	0	0	0	0	0	0	0	0	0	0	0	10	0	0	0	0	0	0	k__Bacteria; p__Pseudomonadota; c__Gammaproteobacteria; o__Pseudomonadales; f__Moraxellaceae; g__Acinetobacter; s__Acinetobacter_johnsonii
002e82ef630619f0cee6e5bae55bba4d	0	0	0	0	0	0	0	0	0	0	0	0	0	0	10	0	0	0	0	0	0	k__Bacteria; p__Pseudomonadota; c__Gammaproteobacteria; o__Lysobacterales
060b7ed7553bfe98206b375f3122f139	0	0	0	0	0	0	0	0	0	0	0	0	0	0	10	0	0	0	0	0	0	k__Bacteria; p__Bacteroidota
29c0d18ae686ad1384f49eb9dd4ae149	0	0	0	0	0	0	0	0	0	0	0	0	0	0	0	0	0	0	10	0	0	k__Bacteria; p__Bacillota; c__Bacilli; o__Caryophanales; f__Staphylococcaceae; g__Staphylococcus; s__Staphylococcus_aureus
3bc63d06818fefd9bad0b898d99886da	0	0	0	0	0	0	0	0	0	0	0	0	0	0	0	0	0	0	0	10	0	k__Bacteria; p__Bacillota; c__Bacilli; o__Lactobacillales; f__Streptococcaceae; g__Streptococcus; s__Streptococcus_vestibularis

## Sheet: Colapsed-P
Supplementary Table 1A.- Metataxonomic analysis of prokaryotic microorganisms (16S rDNA amplicons) in cheesemilk, curd, and cheeses of 3, 7, 15, 30, and 60 days aftermanufacture of three batches of Casín cheese.
	Batch C							Batch A							Batch B
Taxonomy	M	C	3D	7D	15D	30D	60D	M	C	3D	7D	15D	30D	60D	M	C	3D	7D	15D	30D	60D	Total
k__Bacteria; p__Bacillota; c__Bacilli; o__Lactobacillales; f__Streptococcaceae; g__Lactococcus; s__Lactococcus_lactis	1720	63021	63757	66216	1325	691	469	6535	33442	66411	39941	37934	23770	41358	9421	62358	33880	54486	54040	58034	45750	764559
k__Bacteria; p__Bacillota; c__Bacilli; o__Lactobacillales; f__Leuconostocaceae; g__Leuconostoc; s__Leuconostoc_citreum	18	1057	893	4060	19295	26540	18615	0	0	0	0	0	0	0	35	0	0	11	41	51	27	70643
k__Bacteria; p__Pseudomonadota; c__Gammaproteobacteria; o__Pseudomonadales; f__Pseudomonadaceae; g__Pseudomonas	1761	0	0	0	0	0	5	25881	15374	1008	410	0	0	0	6199	1878	227	6558	2473	2265	2270	66309
k__Bacteria; p__Bacillota; c__Bacilli; o__Lactobacillales; f__Streptococcaceae; g__Streptococcus; s__Streptococcus_thermophilus	3031	1419	5138	3636	7243	2705	1226	8	0	0	0	0	0	0	1770	1541	10287	10066	2641	2386	1382	54479
k__Bacteria; p__Bacillota; c__Bacilli; o__Lactobacillales; f__Streptococcaceae; g__Streptococcus	6060	3872	1039	1423	2897	6272	8496	0	0	0	0	0	0	0	10924	8751	1711	1672	0	0	0	53117
k__Bacteria; p__Bacillota; c__Bacilli; o__Lactobacillales; f__Lactobacillaceae; g__Lactobacillus; s__Lactobacillus_helveticus	72	0	0	32	0	24	5	185	477	6041	10664	7628	12966	1783	494	0	53	44	3433	4358	4004	52263
k__Bacteria; p__Bacillota; c__Bacilli; o__Lactobacillales; f__Leuconostocaceae; g__Leuconostoc	30	761	230	1091	2553	5092	4402	254	1276	847	414	887	325	416	175	0	0	0	0	0	0	18753
k__Bacteria; p__Bacillota; c__Bacilli; o__Lactobacillales; f__Lactobacillaceae; g__Levilactobacillus; s__Levilactobacillus_brevis	21	0	0	0	0	15	0	0	91	16	8	107	130	167	0	0	401	357	5182	5378	4106	15979
k__Bacteria; p__Bacillota; c__Bacilli; o__Lactobacillales; f__Lactobacillaceae; g__Lactiplantibacillus; s__Lactiplantibacillus_plantarum	17	0	0	0	0	25	51	0	0	0	0	17	20	39	21	3	11	168	2447	2250	1482	12511
k__Bacteria; p__Actinomycetota; c__Actinomycetes; o__Bifidobacteriales; f__Bifidobacteriaceae; g__Bifidobacterium	194	0	0	11	0	2	2	257	87	932	1256	5086	1190	1787	531	0	0	9	385	205	169	12103
k__Bacteria; p__Bacillota; c__Bacilli; o__Lactobacillales; f__Lactobacillaceae; g__Lactobacillus	119	0	0	26	0	0	0	1560	635	2061	2447	1563	1015	780	1318	0	15	8	98	114	98	11857
k__Bacteria; p__Bacillota; c__Bacilli; o__Lactobacillales; f__Lactobacillaceae; g__Lentilactobacillus	39	0	0	0	0	16	12	80	38	170	222	589	900	3069	258	0	0	25	2042	1178	1304	9942
k__Bacteria; p__Bacillota; c__Bacilli; o__Lactobacillales; f__Streptococcaceae; g__Lactococcus	45	377	188	206	0	15	14	641	1821	1966	1278	257	843	441	365	0	0	0	129	257	201	9044
k__Bacteria; p__Pseudomonadota; c__Gammaproteobacteria; o__Enterobacterales; f__Enterobacteriaceae	440	58	91	336	0	0	0	144	67	54	20	0	0	0	1087	123	493	685	1732	1878	1197	8405
k__Bacteria; p__Bacteroidota; c__Flavobacteriia; o__Flavobacteriales; f__Weeksellaceae; g__Chryseobacterium	129	0	0	0	0	0	0	4076	2741	131	69	8	118	52	186	17	0	0	75	135	64	7801
k__Bacteria; p__Pseudomonadota; c__Gammaproteobacteria; o__Pseudomonadales; f__Moraxellaceae; g__Acinetobacter; s__Acinetobacter_johnsonii	167	0	8	24	0	9	7	41	0	0	0	0	0	0	64	122	0	836	1593	2413	2197	7481
k__Bacteria; p__Pseudomonadota; c__Gammaproteobacteria; o__Pseudomonadales; f__Moraxellaceae; g__Acinetobacter	391	0	0	132	0	0	0	785	1148	126	89	11	0	0	915	680	51	648	475	536	400	6387
k__Bacteria; p__Bacillota; c__Bacilli; o__Lactobacillales; f__Lactobacillaceae; g__Lacticaseibacillus	0	0	0	9	0	0	20	68	128	255	297	255	99	285	222	0	0	126	1355	460	595	4174
k__Bacteria; p__Pseudomonadota; c__Alphaproteobacteria; o__Sphingomonadales; f__Sphingomonadaceae; g__Sphingomonas; s__Sphingomonas_paucimobilis	3005	0	0	0	0	5	10	0	0	0	0	0	0	0	938	0	0	0	0	8	0	3966
k__Bacteria; p__Pseudomonadota; c__Gammaproteobacteria; o__Enterobacterales; f__Enterobacteriaceae; g__Escherichia; s__Eschericha_coli	372	152	276	900	70	32	0	0	0	0	0	0	0	0	389	292	885	265	60	91	14	3798
k__Bacteria; p__Pseudomonadota; c__Gammaproteobacteria; o__Enterobacterales; f__Enterobacteriaceae; g__Citrobacter	55	15	43	135	0	0	0	0	0	0	15	0	0	0	0	49	238	338	950	1204	543	3585
k__Bacteria; p__Pseudomonadota; c__Gammaproteobacteria; o__Enterobacterales; f__Enterobacteriaceae; g__Klebsiella; s__Klebsiella_pneumoniae	46	43	106	591	76	57	0	0	0	0	0	0	0	0	111	127	221	377	357	512	461	3085
k__Bacteria; p__Pseudomonadota; c__Gammaproteobacteria; o__Enterobacterales; f__Enterobacteriaceae; g__Klebsiella	67	21	38	375	29	28	0	0	0	0	0	0	0	0	74	129	191	414	446	547	452	2811
k__Bacteria	2222	0	0	15	23	10	0	12	0	10	0	0	0	0	505	0	0	0	0	0	0	2797
k__Bacteria; p__Pseudomonadota; c__Gammaproteobacteria; o__Alteromonadales; f__Pseudoalteromonadaceae; g__Pseudoalteromonas	1694	2	0	0	9	87	33	11	0	0	0	0	0	0	812	14	0	0	0	8	17	2687
k__Bacteria; p__Bacillota; c__Bacilli; o__Lactobacillales; f__Enterococcaceae; g__Enterococcus	147	0	0	0	6	45	50	14	208	79	83	15	103	109	770	109	41	106	208	413	154	2660
k__Bacteria; p__Bacillota; c__Bacilli; o__Lactobacillales; f__Aerococcaceae; g__Aerococcus	1425	9	0	0	0	0	0	0	0	0	0	0	0	0	1006	64	0	0	0	0	0	2504
k__Bacteria; p__Actinomycetota; c__Actinomycetes; o__Mycobacteriales; f__Corynebacteriaceae; g__Corynebacterium	514	0	0	0	0	0	0	0	12	0	0	0	0	0	1585	0	0	0	0	0	0	2111
k__Bacteria; p__Bacillota; c__Bacilli; o__Caryophanales; f__Staphylococcaceae; g__Macrococcus	18	0	0	0	0	0	0	19	83	3	5	0	0	0	241	951	235	104	7	11	5	1682
k__Bacteria; p__Pseudomonadota; c__Gammaproteobacteria; o__Enterobacterales; f__Yersiniaceae	332	0	0	0	0	0	0	72	200	117	58	0	0	0	56	0	0	35	282	295	232	1679
k__Bacteria; p__Pseudomonadota; c__Alphaproteobacteria; o__Sphingomonadales; f__Sphingomonadaceae; g__Sphingomonas	1529	0	0	0	0	0	0	0	0	0	0	0	0	0	121	0	0	0	0	0	0	1650
k__Bacteria; p__Pseudomonadota; c__Gammaproteobacteria; o__Lysobacterales; f__Lysobacteraceae; g__Stenotrophomonas; s__Stenotrophomonas_maltophilia	54	0	0	0	0	0	0	0	0	0	0	0	0	0	268	0	0	126	276	262	417	1403
k__Bacteria; p__Pseudomonadota; c__Gammaproteobacteria; o__Vibrionales; f__Vibrionaceae; g__Vibrio; s__Vibrio_artabrorum	826	0	0	0	0	43	23	0	0	0	0	0	0	0	483	12	0	0	0	0	0	1387
k__Bacteria; p__Pseudomonadota; c__Gammaproteobacteria; o__Pseudomonadales; f__Moraxellaceae; g__Acinetobacter; s__Acinetobacter_radioresistens	32	0	0	0	0	0	0	299	367	23	13	603	0	0	0	0	0	0	0	0	0	1337
k__Bacteria; p__Pseudomonadota; c__Gammaproteobacteria; o__Pseudomonadales; f__Moraxellaceae; g__Acinetobacter; s__Acinetobacter_baumannii	80	0	0	0	0	0	0	0	0	0	0	0	0	0	882	198	31	16	16	28	15	1266
k__Bacteria; p__Pseudomonadota; c__Gammaproteobacteria; o__Enterobacterales; f__Erwiniaceae; g__Erwinia; s__Erwinia_amylovora	0	0	0	0	0	0	0	9	26	39	32	449	0	7	0	0	0	0	191	214	147	1114
k__Bacteria; p__Pseudomonadota; c__Alphaproteobacteria; o__Hyphomicrobiales; f__Methylobacteriaceae; g__Methylobacterium; s__Methylobacterium_persicinum	805	0	0	0	0	0	0	0	0	0	0	0	0	0	263	0	0	0	0	0	0	1068
k__Bacteria; p__Actinomycetota; c__Actinomycetes; o__Mycobacteriales; f__Nocardiaceae; g__Rhodococcus; s__Rhodococcus_erythropolis	87	0	0	0	0	0	0	36	0	0	0	0	0	0	929	0	0	0	0	0	0	1052
k__Bacteria; p__Bacillota; c__Bacilli; o__Lactobacillales; f__Carnobacteriaceae; g__Carnobacterium	0	0	0	0	0	0	0	207	450	117	60	120	38	47	0	0	0	0	0	0	0	1039
k__Bacteria; p__Pseudomonadota; c__Gammaproteobacteria; o__Lysobacterales; f__Lysobacteraceae; g__Stenotrophomonas	7	0	0	0	0	0	0	59	29	0	0	0	0	0	161	0	0	122	156	265	207	1006
k__Bacteria; p__Bacillota	317	0	0	0	0	0	0	0	0	0	0	0	0	0	608	0	0	0	0	0	0	925
k__Bacteria; p__Pseudomonadota; c__Gammaproteobacteria; o__Enterobacterales	21	0	0	0	0	0	0	4	10	23	14	13	13	0	12	0	0	286	184	186	119	885
k__Bacteria; p__Actinomycetota; c__Actinomycetes; o__Micrococcales; f__Intrasporangiaceae; g__Janibacter	576	0	0	0	0	0	0	0	0	0	0	0	0	0	307	0	0	0	0	0	0	883
k__Bacteria; p__Actinomycetota; c__Actinomycetes; o__Micrococcales; f__Micrococcaceae; g__Kocuria	119	0	0	0	0	0	0	11	14	0	0	0	0	0	667	16	0	0	0	0	0	827
k__Bacteria; p__Pseudomonadota; c__Betaproteobacteria; o__Burkholderiales; f__Comamonadaceae; g__Comamonas	92	0	0	0	0	0	0	27	0	0	0	0	0	0	141	0	0	73	124	218	131	806
k__Bacteria; p__Pseudomonadota; c__Gammaproteobacteria; o__Lysobacterales; f__Lysobacteraceae; g__Stenotrophomonas; s__Stenotrophomonas_rhizophila	70	0	0	0	0	0	0	0	0	0	0	0	0	0	96	0	0	112	111	149	240	778
k__Bacteria; p__Actinomycetota; c__Actinomycetes; o__Micrococcales; f__Microbacteriaceae; g__Leucobacter; s__Leucobacter_albus	57	0	0	0	0	0	0	0	0	0	0	0	0	0	623	0	0	31	23	20	0	754
k__Bacteria; p__Pseudomonadota; c__Alphaproteobacteria; o__Caulobacterales; f__Caulobacteraceae; g__Brevundimonas	611	0	0	0	0	0	0	0	0	0	0	0	0	0	76	0	0	0	0	0	0	687
k__Bacteria; p__Pseudomonadota; c__Betaproteobacteria; o__Burkholderiales; f__Alcaligenaceae	16	0	0	0	0	0	0	0	0	0	0	0	0	0	643	20	0	0	0	0	0	679
k__Bacteria; p__Pseudomonadota; c__Gammaproteobacteria; o__Enterobacterales; f__Erwiniaceae; g__Pantoea; s__Pantoea_coffeiphila	0	0	0	0	0	0	0	0	0	0	0	0	0	0	0	0	0	156	225	156	96	633
k__Bacteria; p__Bacillota; c__Bacilli; o__Lactobacillales; f__Streptococcaceae; g__Lactococcus; s__Lactococcus_cremoris	0	0	0	89	0	0	0	59	15	0	0	0	0	0	64	89	0	0	107	123	71	617
k__Bacteria; p__Bacillota; c__Clostridia; o__Eubacteriales	233	0	0	0	0	0	0	0	0	0	0	0	0	0	363	0	0	0	0	0	0	596
k__Bacteria; p__Bacillota; c__Bacilli; o__Lactobacillales; f__Lactobacillaceae; g__Limosilactobacillus; s__Limosilactobacillus_fermentum	0	0	0	0	0	0	0	0	0	0	0	0	0	0	0	0	0	0	221	236	138	595
k__Bacteria; p__Pseudomonadota; c__Alphaproteobacteria; o__Hyphomicrobiales; f__Nitrobacteraceae	325	0	0	0	0	0	0	0	0	0	0	0	0	0	265	0	0	0	0	0	0	590
k__Bacteria; p__Pseudomonadota; c__Gammaproteobacteria; o__Vibrionales; f__Vibrionaceae; g__Vibrio	305	0	0	0	0	0	8	0	0	0	0	0	0	0	266	0	0	0	0	0	0	579
k__Bacteria; p__Actinomycetota; c__Actinomycetes; o__Micrococcales; f__Ornithinimicrobiaceae; g__Ornithinimicrobium	380	0	0	0	0	0	0	0	0	0	0	0	0	0	180	0	0	0	0	0	0	560
k__Bacteria; p__Pseudomonadota; c__Gammaproteobacteria; o__Pseudomonadales; f__Moraxellaceae; g__Acinetobacter; s__Acinetobacter_gandensis	0	0	0	0	0	0	0	0	0	0	0	0	0	0	0	0	0	0	217	231	104	552
k__Bacteria; p__Pseudomonadota	356	0	0	0	0	0	0	0	0	0	0	0	0	0	195	0	0	0	0	0	0	551
k__Bacteria; p__Pseudomonadota; c__Gammaproteobacteria; o__Enterobacterales; f__Yersiniaceae; g__Serratia	26	0	0	0	0	0	0	28	57	89	61	86	0	0	14	0	0	8	31	103	29	532
k__Bacteria; p__Bacteroidota; c__Flavobacteriia; o__Flavobacteriales; f__Flavobacteriaceae; g__Flavobacterium	493	0	0	0	0	0	0	14	0	0	0	0	0	0	0	0	0	0	0	0	0	507
k__Bacteria; p__Bacillota; c__Bacilli; o__Lactobacillales; f__Lactobacillaceae; g__Latilactobacillus; s__Latilactobacillus_curvatus	0	0	0	0	0	0	0	0	0	0	0	0	0	0	0	0	11	8	149	197	132	497
k__Bacteria; p__Bacillota; c__Bacilli; o__Lactobacillales; f__Carnobacteriaceae	196	0	0	0	0	0	0	0	0	0	0	0	0	0	277	0	0	0	0	0	0	473
k__Bacteria; p__Bacillota; c__Bacilli; o__Lactobacillales; f__Streptococcaceae; g__Lactococcus; s__Lactococcus_cremoris/lactis	0	103	82	0	0	0	0	0	0	20	11	11	12	0	0	0	84	100	0	0	0	445
k__Bacteria; p__Bacillota; c__Clostridia; o__Eubacteriales; f__Clostridiaceae; g__Romboutsia; s__Romboutsia_timonensis	168	0	0	0	0	0	0	2	0	0	0	0	0	0	274	0	0	0	0	0	0	444
k__Bacteria; p__Bacillota; c__Bacilli; o__Lactobacillales; f__Lactobacillaceae; g__Loigolactobacillus; s__Loigolactobacillus_coryniformis	0	0	0	0	0	0	0	0	0	0	0	0	0	0	0	0	0	0	130	188	123	441
k__Bacteria; p__Pseudomonadota; c__Alphaproteobacteria; o__Hyphomicrobiales; f__Nitrobacteraceae; g__Bradyrhizobium	143	0	0	0	0	0	0	0	0	0	0	0	0	0	280	0	0	0	0	0	0	423
k__Bacteria; p__Bacillota; c__Bacilli; o__Lactobacillales; f__Streptococcaceae; g__Streptococcus; s__Streptococcus_parauberis	15	0	0	0	0	0	0	0	20	18	10	6	0	0	37	0	0	0	100	139	77	422
k__Bacteria; p__Bacillota; c__Bacilli; o__Caryophanales; f__Staphylococcaceae; g__Staphylococcus	149	0	0	0	0	15	22	30	14	0	0	0	0	0	130	32	0	0	0	12	11	415
k__Bacteria; p__Actinomycetota; c__Actinomycetes; o__Actinomycetales; f__Actinomycetaceae; g__Actinomyces; s__Actinomyces_Species_MS2	0	0	0	0	0	0	0	0	0	0	0	0	0	0	352	0	0	0	15	27	0	394
k__Bacteria; p__Bacillota; c__Bacilli; o__Caryophanales; f__Staphylococcaceae	194	0	0	0	0	0	0	0	0	0	0	0	0	0	187	0	0	0	0	0	0	381
k__Bacteria; p__Pseudomonadota; c__Gammaproteobacteria; o__Cellvibrionales; f__Cellvibrionaceae; g__Cellvibrio; s__Cellvibrio_fulvus	377	0	0	0	0	0	0	0	0	0	0	0	0	0	0	0	0	0	0	0	0	377
k__Bacteria; p__Pseudomonadota; c__Gammaproteobacteria; o__Enterobacterales; f__Enterobacteriaceae; g__Citrobacter; s__Citrobacter_freundii	25	11	29	100	0	0	0	0	0	0	0	0	0	0	0	33	121	57	0	0	0	376
k__Bacteria; p__Bacillota; c__Bacilli; o__Lactobacillales	146	0	0	0	0	19	0	0	0	0	0	0	0	0	202	0	0	0	0	0	0	367
k__Bacteria; p__Bacillota; c__Bacilli; o__Lactobacillales; f__Aerococcaceae	188	0	0	0	0	0	0	0	0	0	0	0	0	0	172	4	0	0	0	0	0	364
k__Bacteria; p__Actinomycetota; c__Actinomycetes; o__Micrococcales; f__Dermabacteraceae; g__Brachybacterium	142	0	0	0	0	0	0	0	0	0	0	0	0	0	221	0	0	0	0	0	0	363
k__Bacteria; p__Pseudomonadota; c__Gammaproteobacteria; o__Pseudomonadales; f__Moraxellaceae; g__Moraxella; s__Moraxella_osloensis	53	0	0	0	0	0	0	0	3	0	0	0	0	0	155	37	0	0	39	41	24	352
k__Bacteria; p__Actinomycetota; c__Actinomycetes; o__Micrococcales; f__Brevibacteriaceae; g__Brevibacterium	208	0	0	0	0	0	0	0	0	0	0	0	0	0	139	0	0	0	0	0	0	347
k__Bacteria; p__Actinomycetota; c__Actinomycetes; o__Micrococcales; f__Microbacteriaceae	43	0	0	0	0	0	0	9	0	0	0	0	0	0	291	0	0	0	0	0	0	343
k__Bacteria; p__Pseudomonadota; c__Alphaproteobacteria; o__Caulobacterales; f__Caulobacteraceae	102	0	0	0	0	0	0	0	0	0	0	0	0	0	229	0	0	0	0	0	0	331
k__Bacteria; p__Bacillota; c__Bacilli; o__Lactobacillales; f__Streptococcaceae; g__Lactococcus; s__Lactococcus_petauri	47	0	0	0	0	0	15	0	0	0	0	12	0	0	39	0	0	0	82	71	50	316
k__Bacteria; p__Bacillota; c__Bacilli; o__Lactobacillales; f__Lactobacillaceae; g__Ligilactobacillus; s__Ligilactobacillus_equicursoris	0	0	10	0	0	0	0	0	0	0	0	0	0	0	66	9	66	81	26	33	23	314
k__Bacteria; p__Pseudomonadota; c__Alphaproteobacteria; o__Caulobacterales; f__Caulobacteraceae; g__Brevundimonas; s__Brevundimonas_bullata	265	0	0	0	0	0	0	0	0	0	0	0	0	0	49	0	0	0	0	0	0	314
k__Bacteria; p__Bacillota; c__Clostridia; o__Eubacteriales; f__Clostridiaceae; g__Clostridium	119	0	0	0	0	0	0	0	0	0	0	0	0	0	178	0	0	0	0	0	0	297
k__Bacteria; p__Actinomycetota; c__Actinomycetes; o__Micrococcales; f__Micrococcaceae; g__Arthrobacter	84	0	0	0	0	0	0	41	49	0	0	0	0	0	96	0	0	0	0	0	0	270
k__Bacteria; p__Bacillota; c__Clostridia; o__Eubacteriales; f__Lachnospiraceae	45	0	0	0	0	0	0	0	0	0	0	0	0	0	219	0	0	0	0	0	0	264
k__Bacteria; p__Pseudomonadota; c__Alphaproteobacteria; o__Caulobacterales; f__Caulobacteraceae; g__Brevundimonas; s__Brevundimonas_diminuta	31	0	0	0	0	0	0	0	0	0	0	0	0	0	215	14	0	0	0	0	0	260
k__Bacteria; p__Pseudomonadota; c__Betaproteobacteria; o__Burkholderiales; f__Comamonadaceae	62	0	0	0	0	0	0	0	11	0	0	0	0	0	172	6	0	0	0	0	0	251
k__Bacteria; p__Bacteroidota; c__Chitinophagia; o__Chitinophagales; f__Chitinophagaceae; g__Sediminibacterium; s__Asinibacterium_lactis	99	0	0	0	0	0	0	0	0	0	0	0	0	0	148	0	0	0	0	0	0	247
k__Bacteria; p__Actinomycetota; c__Actinomycetes; o__Micrococcales	151	0	0	0	0	0	0	0	0	0	0	0	0	0	92	0	0	0	0	0	0	243
k__Bacteria; p__Bacillota; c__Clostridia; o__Eubacteriales; f__Clostridiaceae; g__Paeniclostridium; s__Paeniclostridium_sordellii	60	0	0	0	0	0	0	0	0	0	0	0	0	0	180	0	0	0	0	0	0	240
k__Bacteria; p__Pseudomonadota; c__Betaproteobacteria; o__Burkholderiales; f__Oxalobacteraceae; g__Janthinobacterium; s__Janthinobacterium_lividum	0	0	0	0	0	0	0	123	100	13	0	0	0	0	0	0	0	0	0	0	0	236
k__Bacteria; p__Pseudomonadota; c__Alphaproteobacteria; o__Rhodobacterales; f__Rhodobacteraceae; g__Paracoccus	109	0	0	0	0	0	0	0	0	0	0	0	0	0	121	0	0	0	0	0	0	230
k__Bacteria; p__Actinomycetota; c__Actinomycetes; o__Micrococcales; f__Ornithinimicrobiaceae; g__Serinicoccus	104	0	0	0	0	0	0	0	0	0	0	0	0	0	94	0	0	0	0	0	0	198
k__Bacteria; p__Actinomycetota; c__Actinomycetes; o__Micrococcales; f__Microbacteriaceae; g__Pseudoclavibacter; s__Pseudoclavibacter_Species_CFCC_11306	23	0	0	0	0	0	0	0	0	0	0	0	0	0	173	0	0	0	0	0	0	196
k__Bacteria; p__Bacillota; c__Bacilli; o__Caryophanales; f__Staphylococcaceae; g__Jeotgalicoccus	106	0	0	0	0	0	0	0	0	0	0	0	0	0	86	0	0	0	0	0	0	192
k__Bacteria; p__Pseudomonadota; c__Gammaproteobacteria; o__Pseudomonadales; f__Moraxellaceae; g__Acinetobacter; s__Acinetobacter_ursingii	28	0	0	0	0	0	0	0	0	0	0	0	0	0	8	10	0	47	18	35	46	192
k__Bacteria; p__Actinomycetota; c__Actinomycetes; o__Micrococcales; f__Micrococcaceae; g__Rothia	63	5	0	0	0	0	0	0	0	0	0	0	0	0	75	40	0	0	0	0	0	183
k__Bacteria; p__Pseudomonadota; c__Gammaproteobacteria; o__Enterobacterales; f__Morganellaceae; g__Providencia; s__Providencia_rettgeri	7	0	0	0	0	0	0	0	0	0	0	0	0	0	74	34	28	38	0	0	0	181
k__Bacteria; p__Pseudomonadota; c__Betaproteobacteria; o__Burkholderiales; f__Alcaligenaceae; g__Alcaligenes; s__Alcaligenes_faecalis	11	0	0	0	0	0	0	0	0	0	0	0	0	0	153	16	0	0	0	0	0	180
k__Bacteria; p__Bacillota; c__Bacilli; o__Lactobacillales; f__Enterococcaceae; g__Vagococcus; s__Vagococcus_fluvialis	0	0	0	0	0	0	0	0	0	0	0	0	0	0	0	0	0	0	43	92	44	179
k__Bacteria; p__Bacteroidota	71	0	0	0	0	0	0	0	0	0	0	0	0	0	105	0	0	0	0	0	0	176
k__Bacteria; p__Bacillota; c__Bacilli; o__Lactobacillales; f__Lactobacillaceae	7	0	0	0	0	14	0	0	0	0	0	0	0	0	2	0	0	8	77	65	0	173
k__Bacteria; p__Pseudomonadota; c__Alphaproteobacteria; o__Sphingomonadales; f__Erythrobacteraceae	68	0	0	0	0	0	0	0	0	0	0	0	0	0	105	0	0	0	0	0	0	173
k__Bacteria; p__Pseudomonadota; c__Gammaproteobacteria; o__Enterobacterales; f__Erwiniaceae; g__Pantoea	0	0	0	0	0	0	0	20	116	0	0	0	0	0	33	0	0	0	0	0	0	169
k__Bacteria; p__Bacillota; c__Bacilli; o__Caryophanales; f__Staphylococcaceae; g__Staphylococcus; s__Staphylococcus_epidermidis	76	8	0	0	0	0	0	0	0	0	0	0	0	0	80	0	0	0	0	0	0	164
k__Bacteria; p__Bacillota; c__Clostridia; o__Eubacteriales; f__Oscillospiraceae	36	0	0	0	0	0	0	0	0	0	0	0	0	0	128	0	0	0	0	0	0	164
k__Bacteria; p__Pseudomonadota; c__Gammaproteobacteria; o__Lysobacterales; f__Lysobacteraceae	80	0	0	0	0	0	0	0	0	0	0	0	0	0	83	0	0	0	0	0	0	163
k__Bacteria; p__Actinomycetota; c__Actinomycetes; o__Mycobacteriales; f__Dietziaceae; g__Dietzia	97	0	0	0	0	0	0	0	0	0	0	0	0	0	62	0	0	0	0	0	0	159
k__Bacteria; p__Bacteroidota; c__Sphingobacteriia; o__Sphingobacteriales; f__Sphingobacteriaceae; g__Sphingobacterium	35	0	0	0	0	0	0	56	49	0	0	0	0	0	19	0	0	0	0	0	0	159
k__Bacteria; p__Bacillota; c__Bacilli; o__Lactobacillales; f__Lactobacillaceae; g__Companilactobacillus	12	0	0	0	0	0	0	0	0	0	0	0	0	0	23	0	0	0	55	36	21	147
k__Bacteria; p__Bacteroidota; c__Flavobacteriia; o__Flavobacteriales; f__Flavobacteriaceae	8	0	0	0	0	0	0	0	0	0	0	0	0	0	120	10	4	0	0	0	0	142
k__Bacteria; p__Pseudomonadota; c__Alphaproteobacteria; o__Rhodospirillales; f__Rhodospirillaceae; g__Magnetospirillum; s__Magnetospirillum_magnetotacticum	137	0	0	0	0	0	0	0	0	0	0	0	0	0	0	0	0	0	0	0	0	137
k__Bacteria; p__Pseudomonadota; c__Betaproteobacteria; o__Burkholderiales; f__Burkholderiaceae; g__Ralstonia; s__Ralstonia_pickettii	94	0	0	0	0	0	0	0	0	0	0	0	0	0	42	0	0	0	0	0	0	136
k__Bacteria; p__Bacillota; c__Bacilli	69	0	0	0	0	0	0	0	0	0	0	0	0	0	66	0	0	0	0	0	0	135
k__Bacteria; p__Bacillota; c__Bacilli; o__Lactobacillales; f__Lactobacillaceae;g__Lacticaseibacillus; s__Lacticaseibacillus_rhamnosus	0	0	0	0	0	0	0	0	0	0	0	0	0	0	0	0	0	0	131	0	0	131
k__Bacteria; p__Bacillota; c__Erysipelotrichia; o__Erisipelotrichales; f__Turicibacteraceae; g__Turicibacter	44	0	0	0	0	0	0	0	0	0	0	0	0	0	80	0	0	0	0	0	0	124
k__Bacteria; p__Pseudomonadota; c__Alphaproteobacteria	94	0	0	0	0	0	0	0	0	0	0	0	0	0	29	0	0	0	0	0	0	123
k__Bacteria; p__Bacillota; c__Bacilli; o__Caryophanales; f__Staphylococcaceae; g__Staphylococcus; s__Staphylococcus_equorum	93	0	0	0	0	0	0	0	27	0	0	0	0	0	0	0	0	0	0	0	0	120
k__Bacteria; p__Pseudomonadota; c__Alphaproteobacteria; o__Hyphomicrobiales; f__Methylobacteriaceae; g__Methylobacterium; s__Methylobacterium_isbiliense	96	0	0	0	0	0	0	5	0	0	0	0	0	0	16	0	0	0	0	0	0	117
k__Bacteria; p__Actinomycetota; c__Actinomycetes; o__Micrococcales; f__Intrasporangiaceae	60	0	0	0	0	0	0	0	0	0	0	0	0	0	56	0	0	0	0	0	0	116
k__Bacteria; p__Bacillota; c__Bacilli; o__Caryophanales; f__Staphylococcaceae; g__Salinicoccus	72	0	0	0	0	0	0	0	0	0	0	0	0	0	40	0	0	0	0	0	0	112
k__Bacteria; p__Pseudomonadota; c__Gammaproteobacteria; o__Pseudomonadales; f__Moraxellaceae; g__Acinetobacter; s__Acinetobacter_lwoffii	53	0	0	0	0	0	0	0	0	0	0	0	0	0	34	25	0	0	0	0	0	112
k__Bacteria; p__Bacteroidota; c__Flavobacteriia; o__Flavobacteriales; f__Weeksellaceae	51	0	0	0	0	0	0	0	0	0	0	0	0	0	60	0	0	0	0	0	0	111
k__Bacteria; p__Actinomycetota; c__Actinomycetes; o__Mycobacteriales; f__Nocardiaceae; g__Rhodococcus; s__Rhodococcus_fascians	46	0	0	0	0	0	0	0	0	0	0	0	0	0	63	0	0	0	0	0	0	109
k__Bacteria; p__Bacteroidota; c__Flavobacteriia; o__Flavobacteriales; f__Flavobacteriaceae; g__Aequorivita; s__Vitellibacter_aestuarii	61	0	0	0	0	0	0	0	0	0	0	0	0	0	48	0	0	0	0	0	0	109
k__Bacteria; p__Bacteroidota; c__Bacteroidia; o__Bacteroidales	48	0	0	0	0	0	0	0	0	0	0	0	0	0	57	0	0	0	0	0	0	105
k__Bacteria; p__Actinomycetota; c__Actinomycetes; o__Propionibacteriales; f__Propionibacteriaceae; g__Cutibacterium_ s__Cutibacterium_acnes	62	0	0	0	0	0	0	0	0	0	0	0	0	0	42	0	0	0	0	0	0	104
k__Bacteria; p__Thermotogota; c__Thermotogota; o__Thermotogota_Order; f__Thermotogota_Family; g__Thermotogota_Genus; s__Thermotogota_Species	50	0	0	0	0	0	0	0	0	0	0	0	0	0	49	0	0	0	0	0	0	99
k__Bacteria; p__Bacillota; c__Clostridia; o__Eubacteriales; f__Clostridiaceae; g__Clostridium; s__Clostridium_tyrobutyricum	0	0	0	0	0	0	0	0	0	0	0	33	0	0	0	0	0	43	22	0	0	98
k__Bacteria; p__Actinomycetota; c__Actinomycetes; o__Mycobacteriales; f__Corynebacteriaceae; g__Corynebacterium; s__Corynebacterium_variabile	30	0	0	0	0	5	0	18	0	0	0	0	0	0	44	0	0	0	0	0	0	97
k__Bacteria; p__Pseudomonadota; c__Gammaproteobacteria; o__Pseudomonadales; f__Moraxellaceae; g__Psychrobacter	67	0	0	0	0	0	0	0	0	0	0	0	0	0	26	0	0	0	0	0	0	93
k__Bacteria; p__Bacillota; c__Bacilli; o__Lactobacillales; f__Lactobacillaceae; g__Schleiferilactobacillus; s__Schleiferilactobacillus_harbinensis	0	0	0	0	0	0	0	0	0	0	0	15	9	0	0	0	0	7	38	17	6	92
k__Bacteria; p__Bacteroidota; c__Flavobacteriia; o__Flavobacteriales; f__Flavobacteriaceae; g__Empedobacter; s__Empedobacter_brevis	0	0	0	0	0	0	0	0	0	0	0	0	0	0	0	0	0	30	17	31	9	87
k__Bacteria; p__Bacteroidota; c__Flavobacteriia; o__Flavobacteriales	86	0	0	0	0	0	0	0	0	0	0	0	0	0	0	0	0	0	0	0	0	86
k__Bacteria; p__Bacillota; c__Clostridia; o__Eubacteriales; f__Lachnospiraceae; g__Roseburia; s__Roseburia_intestinalis	14	0	0	0	0	0	0	0	0	0	0	0	0	0	71	0	0	0	0	0	0	85
k__Bacteria; p__Bacillota; c__Clostridia	0	0	0	0	0	0	0	0	0	0	0	0	0	0	84	0	0	0	0	0	0	84
k__Bacteria; p__Bacteroidota; c__Sphingobacteriia; o__Sphingobacteriales; f__Sphingobacteriaceae	10	0	0	0	0	0	0	0	0	0	0	0	0	0	67	0	0	0	0	0	0	77
k__Bacteria; p__Pseudomonadota; c__Alphaproteobacteria; o__Hyphomicrobiales; f__Brucellaceae; g__Ochrobactrum	53	0	0	0	0	0	0	0	0	0	0	0	0	0	15	0	0	0	8	0	0	76
k__Bacteria; p__Bacillota; c__Bacilli; o__Lactobacillales; f__Streptococcaceae; g__Streptococcus; s__Streptococcus_vestibularis	0	0	0	0	0	0	0	0	0	0	0	0	0	0	0	0	42	23	0	10	0	75
k__Bacteria; p__Pseudomonadota; c__Betaproteobacteria; o__Burkholderiales; f__Oxalobacteraceae; g__Massilia; s__Massilia_aurea	64	0	0	0	0	0	0	0	0	0	0	0	0	0	11	0	0	0	0	0	0	75
k__Bacteria; p__Pseudomonadota; c__Gammaproteobacteria; o__Lysobacterales; f__Lysobacteraceae; g__Lysobacter	75	0	0	0	0	0	0	0	0	0	0	0	0	0	0	0	0	0	0	0	0	75
k__Bacteria; p__Pseudomonadota; c__Betaproteobacteria; o__Burkholderiales; f__Alcaligenaceae; g__Achromobacter	6	0	0	0	0	0	0	0	0	0	0	0	0	0	67	0	0	0	0	0	0	73
k__Bacteria; p__Pseudomonadota; c__Gammaproteobacteria; o__Alteromonadales; f__Idiomarinaceae; g__Idiomarina; s__Idiomarina_seosinensis	55	0	0	0	0	0	0	0	0	0	0	0	0	0	18	0	0	0	0	0	0	73
k__Bacteria; p__Bacteroidota; c__Sphingobacteriia; o__Sphingobacteriales; f__Sphingobacteriaceae; g__Pedobacter	72	0	0	0	0	0	0	0	0	0	0	0	0	0	0	0	0	0	0	0	0	72
k__Bacteria; p__Pseudomonadota; c__Gammaproteobacteria	24	0	0	0	0	0	0	0	0	0	0	0	0	0	46	0	0	0	0	0	0	70
k__Bacteria; p__Pseudomonadota; c__Gammaproteobacteria; o__Alteromonadales; f__Alteromonadaceae; g__Marinobacter; s__Marinobacter_salsuginis	31	0	0	0	0	0	0	0	0	0	0	0	0	0	39	0	0	0	0	0	0	70
k__Bacteria; p__Bacteroidota; c__Sphingobacteriia; o__Sphingobacteriales; f__Sphingobacteriaceae; g__Sphingobacterium; s__Sphingobacterium_spiritivorum	0	0	0	0	0	0	0	0	0	0	0	0	0	0	42	6	0	0	6	9	6	69
k__Bacteria; p__Bacillota; c__Bacilli; o__Caryophanales	39	0	0	0	0	0	0	0	0	0	0	0	0	0	28	0	0	0	0	0	0	67
k__Bacteria; p__Pseudomonadota; c__Alphaproteobacteria; o__Hyphomicrobiales	0	0	0	0	0	0	0	0	0	0	0	0	0	0	17	0	0	0	0	29	20	66
k__Bacteria; p__Bacillota; c__Clostridia; o__Eubacteriales; f__Lachnospiraceae; g__Lachnoclostridium	46	0	0	0	0	0	0	0	0	0	0	0	0	0	19	0	0	0	0	0	0	65
k__Bacteria; p__Bacteroidota; c__Flavobacteriia; o__Flavobacteriales; f__Weeksellaceae; g__Cloacibacterium; s__Cloacibacterium_normanense	23	0	0	0	0	0	0	0	0	0	0	0	0	0	42	0	0	0	0	0	0	65
k__Bacteria; p__Pseudomonadota; c__Gammaproteobacteria; o__Pseudomonadales; f__Moraxellaceae; g__Acinetobacter; s__Acinetobacter_haemolyticus	65	0	0	0	0	0	0	0	0	0	0	0	0	0	0	0	0	0	0	0	0	65
k__Bacteria; p__Bacteroidota; c__Bacteroidia; o__Bacteroidales; f__Bacteroidaceae; g__Bacteroides	33	0	0	0	0	0	0	0	0	0	0	0	0	0	31	0	0	0	0	0	0	64
k__Bacteria; p__Actinomycetota; c__Actinomycetes; o__Propionibacteriales; f__Nocardioidaceae; g__Nocardioides	32	0	0	0	0	0	0	0	0	0	0	0	0	0	30	0	0	0	0	0	0	62
k__Bacteria; p__Pseudomonadota; c__Alphaproteobacteria; o__Hyphomicrobiales; f__Rhizobiaceae; g__Rhizobium	62	0	0	0	0	0	0	0	0	0	0	0	0	0	0	0	0	0	0	0	0	62
k__Bacteria; p__Pseudomonadota; c__Oligoflexia; o__Bdellovibrionales; f__Bdellovibrionaceae; g__Bdellovibrio; s__Bdellovibrio_Species_JSF2	62	0	0	0	0	0	0	0	0	0	0	0	0	0	0	0	0	0	0	0	0	62
k__Bacteria; p__Actinomycetota; c__Coriobacteriia; o__Coriobacteriales; f__Atopobiaceae; g__Olsenella; s__Olsenella_umbonata	0	0	0	0	0	0	0	0	0	0	0	0	0	0	61	0	0	0	0	0	0	61
k__Bacteria; p__Bacillota; c__Bacilli; o__Lactobacillales; f__Leuconostocaceae; g__Weissella; s__Weissella_thailandensis	47	0	0	0	0	0	0	0	0	0	0	0	0	0	14	0	0	0	0	0	0	61
k__Bacteria; p__Bacillota; c__Erysipelotrichia; o__Erysipelotrichales; f__Turicibacteraceae; g__Turicibacter; s__Turicibacter_sanguinis	16	0	0	0	0	0	0	0	0	0	0	0	0	0	45	0	0	0	0	0	0	61
k__Bacteria; p__Cyanobacteriota; c__Cyanobacteriota	48	0	0	0	0	0	0	0	0	0	0	0	0	0	13	0	0	0	0	0	0	61
k__Bacteria; p__Bacillota; c__Bacilli; o__Lactobacillales; f__Streptococcaceae; g__Streptococcus; s__Streptococcus_dysgalactiae	34	0	0	0	0	0	0	0	0	0	0	0	0	0	26	0	0	0	0	0	0	60
k__Bacteria; p__Bacillota; c__Bacilli; o__Caryophanales; f__Bacillaceae; g__Exiguobacterium	36	0	0	0	0	0	0	0	4	0	0	0	0	0	0	17	0	0	0	0	0	57
k__Bacteria; p__Bacillota; c__Clostridia; o__Eubacteriales; f__Oscillospiraceae; g__Ruminococcus; s__Ruminococcus_bromii	27	0	0	0	0	0	0	0	0	0	0	0	0	0	28	0	0	0	0	0	0	55
k__Bacteria; p__Bacillota; c__Clostridia; o__Eubacteriales; f__Clostridiaceae; g__Clostridium; s__Clostridium_perfringens	12	0	0	0	0	0	0	0	0	0	0	0	0	0	42	0	0	0	0	0	0	54
k__Bacteria; p__Pseudomonadota; c__Alphaproteobacteria; o__Rhodospirillales; f__Azospirillaceae	54	0	0	0	0	0	0	0	0	0	0	0	0	0	0	0	0	0	0	0	0	54
k__Bacteria; p__Pseudomonadota; c__Gammaproteobacteria; o__Enterobacterales; f__Morganellaceae; g__Proteus	0	0	0	0	0	0	0	0	0	0	0	0	0	0	34	0	0	0	18	0	0	52
k__Bacteria; p__Pseudomonadota; c__Alphaproteobacteria; o__Hyphomicrobiales; f__Phyllobacteriaceae; g__Aquamicrobium	0	0	0	0	0	0	0	0	0	0	0	0	0	0	47	4	0	0	0	0	0	51
k__Bacteria; p__Bacillota; c__Bacilli; o__Lactobacillales; f__Streptococcaceae; g__Lactococcus; s__Lactococcus_raffinolactis	15	0	0	0	0	0	0	12	0	0	23	0	0	0	0	0	0	0	0	0	0	50
k__Bacteria; p__Bacillota; c__Clostridia; o__Eubacteriales; f__Peptoniphilaceae; g__Anaerococcus	0	0	0	0	0	0	0	0	0	0	0	0	0	0	48	0	0	0	0	0	0	48
k__Bacteria; p__Bacteroidota; c__Flavobacteriia; o__Flavobacteriales; f__Flavobacteriaceae; g__Myroides; s__Myroides_pelagicus	28	0	0	0	0	0	0	0	0	0	0	0	0	0	19	0	0	0	0	0	0	47
k__Bacteria; p__Pseudomonadota; c__Alphaproteobacteria; o__Sphingomonadales; f__Sphingomonadaceae; g__Sphingomonas; s__Sphingomonas_kyungheensis	46	0	0	0	0	0	0	0	0	0	0	0	0	0	0	0	0	0	0	0	0	46
k__Bacteria; p__Pseudomonadota; c__Alphaproteobacteria; o__Sphingomonadales; f__Erythrobacteraceae; g__Novosphingobium	42	0	0	0	0	0	0	0	0	0	0	0	0	0	0	0	0	0	0	0	0	42
k__Bacteria; p__Bacillota; c__Clostridia; o__Eubacteriales; f__Eubacteriaceae; g__Eubacterium; s__Eubacterium_infirmum	14	0	0	0	0	0	0	0	0	0	0	0	0	0	26	0	0	0	0	0	0	40
k__Bacteria; p__Bacteroidota; c__Bacteroidia; o__Bacteroidales; f__Prevotellaceae; g__Prevotellaceae_UCG-003; s__Prevotellaceae_UCG-003_Bacteroides_uniformis	18	0	0	0	0	0	0	0	0	0	0	0	0	0	22	0	0	0	0	0	0	40
k__Bacteria; p__Pseudomonadota; c__Gammaproteobacteria; o__Aeromonadales; f__Aeromonadaceae; g__Aeromonas	40	0	0	0	0	0	0	0	0	0	0	0	0	0	0	0	0	0	0	0	0	40
k__Bacteria; p__Bacillota; c__Bacilli; o__Lactobacillales; f__Lactobacillaceae; g__Lentilactobacillus; s__Lentilactobacillus_parafarraginis	0	0	0	0	0	0	0	0	0	0	0	0	0	39	0	0	0	0	0	0	0	39
k__Bacteria; p__Actinomycetota; c__Actinomycetes; o__Micrococcales; f__Microbacteriaceae; g__Leucobacter	0	0	0	0	0	0	0	0	0	0	0	0	0	0	26	0	0	0	0	0	11	37
k__Bacteria; p__Actinomycetota; c__Actinomycetes; o__Propionibacteriales; f__Nocardioidaceae; g__Aeromicrobium; s__Aeromicrobium_ginsengisoli	37	0	0	0	0	0	0	0	0	0	0	0	0	0	0	0	0	0	0	0	0	37
k__Bacteria; p__Bacillota; c__Bacilli; o__Lactobacillales; f__Lactobacillaceae; g__Pediococcus; s__Pediococcus_stilesii	0	0	0	0	0	0	0	0	0	0	0	0	0	0	33	0	0	0	0	0	0	33
k__Bacteria; p__Bacillota; c__Clostridia; o__Eubacteriales; f__Lachnospiraceae; g__Oribacterium; s__Oribacterium_sinus	9	0	0	0	0	0	0	0	0	0	0	0	0	0	24	0	0	0	0	0	0	33
k__Bacteria; p__Bacillota; c__Clostridia; o__Eubacteriales; f__Peptoniphilaceae; g__Anaerococcus; s__Anaerococcus_hydrogenalis	5	0	0	0	0	0	0	0	0	0	0	0	0	0	28	0	0	0	0	0	0	33
k__Bacteria; p__Pseudomonadota; c__Alphaproteobacteria; o__Sphingomonadales; f__Sphingomonadaceae	33	0	0	0	0	0	0	0	0	0	0	0	0	0	0	0	0	0	0	0	0	33
k__Bacteria; p__Bacteroidota; c__Sphingobacteriia; o__Sphingobacteriales; f__Sphingobacteriaceae; g__Pedobacter; s__Pedobacter_tournemirensis	32	0	0	0	0	0	0	0	0	0	0	0	0	0	0	0	0	0	0	0	0	32
k__Bacteria; p__Actinomycetota; c__Coriobacteriia; o__Coriobacteriales	0	0	0	0	0	0	0	0	0	0	0	0	0	0	31	0	0	0	0	0	0	31
k__Bacteria; p__Bacteroidota; c__Bacteroidia; o__Bacteroidales; f__Prevotellaceae; g__Prevotella	0	0	0	0	0	0	0	0	0	0	0	0	0	0	31	0	0	0	0	0	0	31
k__Bacteria; p__Pseudomonadota; c__Gammaproteobacteria; o__Pseudomonadales; f__Pseudomonadaceae; g__Pseudomonas; s__Pseudomonas_aeruginosa	0	0	0	0	0	0	0	0	0	0	0	0	0	0	17	0	0	14	0	0	0	31
k__Bacteria; p__Pseudomonadota; c__Betaproteobacteria; o__Burkholderiales; f__Comamonadaceae; g__Comamonas; s__Comamonas_terrigena	30	0	0	0	0	0	0	0	0	0	0	0	0	0	0	0	0	0	0	0	0	30
k__Bacteria; p__Bacteroidota; c__Sphingobacteriia; o__Sphingobacteriales; f__Sphingobacteriaceae; g__Mucilaginibacter	11	0	0	0	0	0	0	0	0	0	0	0	0	0	18	0	0	0	0	0	0	29
k__Bacteria; p__Bacillota; c__Clostridia; o__Eubacteriales; f__Lachnospiraceae; g__Tyzzerella; s__Tyzzerella_Species	19	0	0	0	0	0	0	0	0	0	0	0	0	0	7	0	0	0	0	0	0	26
k__Bacteria; p__Pseudomonadota; c__Alphaproteobacteria; o__Caulobacterales; f__Caulobacteraceae; g__Caulobacter	26	0	0	0	0	0	0	0	0	0	0	0	0	0	0	0	0	0	0	0	0	26
k__Bacteria; p__Bacillota; c__Clostridia; o__Eubacteriales; f__Oscillospiraceae; g__Ruminococcus; s__Ruminococcus_callidus	6	0	0	0	0	0	0	0	0	0	0	0	0	0	18	0	0	0	0	0	0	24
k__Bacteria; p__Bacteroidota; c__Sphingobacteriia; o__Sphingobacteriales; f__Sphingobacteriaceae; g__Pedobacter; s__Pedobacter_nutrimenti	0	0	0	0	0	0	0	11	12	0	0	0	0	0	0	0	0	0	0	0	0	23
k__Bacteria; p__Pseudomonadota; c__Alphaproteobacteria; o__Rhodospirillales; f__Azospirillaceae; g__Azospirillum; s__Azospirillum_doebereinerae	23	0	0	0	0	0	0	0	0	0	0	0	0	0	0	0	0	0	0	0	0	23
k__Bacteria; p__Actinomycetota; c__Actinomycetes; o__Micrococcales; f__Jonesiaceae; g__Jonesia; s__Jonesia_denitrificans	21	0	0	0	0	0	0	0	0	0	0	0	0	0	0	0	0	0	0	0	0	21
k__Bacteria; p__Actinomycetota; c__Actinomycetes; o__Mycobacteriales; f__Corynebacteriaceae; g__Corynebacterium; s__Corynebacterium_pilbarense_	0	0	0	0	0	0	0	0	0	0	0	0	0	0	21	0	0	0	0	0	0	21
k__Bacteria; p__Pseudomonadota; c__Betaproteobacteria; o__Burkholderiales; f__Comamonadaceae; g__Variovorax; s__Variovorax_Species_DC2a-29	21	0	0	0	0	0	0	0	0	0	0	0	0	0	0	0	0	0	0	0	0	21
k__Bacteria; p__Bacillota; c__Clostridia; o__Eubacteriales; f__Clostridiaceae	13	0	0	0	0	0	0	0	0	0	0	0	0	0	6	0	0	0	0	0	0	19
k__Bacteria; p__Bacteroidota; c__Cytophagia; o__Cytophagales	9	0	0	0	0	0	0	0	0	0	0	0	0	0	10	0	0	0	0	0	0	19
k__Bacteria; p__Bacillota; c__Bacilli; o__Lactobacillales; f__Carnobacteriaceae; g__Alloiococcus; s__Alloiococcus_Species	0	0	0	0	0	0	0	0	0	0	0	0	0	0	18	0	0	0	0	0	0	18
k__Bacteria; p__Bacillota; c__Erysipelotrichia; o__Erysipelotrichales; f__Coprobacillaceae; g__Sharpea; s__Sharpea_azabuensis	0	0	0	0	0	0	0	0	0	0	0	0	0	0	18	0	0	0	0	0	0	18
k__Bacteria; p__Pseudomonadota; c__Betaproteobacteria; o__Burkholderiales	18	0	0	0	0	0	0	0	0	0	0	0	0	0	0	0	0	0	0	0	0	18
k__Bacteria; p__Bacillota; c__Clostridia; o__Eubacteriales; f__Lachnospiraceae; g__Blautia	0	0	0	0	0	0	0	0	0	0	0	0	0	0	17	0	0	0	0	0	0	17
k__Bacteria; p__Pseudomonadota; c__Gammaproteobacteria; o__Chromatiales	17	0	0	0	0	0	0	0	0	0	0	0	0	0	0	0	0	0	0	0	0	17
k__Bacteria; p__Pseudomonadota; c__Alphaproteobacteria; o__Sphingomonadales; f__Sphingomonadaceae; g__Sphingobium; s__Sphingobium_yanoikuyae	0	0	0	0	0	0	0	0	0	0	0	0	0	0	16	0	0	0	0	0	0	16
k__Bacteria; p__Deinococcota; c__Deinococci; o__Deinococcales; f__Deinococcaceae; g__Deinococcus	0	0	0	0	0	0	0	0	0	0	0	0	0	0	15	0	0	0	0	0	0	15
k__Bacteria; p__Bacillota; c__Clostridia; o__Eubacteriales; f__Lachnospiraceae; g__Blautia; s__Blautia_hansenii	0	0	0	0	0	0	0	0	0	0	0	0	0	0	14	0	0	0	0	0	0	14
k__Bacteria; p__Bacillota; c__Clostridia; o__Eubacteriales; f__Oscillospiraceae; g__Gemmiger; s__Gemmiger_Species	0	0	0	0	0	0	0	0	0	0	0	0	0	0	14	0	0	0	0	0	0	14
k__Bacteria; p__Bacillota; c__Clostridia; o__Eubacteriales; f__Peptostreptococcaceae; g__Peptostreptococcus	0	0	0	0	0	0	0	0	0	0	0	0	0	0	14	0	0	0	0	0	0	14
k__Bacteria; p__Bacillota; c__Tissierellia; o__Tissierellales; f__Tissierellaceae	14	0	0	0	0	0	0	0	0	0	0	0	0	0	0	0	0	0	0	0	0	14
k__Bacteria; p__Bacteroidota; c__Sphingobacteriia; o__Sphingobacteriales; f__Sphingobacteriaceae; g__Pedobacter; s__Pedobacter_ginsengiterrae	14	0	0	0	0	0	0	0	0	0	0	0	0	0	0	0	0	0	0	0	0	14
k__Archaea; p__Euryarchaeota; c__Methanobacteria; o__Methanobacteriales; f__Methanobacteriaceae; g__Methanobrevibacter	13	0	0	0	0	0	0	0	0	0	0	0	0	0	0	0	0	0	0	0	0	13
k__Bacteria; p__Bacillota; c__Bacilli; o__Lactobacillales; f__Lactobacillaceae; g__Lacticaseibacillus; s__Lacticaseibacillus_zeae	0	0	0	0	0	0	0	0	0	0	0	0	0	0	13	0	0	0	0	0	0	13
k__Bacteria; p__Bacillota; c__Clostridia; o__Clostridiales; f__Clostridiales_Family_XII; g__Family_XII_Genus; s__Family_XII_Species	13	0	0	0	0	0	0	0	0	0	0	0	0	0	0	0	0	0	0	0	0	13
k__Bacteria; p__Bacillota; c__Clostridia; o__Eubacteriales; f__Eubacteriaceae; g__Eubacterium; s__Eubacterium_ruminantium_group_Species	0	0	0	0	0	0	0	0	0	0	0	0	0	0	13	0	0	0	0	0	0	13
k__Bacteria; p__Bacillota; c__Clostridia; o__Eubacteriales; f__Lachnospiraceae; g__Cellulosilyticum; s__Cellulosilyticum_ruminicola	0	0	0	0	0	0	0	0	0	0	0	0	0	0	13	0	0	0	0	0	0	13
k__Bacteria; p__Bacillota; c__Clostridia; o__Eubacteriales; f__Oscillospiraceae; g__Oscillibacter	0	0	0	0	0	0	0	0	0	0	0	0	0	0	13	0	0	0	0	0	0	13
k__Bacteria; p__Bacteroidota; c__Chitinophagia; o__Chitinophagales; f__Chitinophagaceae	8	0	0	0	0	0	0	0	0	0	0	0	0	0	5	0	0	0	0	0	0	13
k__Bacteria; p__Actinomycetota; c__Actinomycetes; o__Actinomycetales; f__Actinomycetaceae; g__Flaviflexus; s__Flaviflexus_massiliensis	12	0	0	0	0	0	0	0	0	0	0	0	0	0	0	0	0	0	0	0	0	12
k__Bacteria; p__Actinomycetota; c__Actinomycetes; o__Pseudonocardiales; f__Pseudonocardiaceae; g__Saccharopolyspora; s__Saccharopolyspora_rosea	0	0	0	0	0	0	0	0	0	0	0	0	0	0	12	0	0	0	0	0	0	12
k__Bacteria; p__Actinomycetota; c__Coriobacteriia; o__Eggerthellales; f__Eggerthellaceae	0	0	0	0	0	0	0	0	0	0	0	0	0	0	12	0	0	0	0	0	0	12
k__Bacteria; p__Bacillota; c__Bacilli; o__Bacillales; f__Bacillaceae; g__Anoxybacillus	0	0	0	0	0	0	0	0	0	0	0	0	0	0	12	0	0	0	0	0	0	12
k__Bacteria; p__Bacillota; c__Clostridia; o__Eubacteriales; f__Oscillospiraceae; g__Ruminiclostridium; s__Ruminiclostridium_methylpentosum	0	0	0	0	0	0	0	0	0	0	0	0	0	0	12	0	0	0	0	0	0	12
k__Bacteria; p__Verrucomicrobiota; c__Verrucomicrobiae; o__Verrucomicrobiales; f__Verrucomicrobiaceae; g__Luteolibacter; s__Luteolibacter_luojiensis	12	0	0	0	0	0	0	0	0	0	0	0	0	0	0	0	0	0	0	0	0	12
k__Bacteria; p__Actinomycetota; c__Actinomycetes	11	0	0	0	0	0	0	0	0	0	0	0	0	0	0	0	0	0	0	0	0	11
k__Bacteria; p__Actinomycetota; c__Coriobacteriia	0	0	0	0	0	0	0	0	0	0	0	0	0	0	11	0	0	0	0	0	0	11
k__Bacteria; p__Actinomycetota; c__Thermoleophilia; o__Solirubrobacterales; f__Patulibacteraceae; g__Patulibacter	11	0	0	0	0	0	0	0	0	0	0	0	0	0	0	0	0	0	0	0	0	11
k__Bacteria; p__Bacillota; c__Bacilli; o__Lactobacillales; f__Carnobacteriaceae; g__Carnobacterium; s__Carnobacterium_Species	11	0	0	0	0	0	0	0	0	0	0	0	0	0	0	0	0	0	0	0	0	11
k__Bacteria; p__Bacillota; c__Bacilli; o__Lactobacillales; f__Lactobacillaceae; g__Schleiferilactobacillus	0	0	0	0	0	0	0	0	5	0	0	0	0	0	6	0	0	0	0	0	0	11
k__Bacteria; p__Bacillota; c__Negativicutes; o__Veillonellales; f__Veillonellaceae; g__Veillonella	11	0	0	0	0	0	0	0	0	0	0	0	0	0	0	0	0	0	0	0	0	11
k__Bacteria; p__Bacteroidota; c__Bacteroidia; o__Bacteroidales; f__Rikenellaceae; g__Alistipes; s__Alistipes_finegoldii	11	0	0	0	0	0	0	0	0	0	0	0	0	0	0	0	0	0	0	0	0	11
k__Bacteria; p__Bacteroidota; c__Cytophagia; o__Cytophagales; f__Spirosomataceae; g__Dyadobacter; s__Dyadobacter_psychrophilus	11	0	0	0	0	0	0	0	0	0	0	0	0	0	0	0	0	0	0	0	0	11
k__Bacteria; p__Pseudomonadota; c__Epsilonproteobacteria; o__Campylobacterales; f__Arcobacteraceae; g__Arcobacter; s__Arcobacter_suis	11	0	0	0	0	0	0	0	0	0	0	0	0	0	0	0	0	0	0	0	0	11
k__Bacteria; p__Actinomycetota; c__Actinomycetes; o__Mycobacteriales; f__Gordoniaceae; g__Williamsia; s__Williamsia_faeni	10	0	0	0	0	0	0	0	0	0	0	0	0	0	0	0	0	0	0	0	0	10
k__Bacteria; p__Bacillota; c__Bacilli; o__Caryophanales; f__Bacillaceae; g__Bacillus	0	0	0	0	0	0	0	0	0	0	0	0	0	0	10	0	0	0	0	0	0	10
k__Bacteria; p__Bacillota; c__Bacilli; o__Caryophanales; f__Staphylococcaceae; g__Staphylococcus; s__Staphylococcus_aureus	0	0	0	0	0	0	0	0	0	0	0	0	0	0	0	0	0	0	10	0	0	10
k__Bacteria; p__Bacteroidota; c__Bacteroidia; o__Bacteroidales; f__Prevotellaceae; g__Prevotellaceae_UCG-003	0	0	0	0	0	0	0	0	0	0	0	0	0	0	10	0	0	0	0	0	0	10
k__Bacteria; p__Bacteroidota; c__Bacteroidia; o__Bacteroidales; f__Rikenellaceae	0	0	0	0	0	0	0	0	0	0	0	0	0	0	10	0	0	0	0	0	0	10
k__Bacteria; p__Pseudomonadota; c__Gammaproteobacteria; o__Aeromonadales; f__Succinivibrionaceae; g__Succinivibrio; s__Succinivibrio_dextrinosolvens	0	0	0	0	0	0	0	0	0	0	0	0	0	0	10	0	0	0	0	0	0	10
k__Bacteria; p__Pseudomonadota; c__Gammaproteobacteria; o__Lysobacterales	0	0	0	0	0	0	0	0	0	0	0	0	0	0	10	0	0	0	0	0	0	10
	38680	70934	71928	79407	33526	41766	33485	41723	59206	80569	57500	55705	41551	50379	56415	77840	49327	78724	83317	88210	69441	1265615

## Sheet: Species-P (%)
Supplementary Table 1A.- Metataxonomic analysis of prokaryotic microorganisms (16S rDNA amplicons) in cheesemilk, curd, and cheeses of 3, 7, 15, 30, and 60 days aftermanufacture of three batches of Casín cheese.
	MILK				Curd and cheese Batch C						Curd and cheese Batch A						Curd and cheese batch B
Taxonomy	Batch C	Batch A	Batch B		C	3D	7D	15D	30D	60D	C	3D	7D	15D	30D	60D	C	3D	7D	15D	30D	60D
k__Bacteria; p__Bacillota; c__Bacilli; o__Lactobacillales; f__Streptococcaceae; g__Lactococcus; s__Lactococcus_lactis	4.44674	15.6628	16.6995		88.8446	88.64	83.3881	3.95216	1.65446	1.40063	56.4841	82.4275	69.4626	68.098	57.2068	82.0937	80.1105	68.6845	69.2114	64.8607	65.7907	65.8833
k__Bacteria; p__Bacillota; c__Bacilli; o__Lactobacillales; f__Leuconostocaceae; g__Leuconostoc; s__Leuconostoc_citreum	0.0465357	0	0.0620402		1.49012	1.24152	5.1129	57.5523	63.5445	55.5921	0	0	0	0	0	0	0	0	0.0139729	0.0492096	0.0578166	0.0388819
k__Bacteria; p__Pseudomonadota; c__Gammaproteobacteria; o__Pseudomonadales; f__Pseudomonadaceae; g__Pseudomonas	4.55274	62.0305	10.9882		0	0	0	0	0	0.0149321	25.967	1.2511	0.713043	0	0	0	2.41264	0.460194	8.33037	2.96818	2.56774	3.26896
k__Bacteria; p__Bacillota; c__Bacilli; o__Lactobacillales; f__Streptococcaceae; g__Streptococcus; s__Streptococcus_thermophilus	7.83609	0.0191741	3.13746		2.00045	7.14325	4.57894	21.6041	6.47656	3.66134	0	0	0	0	0	0	1.9797	20.8547	12.7864	3.16982	2.70491	1.99018
k__Bacteria; p__Bacillota; c__Bacilli; o__Lactobacillales; f__Streptococcaceae; g__Streptococcus	15.667	0	19.3636		5.4586	1.4445	1.79203	8.64105	15.017	25.3726	0	0	0	0	0	0	11.2423	3.46869	2.12388	0	0	0
k__Bacteria; p__Bacillota; c__Bacilli; o__Lactobacillales; f__Lactobacillaceae; g__Lactobacillus; s__Lactobacillus_helveticus	0.186143	0.443401	0.875654		0	0	0.0402987	0	0.057463	0.0149321	0.805662	7.49792	18.5461	13.6936	31.205	3.53917	0	0.107446	0.0558915	4.12041	4.94048	5.76605
k__Bacteria; p__Bacillota; c__Bacilli; o__Lactobacillales; f__Leuconostocaceae; g__Leuconostoc	0.0775595	0.608777	0.310201		1.07283	0.319764	1.37393	7.61499	12.1917	13.1462	2.15519	1.05127	0.72	1.59232	0.782171	0.825741	0	0	0	0	0	0
k__Bacteria; p__Bacillota; c__Bacilli; o__Lactobacillales; f__Lactobacillaceae; g__Levilactobacillus; s__Levilactobacillus_brevis	0.0542916	0	0		0	0	0	0	0.0359144	0	0.153701	0.0198588	0.013913	0.192083	0.312869	0.331487	0	0.812942	0.453483	6.21962	6.09681	5.91293
k__Bacteria; p__Bacillota; c__Bacilli; o__Lactobacillales; f__Lactobacillaceae; g__Lactiplantibacillus; s__Lactiplantibacillus_plantarum	0.0439504	0	0.0372241		0	0	0	0	0.0598573	0.152307	0	0	0	0.0305179	0.0481336	0.0774132	0.00385406	0.0223002	0.213404	2.93698	2.55073	2.13419
k__Bacteria; p__Actinomycetota; c__Actinomycetes; o__Bifidobacteriales; f__Bifidobacteriaceae; g__Bifidobacterium	0.501551	0.615967	0.941239		0	0	0.0138527	0	0.00478858	0.00597282	0.146945	1.15677	2.18435	9.13024	2.86395	3.54711	0	0	0.0114323	0.462091	0.2324	0.243372
k__Bacteria; p__Bacillota; c__Bacilli; o__Lactobacillales; f__Lactobacillaceae; g__Lactobacillus	0.307653	3.73894	2.33626		0	0	0.0327427	0	0	0	1.07253	2.55806	4.25565	2.80585	2.44278	1.54826	0	0.0304093	0.0101621	0.117623	0.129237	0.141127
k__Bacteria; p__Bacillota; c__Bacilli; o__Lactobacillales; f__Lactobacillaceae; g__Lentilactobacillus	0.100827	0.191741	0.457325		0	0	0	0	0.0383087	0.0358369	0.0641827	0.210999	0.386087	1.05736	2.16601	6.09182	0	0	0.0317565	2.45088	1.33545	1.87785
k__Bacteria; p__Bacillota; c__Bacilli; o__Lactobacillales; f__Streptococcaceae; g__Lactococcus	0.116339	1.53632	0.646991		0.53148	0.261372	0.259423	0	0.0359144	0.0418098	3.0757	2.44014	2.22261	0.461359	2.02883	0.875365	0	0	0	0.15483	0.29135	0.289454
k__Bacteria; p__Pseudomonadota; c__Gammaproteobacteria; o__Enterobacterales; f__Enterobacteriaceae	1.13754	0.345133	1.92679		0.0817661	0.126515	0.423136	0	0	0	0.113164	0.0670233	0.0347826	0	0	0	0.158016	0.999453	0.870129	2.07881	2.12901	1.72377
k__Bacteria; p__Bacteroidota; c__Flavobacteriia; o__Flavobacteriales; f__Weeksellaceae; g__Chryseobacterium	0.333506	9.76919	0.3297		0	0	0	0	0	0	4.6296	0.162594	0.12	0.0143614	0.283988	0.103218	0.0218397	0	0	0.0900176	0.153044	0.0921646
k__Bacteria; p__Pseudomonadota; c__Gammaproteobacteria; o__Pseudomonadales; f__Moraxellaceae; g__Acinetobacter; s__Acinetobacter_johnsonii	0.431748	0.0982671	0.113445		0	0.0111222	0.030224	0	0.0215486	0.0209049	0	0	0	0	0	0	0.156732	0	1.06194	1.91197	2.73552	3.16384
k__Bacteria; p__Pseudomonadota; c__Gammaproteobacteria; o__Pseudomonadales; f__Moraxellaceae; g__Acinetobacter	1.01086	1.88146	1.62191		0	0	0.166232	0	0	0	1.93899	0.156388	0.154783	0.0197469	0	0	0.873587	0.103392	0.823129	0.570112	0.607641	0.576029
k__Bacteria; p__Bacillota; c__Bacilli; o__Lactobacillales; f__Lactobacillaceae; g__Lacticaseibacillus	0	0.16298	0.393512		0	0	0.011334	0	0	0.0597282	0.216194	0.316499	0.516522	0.457769	0.238261	0.565712	0	0	0.160053	1.62632	0.521483	0.856842
k__Bacteria; p__Pseudomonadota; c__Alphaproteobacteria; o__Sphingomonadales; f__Sphingomonadaceae; g__Sphingomonas; s__Sphingomonas_paucimobilis	7.76887	0	1.66268		0	0	0	0	0.0119715	0.0298641	0	0	0	0	0	0	0	0	0	0	0.00906927	0
k__Bacteria; p__Pseudomonadota; c__Gammaproteobacteria; o__Enterobacterales; f__Enterobacteriaceae; g__Escherichia; s__Eschericha_coli	0.961737	0	0.689533		0.214284	0.383717	1.1334	0.208793	0.0766173	0	0	0	0	0	0	0	0.375128	1.79415	0.336619	0.0720141	0.103163	0.020161
k__Bacteria; p__Pseudomonadota; c__Gammaproteobacteria; o__Enterobacterales; f__Enterobacteriaceae; g__Citrobacter	0.142192	0	0		0.0211464	0.059782	0.17001	0	0	0	0	0	0.026087	0	0	0	0.0629496	0.482494	0.429348	1.14022	1.36492	0.781959
k__Bacteria; p__Pseudomonadota; c__Gammaproteobacteria; o__Enterobacterales; f__Enterobacteriaceae; g__Klebsiella; s__Klebsiella_pneumoniae	0.118925	0	0.196756		0.0606197	0.14737	0.744267	0.22669	0.136475	0	0	0	0	0	0	0	0.163155	0.44803	0.478888	0.428484	0.580433	0.663873
k__Bacteria; p__Pseudomonadota; c__Gammaproteobacteria; o__Enterobacterales; f__Enterobacteriaceae; g__Klebsiella	0.173216	0	0.131171		0.029605	0.0528306	0.472251	0.0865	0.0670402	0	0	0	0	0	0	0	0.165725	0.387212	0.525888	0.535305	0.620111	0.650912
k__Bacteria	5.74457	0.0287611	0.895152		0	0	0.01889	0.0686035	0.0239429	0	0	0.0124117	0	0	0	0	0	0	0	0	0	0
k__Bacteria; p__Pseudomonadota; c__Gammaproteobacteria; o__Alteromonadales; f__Pseudoalteromonadaceae; g__Pseudoalteromonas	4.37952	0.0263644	1.43933		0.00281952	0	0	0.0268448	0.208303	0.0985516	0	0	0	0	0	0	0.0179856	0	0	0	0.00906927	0.0244812
k__Bacteria; p__Bacillota; c__Bacilli; o__Lactobacillales; f__Enterococcaceae; g__Enterococcus	0.380041	0.0335546	1.36489		0	0	0	0.0178966	0.107743	0.149321	0.351316	0.0980526	0.144348	0.0269276	0.247888	0.21636	0.140031	0.0831188	0.134648	0.249649	0.468201	0.221771
k__Bacteria; p__Bacillota; c__Bacilli; o__Lactobacillales; f__Aerococcaceae; g__Aerococcus	3.68407	0	1.78321		0.0126879	0	0	0	0	0	0	0	0	0	0	0	0.0822199	0	0	0	0	0
k__Bacteria; p__Actinomycetota; c__Actinomycetes; o__Mycobacteriales; f__Corynebacteriaceae; g__Corynebacterium	1.32885	0	2.80954		0	0	0	0	0	0	0.0202682	0	0	0	0	0	0	0	0	0	0	0
k__Bacteria; p__Bacillota; c__Bacilli; o__Caryophanales; f__Staphylococcaceae; g__Macrococcus	0.0465357	0.0455384	0.427191		0	0	0	0	0	0	0.140188	0.00372352	0.00869565	0	0	0	1.22174	0.476413	0.132107	0.00840165	0.0124702	0.00720036
k__Bacteria; p__Pseudomonadota; c__Gammaproteobacteria; o__Enterobacterales; f__Yersiniaceae	0.858325	0.172567	0.0992644		0	0	0	0	0	0	0.337804	0.145217	0.10087	0	0	0	0	0	0.0444591	0.338466	0.334429	0.334097
k__Bacteria; p__Pseudomonadota; c__Alphaproteobacteria; o__Sphingomonadales; f__Sphingomonadaceae; g__Sphingomonas	3.95295	0	0.214482		0	0	0	0	0	0	0	0	0	0	0	0	0	0	0	0	0	0
k__Bacteria; p__Pseudomonadota; c__Gammaproteobacteria; o__Lysobacterales; f__Lysobacteraceae; g__Stenotrophomonas; s__Stenotrophomonas_maltophilia	0.139607	0	0.475051		0	0	0	0	0	0	0	0	0	0	0	0	0	0	0.160053	0.331265	0.297018	0.60051
k__Bacteria; p__Pseudomonadota; c__Gammaproteobacteria; o__Vibrionales; f__Vibrionaceae; g__Vibrio; s__Vibrio_artabrorum	2.13547	0	0.856155		0	0	0	0	0.102955	0.0686875	0	0	0	0	0	0	0.0154162	0	0	0	0	0
k__Bacteria; p__Pseudomonadota; c__Gammaproteobacteria; o__Pseudomonadales; f__Moraxellaceae; g__Acinetobacter; s__Acinetobacter_radioresistens	0.0827301	0.716631	0		0	0	0	0	0	0	0.61987	0.028547	0.0226087	1.08249	0	0	0	0	0	0	0	0
k__Bacteria; p__Pseudomonadota; c__Gammaproteobacteria; o__Pseudomonadales; f__Moraxellaceae; g__Acinetobacter; s__Acinetobacter_baumannii	0.206825	0	1.56341		0	0	0	0	0	0	0	0	0	0	0	0	0.254368	0.0628459	0.0203242	0.0192038	0.0317424	0.0216011
k__Bacteria; p__Pseudomonadota; c__Gammaproteobacteria; o__Enterobacterales; f__Erwiniaceae; g__Erwinia; s__Erwinia_amylovora	0	0.0215708	0		0	0	0	0	0	0	0.0439145	0.0484057	0.0556522	0.806032	0	0.0138947	0	0	0	0.229245	0.242603	0.21169
k__Bacteria; p__Pseudomonadota; c__Alphaproteobacteria; o__Hyphomicrobiales; f__Methylobacteriaceae; g__Methylobacterium; s__Methylobacterium_persicinum	2.08118	0	0.466188		0	0	0	0	0	0	0	0	0	0	0	0	0	0	0	0	0	0
k__Bacteria; p__Actinomycetota; c__Actinomycetes; o__Mycobacteriales; f__Nocardiaceae; g__Rhodococcus; s__Rhodococcus_erythropolis	0.224922	0.0862833	1.64673		0	0	0	0	0	0	0	0	0	0	0	0	0	0	0	0	0	0
k__Bacteria; p__Bacillota; c__Bacilli; o__Lactobacillales; f__Carnobacteriaceae; g__Carnobacterium	0	0.496129	0		0	0	0	0	0	0	0.760058	0.145217	0.104348	0.215421	0.0914539	0.0932928	0	0	0	0	0	0
k__Bacteria; p__Pseudomonadota; c__Gammaproteobacteria; o__Lysobacterales; f__Lysobacteraceae; g__Stenotrophomonas	0.0180972	0.141409	0.285385		0	0	0	0	0	0	0.0489815	0	0	0	0	0	0	0	0.154972	0.187237	0.300419	0.298095
k__Bacteria; p__Bacillota	0.819545	0	1.07773		0	0	0	0	0	0	0	0	0	0	0	0	0	0	0	0	0	0
k__Bacteria; p__Pseudomonadota; c__Gammaproteobacteria; o__Enterobacterales	0.0542916	0.00958704	0.0212709		0	0	0	0	0	0	0.0168902	0.028547	0.0243478	0.0233372	0.0312869	0	0	0	0.363295	0.220843	0.21086	0.171368
k__Bacteria; p__Actinomycetota; c__Actinomycetes; o__Micrococcales; f__Intrasporangiaceae; g__Janibacter	1.48914	0	0.544182		0	0	0	0	0	0	0	0	0	0	0	0	0	0	0	0	0	0
k__Bacteria; p__Actinomycetota; c__Actinomycetes; o__Micrococcales; f__Micrococcaceae; g__Kocuria	0.307653	0.0263644	1.18231		0	0	0	0	0	0	0.0236463	0	0	0	0	0	0.020555	0	0	0	0	0
k__Bacteria; p__Pseudomonadota; c__Betaproteobacteria; o__Burkholderiales; f__Comamonadaceae; g__Comamonas	0.237849	0.0647125	0.249934		0	0	0	0	0	0	0	0	0	0	0	0	0	0	0.092729	0.148829	0.247138	0.188649
k__Bacteria; p__Pseudomonadota; c__Gammaproteobacteria; o__Lysobacterales; f__Lysobacteraceae; g__Stenotrophomonas; s__Stenotrophomonas_rhizophila	0.180972	0	0.170168		0	0	0	0	0	0	0	0	0	0	0	0	0	0	0.142269	0.133226	0.168915	0.345617
k__Bacteria; p__Actinomycetota; c__Actinomycetes; o__Micrococcales; f__Microbacteriaceae; g__Leucobacter; s__Leucobacter_albus	0.147363	0	1.10432		0	0	0	0	0	0	0	0	0	0	0	0	0	0	0.0393781	0.0276054	0.0226732	0
k__Bacteria; p__Pseudomonadota; c__Alphaproteobacteria; o__Caulobacterales; f__Caulobacteraceae; g__Brevundimonas	1.57963	0	0.134716		0	0	0	0	0	0	0	0	0	0	0	0	0	0	0	0	0	0
k__Bacteria; p__Pseudomonadota; c__Betaproteobacteria; o__Burkholderiales; f__Alcaligenaceae	0.041365	0	1.13977		0	0	0	0	0	0	0	0	0	0	0	0	0.0256937	0	0	0	0	0
k__Bacteria; p__Pseudomonadota; c__Gammaproteobacteria; o__Enterobacterales; f__Erwiniaceae; g__Pantoea; s__Pantoea_coffeiphila	0	0	0		0	0	0	0	0	0	0	0	0	0	0	0	0	0	0.198161	0.270053	0.176851	0.138247
k__Bacteria; p__Bacillota; c__Bacilli; o__Lactobacillales; f__Streptococcaceae; g__Lactococcus; s__Lactococcus_cremoris	0	0.141409	0.113445		0	0	0.112081	0	0	0	0.0253353	0	0	0	0	0	0.114337	0	0	0.128425	0.13944	0.102245
k__Bacteria; p__Bacillota; c__Clostridia; o__Eubacteriales	0.602378	0	0.643446		0	0	0	0	0	0	0	0	0	0	0	0	0	0	0	0	0	0
k__Bacteria; p__Bacillota; c__Bacilli; o__Lactobacillales; f__Lactobacillaceae; g__Limosilactobacillus; s__Limosilactobacillus_fermentum	0	0	0		0	0	0	0	0	0	0	0	0	0	0	0	0	0	0	0.265252	0.267543	0.19873
k__Bacteria; p__Pseudomonadota; c__Alphaproteobacteria; o__Hyphomicrobiales; f__Nitrobacteraceae	0.840228	0	0.469733		0	0	0	0	0	0	0	0	0	0	0	0	0	0	0	0	0	0
k__Bacteria; p__Pseudomonadota; c__Gammaproteobacteria; o__Vibrionales; f__Vibrionaceae; g__Vibrio	0.788521	0	0.471506		0	0	0	0	0	0.0238913	0	0	0	0	0	0	0	0	0	0	0	0
k__Bacteria; p__Actinomycetota; c__Actinomycetes; o__Micrococcales; f__Ornithinimicrobiaceae; g__Ornithinimicrobium	0.98242	0	0.319064		0	0	0	0	0	0	0	0	0	0	0	0	0	0	0	0	0	0
k__Bacteria; p__Pseudomonadota; c__Gammaproteobacteria; o__Pseudomonadales; f__Moraxellaceae; g__Acinetobacter; s__Acinetobacter_gandensis	0	0	0		0	0	0	0	0	0	0	0	0	0	0	0	0	0	0	0.260451	0.261875	0.149767
k__Bacteria; p__Pseudomonadota	0.920372	0	0.345653		0	0	0	0	0	0	0	0	0	0	0	0	0	0	0	0	0	0
k__Bacteria; p__Pseudomonadota; c__Gammaproteobacteria; o__Enterobacterales; f__Yersiniaceae; g__Serratia	0.0672182	0.0671093	0.0248161		0	0	0	0	0	0	0.096274	0.110464	0.106087	0.154385	0	0	0	0	0.0101621	0.0372073	0.116767	0.0417621
k__Bacteria; p__Bacteroidota; c__Flavobacteriia; o__Flavobacteriales; f__Flavobacteriaceae; g__Flavobacterium	1.27456	0.0335546	0		0	0	0	0	0	0	0	0	0	0	0	0	0	0	0	0	0	0
k__Bacteria; p__Bacillota; c__Bacilli; o__Lactobacillales; f__Lactobacillaceae; g__Latilactobacillus; s__Latilactobacillus_curvatus	0	0	0		0	0	0	0	0	0	0	0	0	0	0	0	0	0.0223002	0.0101621	0.178835	0.223331	0.190089
k__Bacteria; p__Bacillota; c__Bacilli; o__Lactobacillales; f__Carnobacteriaceae	0.506722	0	0.491004		0	0	0	0	0	0	0	0	0	0	0	0	0	0	0	0	0	0
k__Bacteria; p__Bacillota; c__Bacilli; o__Lactobacillales; f__Streptococcaceae; g__Lactococcus; s__Lactococcus_cremoris/lactis	0	0	0		0.145205	0.114003	0	0	0	0	0	0.0248234	0.0191304	0.0197469	0.0288802	0	0	0.170292	0.127026	0	0	0
k__Bacteria; p__Bacillota; c__Clostridia; o__Eubacteriales; f__Clostridiaceae; g__Romboutsia; s__Romboutsia_timonensis	0.434333	0.00479352	0.485686		0	0	0	0	0	0	0	0	0	0	0	0	0	0	0	0	0	0
k__Bacteria; p__Bacillota; c__Bacilli; o__Lactobacillales; f__Lactobacillaceae; g__Loigolactobacillus; s__Loigolactobacillus_coryniformis	0	0	0		0	0	0	0	0	0	0	0	0	0	0	0	0	0	0	0.156031	0.213128	0.177129
k__Bacteria; p__Pseudomonadota; c__Alphaproteobacteria; o__Hyphomicrobiales; f__Nitrobacteraceae; g__Bradyrhizobium	0.3697	0	0.496322		0	0	0	0	0	0	0	0	0	0	0	0	0	0	0	0	0	0
k__Bacteria; p__Bacillota; c__Bacilli; o__Lactobacillales; f__Streptococcaceae; g__Streptococcus; s__Streptococcus_parauberis	0.0387797	0	0.0655854		0	0	0	0	0	0	0.0337804	0.0223411	0.0173913	0.010771	0	0	0	0	0	0.120024	0.157579	0.110885
k__Bacteria; p__Bacillota; c__Bacilli; o__Caryophanales; f__Staphylococcaceae; g__Staphylococcus	0.385212	0.0719028	0.230435		0	0	0	0	0.0359144	0.0657011	0.0236463	0	0	0	0	0	0.04111	0	0	0	0.0136039	0.0158408
k__Bacteria; p__Actinomycetota; c__Actinomycetes; o__Actinomycetales; f__Actinomycetaceae; g__Actinomyces; s__Actinomyces_Species_MS2	0	0	0.623948		0	0	0	0	0	0	0	0	0	0	0	0	0	0	0	0.0180035	0.0306088	0
k__Bacteria; p__Bacillota; c__Bacilli; o__Caryophanales; f__Staphylococcaceae	0.501551	0	0.331472		0	0	0	0	0	0	0	0	0	0	0	0	0	0	0	0	0	0
k__Bacteria; p__Pseudomonadota; c__Gammaproteobacteria; o__Cellvibrionales; f__Cellvibrionaceae; g__Cellvibrio; s__Cellvibrio_fulvus	0.974664	0	0		0	0	0	0	0	0	0	0	0	0	0	0	0	0	0	0	0	0
k__Bacteria; p__Pseudomonadota; c__Gammaproteobacteria; o__Enterobacterales; f__Enterobacteriaceae; g__Citrobacter; s__Citrobacter_freundii	0.0646329	0	0		0.0155074	0.0403181	0.125933	0	0	0	0	0	0	0	0	0	0.0423947	0.245302	0.0724049	0	0	0
k__Bacteria; p__Bacillota; c__Bacilli; o__Lactobacillales	0.377456	0	0.358061		0	0	0	0	0.0454915	0	0	0	0	0	0	0	0	0	0	0	0	0
k__Bacteria; p__Bacillota; c__Bacilli; o__Lactobacillales; f__Aerococcaceae	0.486039	0	0.304883		0	0	0	0	0	0	0	0	0	0	0	0	0.00513875	0	0	0	0	0
k__Bacteria; p__Actinomycetota; c__Actinomycetes; o__Micrococcales; f__Dermabacteraceae; g__Brachybacterium	0.367115	0	0.39174		0	0	0	0	0	0	0	0	0	0	0	0	0	0	0	0	0	0
k__Bacteria; p__Pseudomonadota; c__Gammaproteobacteria; o__Pseudomonadales; f__Moraxellaceae; g__Moraxella; s__Moraxella_osloensis	0.137022	0	0.27475		0	0	0	0	0	0	0.00506705	0	0	0	0	0	0.0475334	0	0	0.0468092	0.04648	0.0345617
k__Bacteria; p__Actinomycetota; c__Actinomycetes; o__Micrococcales; f__Brevibacteriaceae; g__Brevibacterium	0.537746	0	0.246388		0	0	0	0	0	0	0	0	0	0	0	0	0	0	0	0	0	0
k__Bacteria; p__Actinomycetota; c__Actinomycetes; o__Micrococcales; f__Microbacteriaceae	0.111169	0.0215708	0.51582		0	0	0	0	0	0	0	0	0	0	0	0	0	0	0	0	0	0
k__Bacteria; p__Pseudomonadota; c__Alphaproteobacteria; o__Caulobacterales; f__Caulobacteraceae	0.263702	0	0.40592		0	0	0	0	0	0	0	0	0	0	0	0	0	0	0	0	0	0
k__Bacteria; p__Bacillota; c__Bacilli; o__Lactobacillales; f__Streptococcaceae; g__Lactococcus; s__Lactococcus_petauri	0.12151	0	0.0691306		0	0	0	0	0	0.0447962	0	0	0	0.0215421	0	0	0	0	0	0.0984193	0.0804897	0.0720036
k__Bacteria; p__Bacillota; c__Bacilli; o__Lactobacillales; f__Lactobacillaceae; g__Ligilactobacillus; s__Ligilactobacillus_equicursoris	0	0	0.11699		0	0.0139028	0	0	0	0	0	0	0	0	0	0	0.0115622	0.133801	0.102891	0.0312061	0.0374107	0.0331216
k__Bacteria; p__Pseudomonadota; c__Alphaproteobacteria; o__Caulobacterales; f__Caulobacteraceae; g__Brevundimonas; s__Brevundimonas_bullata	0.685109	0	0.0868563		0	0	0	0	0	0	0	0	0	0	0	0	0	0	0	0	0	0
k__Bacteria; p__Bacillota; c__Clostridia; o__Eubacteriales; f__Clostridiaceae; g__Clostridium	0.307653	0	0.315519		0	0	0	0	0	0	0	0	0	0	0	0	0	0	0	0	0	0
k__Bacteria; p__Actinomycetota; c__Actinomycetes; o__Micrococcales; f__Micrococcaceae; g__Arthrobacter	0.217166	0.0982671	0.170168		0	0	0	0	0	0	0.0827619	0	0	0	0	0	0	0	0	0	0	0
k__Bacteria; p__Bacillota; c__Clostridia; o__Eubacteriales; f__Lachnospiraceae	0.116339	0	0.388195		0	0	0	0	0	0	0	0	0	0	0	0	0	0	0	0	0	0
k__Bacteria; p__Pseudomonadota; c__Alphaproteobacteria; o__Caulobacterales; f__Caulobacteraceae; g__Brevundimonas; s__Brevundimonas_diminuta	0.0801448	0	0.381104		0	0	0	0	0	0	0	0	0	0	0	0	0.0179856	0	0	0	0	0
k__Bacteria; p__Pseudomonadota; c__Betaproteobacteria; o__Burkholderiales; f__Comamonadaceae	0.16029	0	0.304883		0	0	0	0	0	0	0.0185792	0	0	0	0	0	0.00770812	0	0	0	0	0
k__Bacteria; p__Bacteroidota; c__Chitinophagia; o__Chitinophagales; f__Chitinophagaceae; g__Sediminibacterium; s__Asinibacterium_lactis	0.255946	0	0.262342		0	0	0	0	0	0	0	0	0	0	0	0	0	0	0	0	0	0
k__Bacteria; p__Actinomycetota; c__Actinomycetes; o__Micrococcales	0.390383	0	0.163077		0	0	0	0	0	0	0	0	0	0	0	0	0	0	0	0	0	0
k__Bacteria; p__Bacillota; c__Clostridia; o__Eubacteriales; f__Clostridiaceae; g__Paeniclostridium; s__Paeniclostridium_sordellii	0.155119	0	0.319064		0	0	0	0	0	0	0	0	0	0	0	0	0	0	0	0	0	0
k__Bacteria; p__Pseudomonadota; c__Betaproteobacteria; o__Burkholderiales; f__Oxalobacteraceae; g__Janthinobacterium; s__Janthinobacterium_lividum	0	0.294801	0		0	0	0	0	0	0	0.168902	0.0161352	0	0	0	0	0	0	0	0	0	0
k__Bacteria; p__Pseudomonadota; c__Alphaproteobacteria; o__Rhodobacterales; f__Rhodobacteraceae; g__Paracoccus	0.281799	0	0.214482		0	0	0	0	0	0	0	0	0	0	0	0	0	0	0	0	0	0
k__Bacteria; p__Actinomycetota; c__Actinomycetes; o__Micrococcales; f__Ornithinimicrobiaceae; g__Serinicoccus	0.268873	0	0.166622		0	0	0	0	0	0	0	0	0	0	0	0	0	0	0	0	0	0
k__Bacteria; p__Actinomycetota; c__Actinomycetes; o__Micrococcales; f__Microbacteriaceae; g__Pseudoclavibacter; s__Pseudoclavibacter_Species_CFCC_11306	0.0594623	0	0.306656		0	0	0	0	0	0	0	0	0	0	0	0	0	0	0	0	0	0
k__Bacteria; p__Bacillota; c__Bacilli; o__Caryophanales; f__Staphylococcaceae; g__Jeotgalicoccus	0.274043	0	0.152442		0	0	0	0	0	0	0	0	0	0	0	0	0	0	0	0	0	0
k__Bacteria; p__Pseudomonadota; c__Gammaproteobacteria; o__Pseudomonadales; f__Moraxellaceae; g__Acinetobacter; s__Acinetobacter_ursingii	0.0723888	0	0.0141806		0	0	0	0	0	0	0	0	0	0	0	0	0.0128469	0	0.0597023	0.0216042	0.039678	0.0662433
k__Bacteria; p__Actinomycetota; c__Actinomycetes; o__Micrococcales; f__Micrococcaceae; g__Rothia	0.162875	0	0.132943		0.00704881	0	0	0	0	0	0	0	0	0	0	0	0.0513875	0	0	0	0	0
k__Bacteria; p__Pseudomonadota; c__Gammaproteobacteria; o__Enterobacterales; f__Morganellaceae; g__Providencia; s__Providencia_rettgeri	0.0180972	0	0.131171		0	0	0	0	0	0	0	0	0	0	0	0	0.0436793	0.056764	0.0482699	0	0	0
k__Bacteria; p__Pseudomonadota; c__Betaproteobacteria; o__Burkholderiales; f__Alcaligenaceae; g__Alcaligenes; s__Alcaligenes_faecalis	0.0284385	0	0.271204		0	0	0	0	0	0	0	0	0	0	0	0	0.020555	0	0	0	0	0
k__Bacteria; p__Bacillota; c__Bacilli; o__Lactobacillales; f__Enterococcaceae; g__Vagococcus; s__Vagococcus_fluvialis	0	0	0		0	0	0	0	0	0	0	0	0	0	0	0	0	0	0	0.0516101	0.104297	0.0633631
k__Bacteria; p__Bacteroidota	0.183557	0	0.186121		0	0	0	0	0	0	0	0	0	0	0	0	0	0	0	0	0	0
k__Bacteria; p__Bacillota; c__Bacilli; o__Lactobacillales; f__Lactobacillaceae	0.0180972	0	0.00354516		0	0	0	0	0.0335201	0	0	0	0	0	0	0	0	0	0.0101621	0.0924181	0.0736878	0
k__Bacteria; p__Pseudomonadota; c__Alphaproteobacteria; o__Sphingomonadales; f__Erythrobacteraceae	0.175801	0	0.186121		0	0	0	0	0	0	0	0	0	0	0	0	0	0	0	0	0	0
k__Bacteria; p__Pseudomonadota; c__Gammaproteobacteria; o__Enterobacterales; f__Erwiniaceae; g__Pantoea	0	0.0479352	0.0584951		0	0	0	0	0	0	0.195926	0	0	0	0	0	0	0	0	0	0	0
k__Bacteria; p__Bacillota; c__Bacilli; o__Caryophanales; f__Staphylococcaceae; g__Staphylococcus; s__Staphylococcus_epidermidis	0.196484	0	0.141806		0.0112781	0	0	0	0	0	0	0	0	0	0	0	0	0	0	0	0	0
k__Bacteria; p__Bacillota; c__Clostridia; o__Eubacteriales; f__Oscillospiraceae	0.0930714	0	0.22689		0	0	0	0	0	0	0	0	0	0	0	0	0	0	0	0	0	0
k__Bacteria; p__Pseudomonadota; c__Gammaproteobacteria; o__Lysobacterales; f__Lysobacteraceae	0.206825	0	0.147124		0	0	0	0	0	0	0	0	0	0	0	0	0	0	0	0	0	0
k__Bacteria; p__Actinomycetota; c__Actinomycetes; o__Mycobacteriales; f__Dietziaceae; g__Dietzia	0.250776	0	0.1099		0	0	0	0	0	0	0	0	0	0	0	0	0	0	0	0	0	0
k__Bacteria; p__Bacteroidota; c__Sphingobacteriia; o__Sphingobacteriales; f__Sphingobacteriaceae; g__Sphingobacterium	0.090486	0.134219	0.033679		0	0	0	0	0	0	0.0827619	0	0	0	0	0	0	0	0	0	0	0
k__Bacteria; p__Bacillota; c__Bacilli; o__Lactobacillales; f__Lactobacillaceae; g__Companilactobacillus	0.0310238	0	0.0407693		0	0	0	0	0	0	0	0	0	0	0	0	0	0	0	0.0660129	0.0408117	0.0302415
k__Bacteria; p__Bacteroidota; c__Flavobacteriia; o__Flavobacteriales; f__Flavobacteriaceae	0.0206825	0	0.212709		0	0	0	0	0	0	0	0	0	0	0	0	0.0128469	0.00810915	0	0	0	0
k__Bacteria; p__Pseudomonadota; c__Alphaproteobacteria; o__Rhodospirillales; f__Rhodospirillaceae; g__Magnetospirillum; s__Magnetospirillum_magnetotacticum	0.354188	0	0		0	0	0	0	0	0	0	0	0	0	0	0	0	0	0	0	0	0
k__Bacteria; p__Pseudomonadota; c__Betaproteobacteria; o__Burkholderiales; f__Burkholderiaceae; g__Ralstonia; s__Ralstonia_pickettii	0.24302	0	0.0744483		0	0	0	0	0	0	0	0	0	0	0	0	0	0	0	0	0	0
k__Bacteria; p__Bacillota; c__Bacilli	0.178387	0	0.11699		0	0	0	0	0	0	0	0	0	0	0	0	0	0	0	0	0	0
k__Bacteria; p__Bacillota; c__Bacilli; o__Lactobacillales; f__Lactobacillaceae;g__Lacticaseibacillus; s__Lacticaseibacillus_rhamnosus	0	0	0		0	0	0	0	0	0	0	0	0	0	0	0	0	0	0	0.157231	0	0
k__Bacteria; p__Bacillota; c__Erysipelotrichia; o__Erisipelotrichales; f__Turicibacteraceae; g__Turicibacter	0.113754	0	0.141806		0	0	0	0	0	0	0	0	0	0	0	0	0	0	0	0	0	0
k__Bacteria; p__Pseudomonadota; c__Alphaproteobacteria	0.24302	0	0.0514048		0	0	0	0	0	0	0	0	0	0	0	0	0	0	0	0	0	0
k__Bacteria; p__Bacillota; c__Bacilli; o__Caryophanales; f__Staphylococcaceae; g__Staphylococcus; s__Staphylococcus_equorum	0.240434	0	0		0	0	0	0	0	0	0.0456035	0	0	0	0	0	0	0	0	0	0	0
k__Bacteria; p__Pseudomonadota; c__Alphaproteobacteria; o__Hyphomicrobiales; f__Methylobacteriaceae; g__Methylobacterium; s__Methylobacterium_isbiliense	0.24819	0.0119838	0.0283613		0	0	0	0	0	0	0	0	0	0	0	0	0	0	0	0	0	0
k__Bacteria; p__Actinomycetota; c__Actinomycetes; o__Micrococcales; f__Intrasporangiaceae	0.155119	0	0.0992644		0	0	0	0	0	0	0	0	0	0	0	0	0	0	0	0	0	0
k__Bacteria; p__Bacillota; c__Bacilli; o__Caryophanales; f__Staphylococcaceae; g__Salinicoccus	0.186143	0	0.0709031		0	0	0	0	0	0	0	0	0	0	0	0	0	0	0	0	0	0
k__Bacteria; p__Pseudomonadota; c__Gammaproteobacteria; o__Pseudomonadales; f__Moraxellaceae; g__Acinetobacter; s__Acinetobacter_lwoffii	0.137022	0	0.0602677		0	0	0	0	0	0	0	0	0	0	0	0	0.0321172	0	0	0	0	0
k__Bacteria; p__Bacteroidota; c__Flavobacteriia; o__Flavobacteriales; f__Weeksellaceae	0.131851	0	0.106355		0	0	0	0	0	0	0	0	0	0	0	0	0	0	0	0	0	0
k__Bacteria; p__Actinomycetota; c__Actinomycetes; o__Mycobacteriales; f__Nocardiaceae; g__Rhodococcus; s__Rhodococcus_fascians	0.118925	0	0.111672		0	0	0	0	0	0	0	0	0	0	0	0	0	0	0	0	0	0
k__Bacteria; p__Bacteroidota; c__Flavobacteriia; o__Flavobacteriales; f__Flavobacteriaceae; g__Aequorivita; s__Vitellibacter_aestuarii	0.157704	0	0.0850838		0	0	0	0	0	0	0	0	0	0	0	0	0	0	0	0	0	0
k__Bacteria; p__Bacteroidota; c__Bacteroidia; o__Bacteroidales	0.124095	0	0.101037		0	0	0	0	0	0	0	0	0	0	0	0	0	0	0	0	0	0
k__Bacteria; p__Actinomycetota; c__Actinomycetes; o__Propionibacteriales; f__Propionibacteriaceae; g__Cutibacterium_ s__Cutibacterium_acnes	0.16029	0	0.0744483		0	0	0	0	0	0	0	0	0	0	0	0	0	0	0	0	0	0
k__Bacteria; p__Thermotogota; c__Thermotogota; o__Thermotogota_Order; f__Thermotogota_Family; g__Thermotogota_Genus; s__Thermotogota_Species	0.129266	0	0.0868563		0	0	0	0	0	0	0	0	0	0	0	0	0	0	0	0	0	0
k__Bacteria; p__Bacillota; c__Clostridia; o__Eubacteriales; f__Clostridiaceae; g__Clostridium; s__Clostridium_tyrobutyricum	0	0	0		0	0	0	0	0	0	0	0	0	0.0592406	0	0	0	0	0.0546212	0.0264052	0	0
k__Bacteria; p__Actinomycetota; c__Actinomycetes; o__Mycobacteriales; f__Corynebacteriaceae; g__Corynebacterium; s__Corynebacterium_variabile	0.0775595	0.0431417	0.0779934		0	0	0	0	0.0119715	0	0	0	0	0	0	0	0	0	0	0	0	0
k__Bacteria; p__Pseudomonadota; c__Gammaproteobacteria; o__Pseudomonadales; f__Moraxellaceae; g__Psychrobacter	0.173216	0	0.046087		0	0	0	0	0	0	0	0	0	0	0	0	0	0	0	0	0	0
k__Bacteria; p__Bacillota; c__Bacilli; o__Lactobacillales; f__Lactobacillaceae; g__Schleiferilactobacillus; s__Schleiferilactobacillus_harbinensis	0	0	0		0	0	0	0	0	0	0	0	0	0.0269276	0.0216601	0	0	0	0.00889182	0.0456089	0.0192722	0.00864043
k__Bacteria; p__Bacteroidota; c__Flavobacteriia; o__Flavobacteriales; f__Flavobacteriaceae; g__Empedobacter; s__Empedobacter_brevis	0	0	0		0	0	0	0	0	0	0	0	0	0	0	0	0	0	0.0381078	0.020404	0.0351434	0.0129606
k__Bacteria; p__Bacteroidota; c__Flavobacteriia; o__Flavobacteriales	0.222337	0	0		0	0	0	0	0	0	0	0	0	0	0	0	0	0	0	0	0	0
k__Bacteria; p__Bacillota; c__Clostridia; o__Eubacteriales; f__Lachnospiraceae; g__Roseburia; s__Roseburia_intestinalis	0.0361944	0	0.125853		0	0	0	0	0	0	0	0	0	0	0	0	0	0	0	0	0	0
k__Bacteria; p__Bacillota; c__Clostridia	0	0	0.148897		0	0	0	0	0	0	0	0	0	0	0	0	0	0	0	0	0	0
k__Bacteria; p__Bacteroidota; c__Sphingobacteriia; o__Sphingobacteriales; f__Sphingobacteriaceae	0.0258532	0	0.118763		0	0	0	0	0	0	0	0	0	0	0	0	0	0	0	0	0	0
k__Bacteria; p__Pseudomonadota; c__Alphaproteobacteria; o__Hyphomicrobiales; f__Brucellaceae; g__Ochrobactrum	0.137022	0	0.0265887		0	0	0	0	0	0	0	0	0	0	0	0	0	0	0	0.00960188	0	0
k__Bacteria; p__Bacillota; c__Bacilli; o__Lactobacillales; f__Streptococcaceae; g__Streptococcus; s__Streptococcus_vestibularis	0	0	0		0	0	0	0	0	0	0	0	0	0	0	0	0	0.0851461	0.029216	0	0.0113366	0
k__Bacteria; p__Pseudomonadota; c__Betaproteobacteria; o__Burkholderiales; f__Oxalobacteraceae; g__Massilia; s__Massilia_aurea	0.16546	0	0.0194984		0	0	0	0	0	0	0	0	0	0	0	0	0	0	0	0	0	0
k__Bacteria; p__Pseudomonadota; c__Gammaproteobacteria; o__Lysobacterales; f__Lysobacteraceae; g__Lysobacter	0.193899	0	0		0	0	0	0	0	0	0	0	0	0	0	0	0	0	0	0	0	0
k__Bacteria; p__Pseudomonadota; c__Betaproteobacteria; o__Burkholderiales; f__Alcaligenaceae; g__Achromobacter	0.0155119	0	0.118763		0	0	0	0	0	0	0	0	0	0	0	0	0	0	0	0	0	0
k__Bacteria; p__Pseudomonadota; c__Gammaproteobacteria; o__Alteromonadales; f__Idiomarinaceae; g__Idiomarina; s__Idiomarina_seosinensis	0.142192	0	0.0319064		0	0	0	0	0	0	0	0	0	0	0	0	0	0	0	0	0	0
k__Bacteria; p__Bacteroidota; c__Sphingobacteriia; o__Sphingobacteriales; f__Sphingobacteriaceae; g__Pedobacter	0.186143	0	0		0	0	0	0	0	0	0	0	0	0	0	0	0	0	0	0	0	0
k__Bacteria; p__Pseudomonadota; c__Gammaproteobacteria	0.0620476	0	0.0815386		0	0	0	0	0	0	0	0	0	0	0	0	0	0	0	0	0	0
k__Bacteria; p__Pseudomonadota; c__Gammaproteobacteria; o__Alteromonadales; f__Alteromonadaceae; g__Marinobacter; s__Marinobacter_salsuginis	0.0801448	0	0.0691306		0	0	0	0	0	0	0	0	0	0	0	0	0	0	0	0	0	0
k__Bacteria; p__Bacteroidota; c__Sphingobacteriia; o__Sphingobacteriales; f__Sphingobacteriaceae; g__Sphingobacterium; s__Sphingobacterium_spiritivorum	0	0	0.0744483		0	0	0	0	0	0	0	0	0	0	0	0	0.00770812	0	0	0.00720141	0.0102029	0.00864043
k__Bacteria; p__Bacillota; c__Bacilli; o__Caryophanales	0.100827	0	0.0496322		0	0	0	0	0	0	0	0	0	0	0	0	0	0	0	0	0	0
k__Bacteria; p__Pseudomonadota; c__Alphaproteobacteria; o__Hyphomicrobiales	0	0	0.0301338		0	0	0	0	0	0	0	0	0	0	0	0	0	0	0	0	0.0328761	0.0288014
k__Bacteria; p__Bacillota; c__Clostridia; o__Eubacteriales; f__Lachnospiraceae; g__Lachnoclostridium	0.118925	0	0.033679		0	0	0	0	0	0	0	0	0	0	0	0	0	0	0	0	0	0
k__Bacteria; p__Bacteroidota; c__Flavobacteriia; o__Flavobacteriales; f__Weeksellaceae; g__Cloacibacterium; s__Cloacibacterium_normanense	0.0594623	0	0.0744483		0	0	0	0	0	0	0	0	0	0	0	0	0	0	0	0	0	0
k__Bacteria; p__Pseudomonadota; c__Gammaproteobacteria; o__Pseudomonadales; f__Moraxellaceae; g__Acinetobacter; s__Acinetobacter_haemolyticus	0.168046	0	0		0	0	0	0	0	0	0	0	0	0	0	0	0	0	0	0	0	0
k__Bacteria; p__Bacteroidota; c__Bacteroidia; o__Bacteroidales; f__Bacteroidaceae; g__Bacteroides	0.0853154	0	0.0549499		0	0	0	0	0	0	0	0	0	0	0	0	0	0	0	0	0	0
k__Bacteria; p__Actinomycetota; c__Actinomycetes; o__Propionibacteriales; f__Nocardioidaceae; g__Nocardioides	0.0827301	0	0.0531773		0	0	0	0	0	0	0	0	0	0	0	0	0	0	0	0	0	0
k__Bacteria; p__Pseudomonadota; c__Alphaproteobacteria; o__Hyphomicrobiales; f__Rhizobiaceae; g__Rhizobium	0.16029	0	0		0	0	0	0	0	0	0	0	0	0	0	0	0	0	0	0	0	0
k__Bacteria; p__Pseudomonadota; c__Oligoflexia; o__Bdellovibrionales; f__Bdellovibrionaceae; g__Bdellovibrio; s__Bdellovibrio_Species_JSF2	0.16029	0	0		0	0	0	0	0	0	0	0	0	0	0	0	0	0	0	0	0	0
k__Bacteria; p__Actinomycetota; c__Coriobacteriia; o__Coriobacteriales; f__Atopobiaceae; g__Olsenella; s__Olsenella_umbonata	0	0	0.108127		0	0	0	0	0	0	0	0	0	0	0	0	0	0	0	0	0	0
k__Bacteria; p__Bacillota; c__Bacilli; o__Lactobacillales; f__Leuconostocaceae; g__Weissella; s__Weissella_thailandensis	0.12151	0	0.0248161		0	0	0	0	0	0	0	0	0	0	0	0	0	0	0	0	0	0
k__Bacteria; p__Bacillota; c__Erysipelotrichia; o__Erysipelotrichales; f__Turicibacteraceae; g__Turicibacter; s__Turicibacter_sanguinis	0.041365	0	0.079766		0	0	0	0	0	0	0	0	0	0	0	0	0	0	0	0	0	0
k__Bacteria; p__Cyanobacteriota; c__Cyanobacteriota	0.124095	0	0.0230435		0	0	0	0	0	0	0	0	0	0	0	0	0	0	0	0	0	0
k__Bacteria; p__Bacillota; c__Bacilli; o__Lactobacillales; f__Streptococcaceae; g__Streptococcus; s__Streptococcus_dysgalactiae	0.0879007	0	0.046087		0	0	0	0	0	0	0	0	0	0	0	0	0	0	0	0	0	0
k__Bacteria; p__Bacillota; c__Bacilli; o__Caryophanales; f__Bacillaceae; g__Exiguobacterium	0.0930714	0	0		0	0	0	0	0	0	0.00675607	0	0	0	0	0	0.0218397	0	0	0	0	0
k__Bacteria; p__Bacillota; c__Clostridia; o__Eubacteriales; f__Oscillospiraceae; g__Ruminococcus; s__Ruminococcus_bromii	0.0698035	0	0.0496322		0	0	0	0	0	0	0	0	0	0	0	0	0	0	0	0	0	0
k__Bacteria; p__Bacillota; c__Clostridia; o__Eubacteriales; f__Clostridiaceae; g__Clostridium; s__Clostridium_perfringens	0.0310238	0	0.0744483		0	0	0	0	0	0	0	0	0	0	0	0	0	0	0	0	0	0
k__Bacteria; p__Pseudomonadota; c__Alphaproteobacteria; o__Rhodospirillales; f__Azospirillaceae	0.139607	0	0		0	0	0	0	0	0	0	0	0	0	0	0	0	0	0	0	0	0
k__Bacteria; p__Pseudomonadota; c__Gammaproteobacteria; o__Enterobacterales; f__Morganellaceae; g__Proteus	0	0	0.0602677		0	0	0	0	0	0	0	0	0	0	0	0	0	0	0	0.0216042	0	0
k__Bacteria; p__Pseudomonadota; c__Alphaproteobacteria; o__Hyphomicrobiales; f__Phyllobacteriaceae; g__Aquamicrobium	0	0	0.0833112		0	0	0	0	0	0	0	0	0	0	0	0	0.00513875	0	0	0	0	0
k__Bacteria; p__Bacillota; c__Bacilli; o__Lactobacillales; f__Streptococcaceae; g__Lactococcus; s__Lactococcus_raffinolactis	0.0387797	0.0287611	0		0	0	0	0	0	0	0	0	0.04	0	0	0	0	0	0	0	0	0
k__Bacteria; p__Bacillota; c__Clostridia; o__Eubacteriales; f__Peptoniphilaceae; g__Anaerococcus	0	0	0.0850838		0	0	0	0	0	0	0	0	0	0	0	0	0	0	0	0	0	0
k__Bacteria; p__Bacteroidota; c__Flavobacteriia; o__Flavobacteriales; f__Flavobacteriaceae; g__Myroides; s__Myroides_pelagicus	0.0723888	0	0.033679		0	0	0	0	0	0	0	0	0	0	0	0	0	0	0	0	0	0
k__Bacteria; p__Pseudomonadota; c__Alphaproteobacteria; o__Sphingomonadales; f__Sphingomonadaceae; g__Sphingomonas; s__Sphingomonas_kyungheensis	0.118925	0	0		0	0	0	0	0	0	0	0	0	0	0	0	0	0	0	0	0	0
k__Bacteria; p__Pseudomonadota; c__Alphaproteobacteria; o__Sphingomonadales; f__Erythrobacteraceae; g__Novosphingobium	0.108583	0	0		0	0	0	0	0	0	0	0	0	0	0	0	0	0	0	0	0	0
k__Bacteria; p__Bacillota; c__Clostridia; o__Eubacteriales; f__Eubacteriaceae; g__Eubacterium; s__Eubacterium_infirmum	0.0361944	0	0.046087		0	0	0	0	0	0	0	0	0	0	0	0	0	0	0	0	0	0
k__Bacteria; p__Bacteroidota; c__Bacteroidia; o__Bacteroidales; f__Prevotellaceae; g__Prevotellaceae_UCG-003; s__Prevotellaceae_UCG-003_Bacteroides_uniformis	0.0465357	0	0.0389967		0	0	0	0	0	0	0	0	0	0	0	0	0	0	0	0	0	0
k__Bacteria; p__Pseudomonadota; c__Gammaproteobacteria; o__Aeromonadales; f__Aeromonadaceae; g__Aeromonas	0.103413	0	0		0	0	0	0	0	0	0	0	0	0	0	0	0	0	0	0	0	0
k__Bacteria; p__Bacillota; c__Bacilli; o__Lactobacillales; f__Lactobacillaceae; g__Lentilactobacillus; s__Lentilactobacillus_parafarraginis	0	0	0		0	0	0	0	0	0	0	0	0	0	0	0.0774132	0	0	0	0	0	0
k__Bacteria; p__Actinomycetota; c__Actinomycetes; o__Micrococcales; f__Microbacteriaceae; g__Leucobacter	0	0	0.046087		0	0	0	0	0	0	0	0	0	0	0	0	0	0	0	0	0	0.0158408
k__Bacteria; p__Actinomycetota; c__Actinomycetes; o__Propionibacteriales; f__Nocardioidaceae; g__Aeromicrobium; s__Aeromicrobium_ginsengisoli	0.0956567	0	0		0	0	0	0	0	0	0	0	0	0	0	0	0	0	0	0	0	0
k__Bacteria; p__Bacillota; c__Bacilli; o__Lactobacillales; f__Lactobacillaceae; g__Pediococcus; s__Pediococcus_stilesii	0	0	0.0584951		0	0	0	0	0	0	0	0	0	0	0	0	0	0	0	0	0	0
k__Bacteria; p__Bacillota; c__Clostridia; o__Eubacteriales; f__Lachnospiraceae; g__Oribacterium; s__Oribacterium_sinus	0.0232678	0	0.0425419		0	0	0	0	0	0	0	0	0	0	0	0	0	0	0	0	0	0
k__Bacteria; p__Bacillota; c__Clostridia; o__Eubacteriales; f__Peptoniphilaceae; g__Anaerococcus; s__Anaerococcus_hydrogenalis	0.0129266	0	0.0496322		0	0	0	0	0	0	0	0	0	0	0	0	0	0	0	0	0	0
k__Bacteria; p__Pseudomonadota; c__Alphaproteobacteria; o__Sphingomonadales; f__Sphingomonadaceae	0.0853154	0	0		0	0	0	0	0	0	0	0	0	0	0	0	0	0	0	0	0	0
k__Bacteria; p__Bacteroidota; c__Sphingobacteriia; o__Sphingobacteriales; f__Sphingobacteriaceae; g__Pedobacter; s__Pedobacter_tournemirensis	0.0827301	0	0		0	0	0	0	0	0	0	0	0	0	0	0	0	0	0	0	0	0
k__Bacteria; p__Actinomycetota; c__Coriobacteriia; o__Coriobacteriales	0	0	0.0549499		0	0	0	0	0	0	0	0	0	0	0	0	0	0	0	0	0	0
k__Bacteria; p__Bacteroidota; c__Bacteroidia; o__Bacteroidales; f__Prevotellaceae; g__Prevotella	0	0	0.0549499		0	0	0	0	0	0	0	0	0	0	0	0	0	0	0	0	0	0
k__Bacteria; p__Pseudomonadota; c__Gammaproteobacteria; o__Pseudomonadales; f__Pseudomonadaceae; g__Pseudomonas; s__Pseudomonas_aeruginosa	0	0	0.0301338		0	0	0	0	0	0	0	0	0	0	0	0	0	0	0.0177836	0	0	0
k__Bacteria; p__Pseudomonadota; c__Betaproteobacteria; o__Burkholderiales; f__Comamonadaceae; g__Comamonas; s__Comamonas_terrigena	0.0775595	0	0		0	0	0	0	0	0	0	0	0	0	0	0	0	0	0	0	0	0
k__Bacteria; p__Bacteroidota; c__Sphingobacteriia; o__Sphingobacteriales; f__Sphingobacteriaceae; g__Mucilaginibacter	0.0284385	0	0.0319064		0	0	0	0	0	0	0	0	0	0	0	0	0	0	0	0	0	0
k__Bacteria; p__Bacillota; c__Clostridia; o__Eubacteriales; f__Lachnospiraceae; g__Tyzzerella; s__Tyzzerella_Species	0.049121	0	0.012408		0	0	0	0	0	0	0	0	0	0	0	0	0	0	0	0	0	0
k__Bacteria; p__Pseudomonadota; c__Alphaproteobacteria; o__Caulobacterales; f__Caulobacteraceae; g__Caulobacter	0.0672182	0	0		0	0	0	0	0	0	0	0	0	0	0	0	0	0	0	0	0	0
k__Bacteria; p__Bacillota; c__Clostridia; o__Eubacteriales; f__Oscillospiraceae; g__Ruminococcus; s__Ruminococcus_callidus	0.0155119	0	0.0319064		0	0	0	0	0	0	0	0	0	0	0	0	0	0	0	0	0	0
k__Bacteria; p__Bacteroidota; c__Sphingobacteriia; o__Sphingobacteriales; f__Sphingobacteriaceae; g__Pedobacter; s__Pedobacter_nutrimenti	0	0.0263644	0		0	0	0	0	0	0	0.0202682	0	0	0	0	0	0	0	0	0	0	0
k__Bacteria; p__Pseudomonadota; c__Alphaproteobacteria; o__Rhodospirillales; f__Azospirillaceae; g__Azospirillum; s__Azospirillum_doebereinerae	0.0594623	0	0		0	0	0	0	0	0	0	0	0	0	0	0	0	0	0	0	0	0
k__Bacteria; p__Actinomycetota; c__Actinomycetes; o__Micrococcales; f__Jonesiaceae; g__Jonesia; s__Jonesia_denitrificans	0.0542916	0	0		0	0	0	0	0	0	0	0	0	0	0	0	0	0	0	0	0	0
k__Bacteria; p__Actinomycetota; c__Actinomycetes; o__Mycobacteriales; f__Corynebacteriaceae; g__Corynebacterium; s__Corynebacterium_pilbarense_	0	0	0.0372241		0	0	0	0	0	0	0	0	0	0	0	0	0	0	0	0	0	0
k__Bacteria; p__Pseudomonadota; c__Betaproteobacteria; o__Burkholderiales; f__Comamonadaceae; g__Variovorax; s__Variovorax_Species_DC2a-29	0.0542916	0	0		0	0	0	0	0	0	0	0	0	0	0	0	0	0	0	0	0	0
k__Bacteria; p__Bacillota; c__Clostridia; o__Eubacteriales; f__Clostridiaceae	0.0336091	0	0.0106355		0	0	0	0	0	0	0	0	0	0	0	0	0	0	0	0	0	0
k__Bacteria; p__Bacteroidota; c__Cytophagia; o__Cytophagales	0.0232678	0	0.0177258		0	0	0	0	0	0	0	0	0	0	0	0	0	0	0	0	0	0
k__Bacteria; p__Bacillota; c__Bacilli; o__Lactobacillales; f__Carnobacteriaceae; g__Alloiococcus; s__Alloiococcus_Species	0	0	0.0319064		0	0	0	0	0	0	0	0	0	0	0	0	0	0	0	0	0	0
k__Bacteria; p__Bacillota; c__Erysipelotrichia; o__Erysipelotrichales; f__Coprobacillaceae; g__Sharpea; s__Sharpea_azabuensis	0	0	0.0319064		0	0	0	0	0	0	0	0	0	0	0	0	0	0	0	0	0	0
k__Bacteria; p__Pseudomonadota; c__Betaproteobacteria; o__Burkholderiales	0.0465357	0	0		0	0	0	0	0	0	0	0	0	0	0	0	0	0	0	0	0	0
k__Bacteria; p__Bacillota; c__Clostridia; o__Eubacteriales; f__Lachnospiraceae; g__Blautia	0	0	0.0301338		0	0	0	0	0	0	0	0	0	0	0	0	0	0	0	0	0	0
k__Bacteria; p__Pseudomonadota; c__Gammaproteobacteria; o__Chromatiales	0.0439504	0	0		0	0	0	0	0	0	0	0	0	0	0	0	0	0	0	0	0	0
k__Bacteria; p__Pseudomonadota; c__Alphaproteobacteria; o__Sphingomonadales; f__Sphingomonadaceae; g__Sphingobium; s__Sphingobium_yanoikuyae	0	0	0.0283613		0	0	0	0	0	0	0	0	0	0	0	0	0	0	0	0	0	0
k__Bacteria; p__Deinococcota; c__Deinococci; o__Deinococcales; f__Deinococcaceae; g__Deinococcus	0	0	0.0265887		0	0	0	0	0	0	0	0	0	0	0	0	0	0	0	0	0	0
k__Bacteria; p__Bacillota; c__Clostridia; o__Eubacteriales; f__Lachnospiraceae; g__Blautia; s__Blautia_hansenii	0	0	0.0248161		0	0	0	0	0	0	0	0	0	0	0	0	0	0	0	0	0	0
k__Bacteria; p__Bacillota; c__Clostridia; o__Eubacteriales; f__Oscillospiraceae; g__Gemmiger; s__Gemmiger_Species	0	0	0.0248161		0	0	0	0	0	0	0	0	0	0	0	0	0	0	0	0	0	0
k__Bacteria; p__Bacillota; c__Clostridia; o__Eubacteriales; f__Peptostreptococcaceae; g__Peptostreptococcus	0	0	0.0248161		0	0	0	0	0	0	0	0	0	0	0	0	0	0	0	0	0	0
k__Bacteria; p__Bacillota; c__Tissierellia; o__Tissierellales; f__Tissierellaceae	0.0361944	0	0		0	0	0	0	0	0	0	0	0	0	0	0	0	0	0	0	0	0
k__Bacteria; p__Bacteroidota; c__Sphingobacteriia; o__Sphingobacteriales; f__Sphingobacteriaceae; g__Pedobacter; s__Pedobacter_ginsengiterrae	0.0361944	0	0		0	0	0	0	0	0	0	0	0	0	0	0	0	0	0	0	0	0
k__Archaea; p__Euryarchaeota; c__Methanobacteria; o__Methanobacteriales; f__Methanobacteriaceae; g__Methanobrevibacter	0.0336091	0	0		0	0	0	0	0	0	0	0	0	0	0	0	0	0	0	0	0	0
k__Bacteria; p__Bacillota; c__Bacilli; o__Lactobacillales; f__Lactobacillaceae; g__Lacticaseibacillus; s__Lacticaseibacillus_zeae	0	0	0.0230435		0	0	0	0	0	0	0	0	0	0	0	0	0	0	0	0	0	0
k__Bacteria; p__Bacillota; c__Clostridia; o__Clostridiales; f__Clostridiales_Family_XII; g__Family_XII_Genus; s__Family_XII_Species	0.0336091	0	0		0	0	0	0	0	0	0	0	0	0	0	0	0	0	0	0	0	0
k__Bacteria; p__Bacillota; c__Clostridia; o__Eubacteriales; f__Eubacteriaceae; g__Eubacterium; s__Eubacterium_ruminantium_group_Species	0	0	0.0230435		0	0	0	0	0	0	0	0	0	0	0	0	0	0	0	0	0	0
k__Bacteria; p__Bacillota; c__Clostridia; o__Eubacteriales; f__Lachnospiraceae; g__Cellulosilyticum; s__Cellulosilyticum_ruminicola	0	0	0.0230435		0	0	0	0	0	0	0	0	0	0	0	0	0	0	0	0	0	0
k__Bacteria; p__Bacillota; c__Clostridia; o__Eubacteriales; f__Oscillospiraceae; g__Oscillibacter	0	0	0.0230435		0	0	0	0	0	0	0	0	0	0	0	0	0	0	0	0	0	0
k__Bacteria; p__Bacteroidota; c__Chitinophagia; o__Chitinophagales; f__Chitinophagaceae	0.0206825	0	0.00886289		0	0	0	0	0	0	0	0	0	0	0	0	0	0	0	0	0	0
k__Bacteria; p__Actinomycetota; c__Actinomycetes; o__Actinomycetales; f__Actinomycetaceae; g__Flaviflexus; s__Flaviflexus_massiliensis	0.0310238	0	0		0	0	0	0	0	0	0	0	0	0	0	0	0	0	0	0	0	0
k__Bacteria; p__Actinomycetota; c__Actinomycetes; o__Pseudonocardiales; f__Pseudonocardiaceae; g__Saccharopolyspora; s__Saccharopolyspora_rosea	0	0	0.0212709		0	0	0	0	0	0	0	0	0	0	0	0	0	0	0	0	0	0
k__Bacteria; p__Actinomycetota; c__Coriobacteriia; o__Eggerthellales; f__Eggerthellaceae	0	0	0.0212709		0	0	0	0	0	0	0	0	0	0	0	0	0	0	0	0	0	0
k__Bacteria; p__Bacillota; c__Bacilli; o__Bacillales; f__Bacillaceae; g__Anoxybacillus	0	0	0.0212709		0	0	0	0	0	0	0	0	0	0	0	0	0	0	0	0	0	0
k__Bacteria; p__Bacillota; c__Clostridia; o__Eubacteriales; f__Oscillospiraceae; g__Ruminiclostridium; s__Ruminiclostridium_methylpentosum	0	0	0.0212709		0	0	0	0	0	0	0	0	0	0	0	0	0	0	0	0	0	0
k__Bacteria; p__Verrucomicrobiota; c__Verrucomicrobiae; o__Verrucomicrobiales; f__Verrucomicrobiaceae; g__Luteolibacter; s__Luteolibacter_luojiensis	0.0310238	0	0		0	0	0	0	0	0	0	0	0	0	0	0	0	0	0	0	0	0
k__Bacteria; p__Actinomycetota; c__Actinomycetes	0.0284385	0	0		0	0	0	0	0	0	0	0	0	0	0	0	0	0	0	0	0	0
k__Bacteria; p__Actinomycetota; c__Coriobacteriia	0	0	0.0194984		0	0	0	0	0	0	0	0	0	0	0	0	0	0	0	0	0	0
k__Bacteria; p__Actinomycetota; c__Thermoleophilia; o__Solirubrobacterales; f__Patulibacteraceae; g__Patulibacter	0.0284385	0	0		0	0	0	0	0	0	0	0	0	0	0	0	0	0	0	0	0	0
k__Bacteria; p__Bacillota; c__Bacilli; o__Lactobacillales; f__Carnobacteriaceae; g__Carnobacterium; s__Carnobacterium_Species	0.0284385	0	0		0	0	0	0	0	0	0	0	0	0	0	0	0	0	0	0	0	0
k__Bacteria; p__Bacillota; c__Bacilli; o__Lactobacillales; f__Lactobacillaceae; g__Schleiferilactobacillus	0	0	0.0106355		0	0	0	0	0	0	0.00844509	0	0	0	0	0	0	0	0	0	0	0
k__Bacteria; p__Bacillota; c__Negativicutes; o__Veillonellales; f__Veillonellaceae; g__Veillonella	0.0284385	0	0		0	0	0	0	0	0	0	0	0	0	0	0	0	0	0	0	0	0
k__Bacteria; p__Bacteroidota; c__Bacteroidia; o__Bacteroidales; f__Rikenellaceae; g__Alistipes; s__Alistipes_finegoldii	0.0284385	0	0		0	0	0	0	0	0	0	0	0	0	0	0	0	0	0	0	0	0
k__Bacteria; p__Bacteroidota; c__Cytophagia; o__Cytophagales; f__Spirosomataceae; g__Dyadobacter; s__Dyadobacter_psychrophilus	0.0284385	0	0		0	0	0	0	0	0	0	0	0	0	0	0	0	0	0	0	0	0
k__Bacteria; p__Pseudomonadota; c__Epsilonproteobacteria; o__Campylobacterales; f__Arcobacteraceae; g__Arcobacter; s__Arcobacter_suis	0.0284385	0	0		0	0	0	0	0	0	0	0	0	0	0	0	0	0	0	0	0	0
k__Bacteria; p__Actinomycetota; c__Actinomycetes; o__Mycobacteriales; f__Gordoniaceae; g__Williamsia; s__Williamsia_faeni	0.0258532	0	0		0	0	0	0	0	0	0	0	0	0	0	0	0	0	0	0	0	0
k__Bacteria; p__Bacillota; c__Bacilli; o__Caryophanales; f__Bacillaceae; g__Bacillus	0	0	0.0177258		0	0	0	0	0	0	0	0	0	0	0	0	0	0	0	0	0	0
k__Bacteria; p__Bacillota; c__Bacilli; o__Caryophanales; f__Staphylococcaceae; g__Staphylococcus; s__Staphylococcus_aureus	0	0	0		0	0	0	0	0	0	0	0	0	0	0	0	0	0	0	0.0120024	0	0
k__Bacteria; p__Bacteroidota; c__Bacteroidia; o__Bacteroidales; f__Prevotellaceae; g__Prevotellaceae_UCG-003	0	0	0.0177258		0	0	0	0	0	0	0	0	0	0	0	0	0	0	0	0	0	0
k__Bacteria; p__Bacteroidota; c__Bacteroidia; o__Bacteroidales; f__Rikenellaceae	0	0	0.0177258		0	0	0	0	0	0	0	0	0	0	0	0	0	0	0	0	0	0
k__Bacteria; p__Pseudomonadota; c__Gammaproteobacteria; o__Aeromonadales; f__Succinivibrionaceae; g__Succinivibrio; s__Succinivibrio_dextrinosolvens	0	0	0.0177258		0	0	0	0	0	0	0	0	0	0	0	0	0	0	0	0	0	0
k__Bacteria; p__Pseudomonadota; c__Gammaproteobacteria; o__Lysobacterales	0	0	0.0177258		0	0	0	0	0	0	0	0	0	0	0	0	0	0	0	0	0	0

## Sheet: Species-P (>0,5%)
Supplementary Table 1A.- Metataxonomic analysis of prokaryotic microorganisms (16S rDNA amplicons) in curd and cheeses of 3, 7, 15, 30, and 60 days aftermanufacture of three batches of Casín cheese.
		Batch C						Bach A						Batch B
Taxonomy		C	3D	7D	15D	30D	60D	C	3D	7D	15D	30D	60D	C	3D	7D	15D	30D	60D	Summe
	Other	0.194547	0.168224	0.256904	0.113345	0.581813	0.480812	1.61301	0.457993	0.452174	0.342878	0.329715	0.293773	1.05216	0.867679	1.77964	3.46748	3.93493	3.10479	19.4919
k__Bacteria; p__Bacillota; c__Bacilli; o__Lactobacillales; f__Carnobacteriaceae; g__Carnobacterium	g__Carnobacterium	0	0	0	0	0	0	0.760058	0.145217	0.104348	0.215421	0.0914539	0.0932928	0	0	0	0	0	0	1.40979
k__Bacteria; p__Pseudomonadota; c__Gammaproteobacteria; o__Enterobacterales; f__Erwiniaceae; g__Erwinia; s__Erwinia_amylovora	Erwinia amylovora	0	0	0	0	0	0	0.0439145	0.0484057	0.0556522	0.806032	0	0.0138947	0	0	0	0.229245	0.242603	0.21169	1.65144
k__Bacteria; p__Pseudomonadota; c__Gammaproteobacteria; o__Pseudomonadales; f__Moraxellaceae; g__Acinetobacter; s__Acinetobacter_radioresistens	Acinetobacter radioresistens	0	0	0	0	0	0	0.61987	0.028547	0.0226087	1.08249	0	0	0	0	0	0	0	0	1.75351
k__Bacteria; p__Pseudomonadota; c__Gammaproteobacteria; o__Lysobacterales; f__Lysobacteraceae; g__Stenotrophomonas; s__Stenotrophomonas_maltophilia	Stenotrophomonas maltophilia	0	0	0	0	0	0	0	0	0	0	0	0	0	0	0.160053	0.331265	0.297018	0.60051	1.38885
k__Bacteria; p__Bacillota; c__Bacilli; o__Caryophanales; f__Staphylococcaceae; g__Macrococcus	g__Macrococcus	0	0	0	0	0	0	0.140188	0.00372352	0.00869565	0	0	0	1.22174	0.476413	0.132107	0.00840165	0.0124702	0.00720036	2.01094
k__Bacteria; p__Pseudomonadota; c__Gammaproteobacteria; o__Enterobacterales; f__Enterobacteriaceae; g__Klebsiella	g__Klebsiella	0.029605	0.0528306	0.472251	0.0865	0.0670402	0	0	0	0	0	0	0	0.165725	0.387212	0.525888	0.535305	0.620111	0.650912	3.59338
k__Bacteria; p__Pseudomonadota; c__Gammaproteobacteria; o__Enterobacterales; f__Enterobacteriaceae; g__Klebsiella; s__Klebsiella_pneumoniae	Klebsiella pneumoniae	0.0606197	0.14737	0.744267	0.22669	0.136475	0	0	0	0	0	0	0	0.163155	0.44803	0.478888	0.428484	0.580433	0.663873	4.07828
k__Bacteria; p__Pseudomonadota; c__Gammaproteobacteria; o__Enterobacterales; f__Enterobacteriaceae; g__Citrobacter	g__Citrobacter	0.0211464	0.059782	0.17001	0	0	0	0	0	0.026087	0	0	0	0.0629496	0.482494	0.429348	1.14022	1.36492	0.781959	4.53892
k__Bacteria; p__Pseudomonadota; c__Gammaproteobacteria; o__Enterobacterales; f__Enterobacteriaceae; g__Escherichia; s__Eschericha_coli	Escherichia coli	0.214284	0.383717	1.1334	0.208793	0.0766173	0	0	0	0	0	0	0	0.375128	1.79415	0.336619	0.0720141	0.103163	0.020161	4.71805
k__Bacteria; p__Bacillota; c__Bacilli; o__Lactobacillales; f__Lactobacillaceae; g__Lacticaseibacillus	g__Lacticaseibacillus	0	0	0.011334	0	0	0.0597282	0.216194	0.316499	0.516522	0.457769	0.238261	0.565712	0	0	0.160053	1.62632	0.521483	0.856842	5.54672
k__Bacteria; p__Pseudomonadota; c__Gammaproteobacteria; o__Pseudomonadales; f__Moraxellaceae; g__Acinetobacter	g__Acinetobacter	0	0	0.166232	0	0	0	1.93899	0.156388	0.154783	0.0197469	0	0	0.873587	0.103392	0.823129	0.570112	0.607641	0.576029	5.99003
k__Bacteria; p__Pseudomonadota; c__Gammaproteobacteria; o__Pseudomonadales; f__Moraxellaceae; g__Acinetobacter; s__Acinetobacter_johnsonii	Acinetobacter johnsonii	0	0.0111222	0.030224	0	0.0215486	0.0209049	0	0	0	0	0	0	0.156732	0	1.06194	1.91197	2.73552	3.16384	9.1138
k__Bacteria; p__Bacteroidota; c__Flavobacteriia; o__Flavobacteriales; f__Weeksellaceae; g__Chryseobacterium	g__Chryseobacterium	0	0	0	0	0	0	4.6296	0.162594	0.12	0.0143614	0.283988	0.103218	0.0218397	0	0	0.0900176	0.153044	0.0921646	5.67082
k__Bacteria; p__Pseudomonadota; c__Gammaproteobacteria; o__Enterobacterales; f__Enterobacteriaceae	f__Enterobacteriaceae	0.0817661	0.126515	0.423136	0	0	0	0.113164	0.0670233	0.0347826	0	0	0	0.158016	0.999453	0.870129	2.07881	2.12901	1.72377	8.80557
k__Bacteria; p__Bacillota; c__Bacilli; o__Lactobacillales; f__Streptococcaceae; g__Lactococcus	g__Lactococcus	0.53148	0.261372	0.259423	0	0.0359144	0.0418098	3.0757	2.44014	2.22261	0.461359	2.02883	0.875365	0	0	0	0.15483	0.29135	0.289454	12.9696
k__Bacteria; p__Bacillota; c__Bacilli; o__Lactobacillales; f__Lactobacillaceae; g__Lentilactobacillus	g__Lentilactobacillus	0	0	0	0	0.0383087	0.0358369	0.0641827	0.210999	0.386087	1.05736	2.16601	6.09182	0	0	0.0317565	2.45088	1.33545	1.87785	15.7465
k__Bacteria; p__Bacillota; c__Bacilli; o__Lactobacillales; f__Lactobacillaceae; g__Lactobacillus	g__Lactobacillus	0	0	0.0327427	0	0	0	1.07253	2.55806	4.25565	2.80585	2.44278	1.54826	0	0.0304093	0.0101621	0.117623	0.129237	0.141127	15.1444
k__Bacteria; p__Actinomycetota; c__Actinomycetes; o__Bifidobacteriales; f__Bifidobacteriaceae; g__Bifidobacterium	g__Bifidobacterium	0	0	0.0138527	0	0.00478858	0.00597282	0.146945	1.15677	2.18435	9.13024	2.86395	3.54711	0	0	0.0114323	0.462091	0.2324	0.243372	20.0033
k__Bacteria; p__Bacillota; c__Bacilli; o__Lactobacillales; f__Lactobacillaceae; g__Lactiplantibacillus; s__Lactiplantibacillus_plantarum	Lactiplantibacillus plantarum	0	0	0	0	0.0598573	0.152307	0	0	0	0.0305179	0.0481336	0.0774132	0.00385406	0.0223002	0.213404	2.93698	2.55073	2.13419	8.22968
k__Bacteria; p__Bacillota; c__Bacilli; o__Lactobacillales; f__Lactobacillaceae; g__Levilactobacillus; s__Levilactobacillus_brevis	Levilactobacillus brevis	0	0	0	0	0.0359144	0	0.153701	0.0198588	0.013913	0.192083	0.312869	0.331487	0	0.812942	0.453483	6.21962	6.09681	5.91293	20.5556
k__Bacteria; p__Bacillota; c__Bacilli; o__Lactobacillales; f__Leuconostocaceae; g__Leuconostoc	g__Leuconostoc	1.07283	0.319764	1.37393	7.61499	12.1917	13.1462	2.15519	1.05127	0.72	1.59232	0.782171	0.825741	0	0	0	0	0	0	42.8461
k__Bacteria; p__Bacillota; c__Bacilli; o__Lactobacillales; f__Lactobacillaceae; g__Lactobacillus; s__Lactobacillus_helveticus	Lactobacillus helveticus	0	0	0.0402987	0	0.057463	0.0149321	0.805662	7.49792	18.5461	13.6936	31.205	3.53917	0	0.107446	0.0558915	4.12041	4.94048	5.76605	90.3904
k__Bacteria; p__Bacillota; c__Bacilli; o__Lactobacillales; f__Streptococcaceae; g__Streptococcus	g__Streptococcus	5.4586	1.4445	1.79203	8.64105	15.017	25.3726	0	0	0	0	0	0	11.2423	3.46869	2.12388	0	0	0	74.5606
k__Bacteria; p__Bacillota; c__Bacilli; o__Lactobacillales; f__Streptococcaceae; g__Streptococcus; s__Streptococcus_thermophilus	Streptococcus thermophilus	2.00045	7.14325	4.57894	21.6041	6.47656	3.66134	0	0	0	0	0	0	1.9797	20.8547	12.7864	3.16982	2.70491	1.99018	88.9504
k__Bacteria; p__Pseudomonadota; c__Gammaproteobacteria; o__Pseudomonadales; f__Pseudomonadaceae; g__Pseudomonas	g__Pseudomonas	0	0	0	0	0	0.0149321	25.967	1.2511	0.713043	0	0	0	2.41264	0.460194	8.33037	2.96818	2.56774	3.26896	47.9541
k__Bacteria; p__Bacillota; c__Bacilli; o__Lactobacillales; f__Leuconostocaceae; g__Leuconostoc; s__Leuconostoc_citreum	Leuconostoc citreum/mesenteroides	1.49012	1.24152	5.1129	57.5523	63.5445	55.5921	0	0	0	0	0	0	0	0	0.0139729	0.0492096	0.0578166	0.0388819	184.693
k__Bacteria; p__Bacillota; c__Bacilli; o__Lactobacillales; f__Streptococcaceae; g__Lactococcus; s__Lactococcus_lactis	Lactococcus lactis	88.8446	88.64	83.3881	3.95216	1.65446	1.40063	56.4841	82.4275	69.4626	68.098	57.2068	82.0937	80.1105	68.6845	69.2114	64.8607	65.7907	65.8833	1098.19

## Sheet: Eukaryotics_Taxonomy
Supplementary Table 1B.- Metataxonomic analysis of eukaryotic microorganisms (ITS amplicons) in cheesemilk, curd, and cheeses of 3, 7, 15, 30, and 60 days aftermanufacture of three batches of Casín cheese.
# Constructed from biom file	Batch C							Batch A							Batch B
#OTU ID	M	C	3D	7D	15D	30D	60D	M	C	3D	7D	15D	30D	60D	M	C	3D	7D	15D	30D	60D	Taxonomy
6fc19b54b22617cc6c678603459cf002	27991	13628	31631	47151	30002	14872	10035	50316	33205	54432	119229	55629	113042	109216	21136	4624	7946	11058	14750	20771	31264	k__Fungi; p__Ascomycota; c__Saccharomycetes; o__Saccharomycetales; f__Dipodascaceae; g__Geotrichum; s__Geotrichum_candidum		Analysed manually at NCBI by BLAST
464c8b8ec679f82de9e01b256e4cb0f1	1941	11597	18827	30908	41485	51908	30351	1335	134	74	17	0	0	156	13900	3447	41740	76677	17600	25360	25933	k__Fungi; p__Ascomycota; c__Saccharomycetes; o__Saccharomycetales; f__Dipodascaceae; g__Geotrichum; s__Geotrichum_candidum		Different species, the same genus at NCBI. Identification as given by Qiim2
3379dbbd41249f038d88736ae0e55eba	227	739	249	0	0	3	42	453	38	11	0	0	0	40	5314	5746	5462	12024	6798	49188	25241	k__Fungi; p__Ascomycota; c__Saccharomycetes; o__Saccharomycetales; f__Metschnikowiaceae; g__Clavispora; s__Clavispora_lusitaniae
2bca7b5a064aab4fff1e475610f0517f	129	27203	10086	1113	0	0	0	215	9268	2514	5	1914	0	24	656	26650	26698	181	2286	318	902	k__Fungi; p__Ascomycota; c__Eurotiomycetes; o__Eurotiales; f__Aspergillaceae; g__Penicillium; s__Penicillium_carneum
eb03b790bded5e1460cafc565b073884	351	2632	2649	3402	467	231	132	11616	20424	16589	14135	46	4986	20181	716	582	758	488	304	1069	698	k__Fungi; p__Ascomycota; c__Saccharomycetes; o__Saccharomycetales; f__Dipodascaceae; g__Yarrowia; s__Yarrowia_lipolytica
e9e8afe538b6d56f1a927f2325dd838d	45	18	2093	1162	14712	14178	32142	0	6	0	0	13	42	107	117	22	0	0	18	57	26	k__Fungi; p__Ascomycota; c__Saccharomycetes; o__Saccharomycetales; f__Pichiaceae; g__Pichia; s__Pichia_fermentans
c7fd42a923be84d076b79d1b01a41ae7	340	2076	12088	14000	2265	1250	777	588	62	91	118	11	39	97	325	378	100	508	560	1453	1878	k__Fungi; p__Ascomycota; c__Saccharomycetes; o__Saccharomycetales; f__Dipodascaceae; g__Geotrichum; s__Geotrichum_candidum
ee3df7c757032c9daa822103fad56007	319	614	68	80	0	0	0	2639	17594	3591	259	0	11	73	909	112	0	7	0	0	0	k__Fungi; p__Basidiomycota; c__Tremellomycetes; o__Trichosporonales; f__Trichosporonaceae; g__Cutaneotrichosporon; s__Cutaneotrichosporon_curvatus
5afd79a2b825b9a23bc4bade71637b3e	120	1129	2575	3006	2047	2293	1799	180	15	0	0	0	0	3	1315	531	2183	3063	914	1422	1498	k__Fungi; p__Ascomycota; c__Saccharomycetes; o__Saccharomycetales; f__Dipodascaceae; g__Geotrichum; s__Geotrichum_candidum
99085fb888efdcd884803efb7042c4be	112	578	11447	5158	1800	977	385	182	119	109	119	137	126	175	183	76	0	15	40	131	140	k__Fungi; p__Ascomycota; c__Saccharomycetes; o__Saccharomycetales; f__Dipodascaceae; g__Dipodascus; s__Dipodascus_australiensis
f1d4e5a997ae9507b8855526f6e71ee2	1148	1687	20	19	0	0	0	3272	4644	108	6	0	0	0	4493	3436	0	0	0	21	0	k__Fungi; p__Ascomycota; c__Dothideomycetes; o__Pleosporales; f__Didymellaceae; g__Phoma
17caf9706d7a21fb583711d25462940c	28	0	320	908	66	23	0	1956	2956	2720	2257	0	871	4560	0	0	34	0	0	0	0	k__Fungi; p__Ascomycota; c__Saccharomycetes; o__Saccharomycetales; f__Dipodascaceae; g__Yarrowia; s__Yarrowia_lipolytica
f8bb386b0124c7e3fe9f0ebbcfc8217f	112	2663	1117	400	105	60	21	124	52	0	0	0	0	0	508	70	617	661	1630	2271	5980	k__Fungi; p__Basidiomycota; c__Tremellomycetes; o__Trichosporonales; f__Trichosporonaceae; g__Trichosporon; s__Trichosporon_asahii
0cd77667aebf2a61e63360da2b0b2a64	13441	2042	0	0	0	0	0	198	18	0	0	0	0	0	337	264	0	0	0	8	0	k__Fungi; p__Ascomycota; c__Dothideomycetes; o__Capnodiales; f__Cladosporiaceae; g__Cladosporium
f72a8934f4233f7a301b0801d054be12	0	36	5	0	0	0	0	3662	9267	2603	356	2	13	230	0	8	15	0	8	11	6	k__Fungi; p__Ascomycota; c__Saccharomycetes; o__Saccharomycetales; f__Metschnikowiaceae; g__Clavispora
80caab1cb932c5f8b6ef203142f34386	80	129	25	0	0	0	0	0	0	0	0	0	0	0	10155	5559	20	0	0	9	0	k__Fungi; p__Ascomycota; c__Dothideomycetes; o__Pleosporales; f__Didymellaceae; g__Didymella
eb3805de6629a161902f9c136070312f	0	753	0	559	0	0	0	501	781	913	1015	0	530	3367	71	0	0	0	0	0	0	k__Fungi; p__Ascomycota; c__Saccharomycetes; o__Saccharomycetales; f__Dipodascaceae; g__Yarrowia; s__Yarrowia_lipolytica
62fa65487d0b491ea4b6a7bfecf4c9e0	266	198	6	0	0	0	0	3510	2989	379	37	5	5	28	0	0	0	0	0	0	0	k__Fungi; p__Ascomycota; c__Saccharomycetes; o__Saccharomycetales; f__Saccharomycetales_fam_Incertae_sedis; g__Candida; s__Candida_sake
32ad2e3082834136208e7f5d27909045	138	671	2103	2701	349	224	169	29	15	16	0	0	0	0	92	58	12	0	0	0	0	k__Fungi; p__Ascomycota; c__Saccharomycetes; o__Saccharomycetales; f__Dipodascaceae; g__Geotrichum; s__Geotrichum_candidum
2508809a13caa092b6fedab1214cd79b	0	0	0	0	0	0	35	693	857	752	972	0	324	1054	0	79	93	104	56	169	116	k__Fungi; p__Ascomycota; c__Saccharomycetes; o__Saccharomycetales; f__Dipodascaceae; g__Yarrowia; s__Yarrowia_lipolytica
565d7a9fbb975f6255205a969dd0241b	0	0	0	0	0	0	0	704	3768	481	31	0	0	0	0	0	0	0	0	0	0	k__Fungi; p__Basidiomycota; c__Tremellomycetes; o__Trichosporonales; f__Trichosporonaceae; g__Cutaneotrichosporon; s__Cutaneotrichosporon_moniliiforme
4ce113e45d79c4132eb5d68f960cd6c1	0	0	13	13	22	10	0	0	0	0	0	0	0	0	0	0	0	7	4754	4	0	k__Fungi; p__Ascomycota; c__Saccharomycetes; o__Saccharomycetales; f__Dipodascaceae; g__Geotrichum; s__Geotrichum_candidum
38773438e588119e564563501c3b2de5	0	516	601	714	337	448	398	0	0	0	0	0	0	0	119	32	0	148	188	499	474	k__Fungi; p__Ascomycota; c__Saccharomycetes; o__Saccharomycetales; f__Dipodascaceae; g__Geotrichum; s__Geotrichum_candidum
8076d3234c1c67166a95516746fe1203	141	1261	29	0	0	0	0	418	15	19	0	0	0	14	1565	313	15	0	0	49	0	k__Fungi; p__Basidiomycota; c__Tremellomycetes; o__Trichosporonales; f__Trichosporonaceae; g__Cutaneotrichosporon; s__Cutaneotrichosporon_debeurmannianum
676ceeb915f7265c6576fcbc1d8b29fd	3148	143	22	0	0	0	0	32	77	26	0	0	0	28	97	94	54	10	0	31	25	k__Fungi; p__Ascomycota; c__Saccharomycetes; o__Saccharomycetales; f__Debaryomycetaceae; g__Debaryomyces; s__Debaryomyces_hansenii
7cffdc51e3d2234fac2d300cc513f4f6	97	0	0	0	0	0	0	0	0	0	0	0	0	0	2000	1647	4	0	0	20	0	k__Fungi; p__Ascomycota
5d1b7982a6c543bbf912118f2848cc07	0	0	0	0	0	0	0	0	0	0	0	0	0	0	3593	0	0	0	0	0	0	k__Fungi; p__Basidiomycota; c__Tremellomycetes; o__Trichosporonales; f__Trichosporonaceae; g__Cutaneotrichosporon
620d381112514852e165911a73187db9	27	384	0	26	0	0	2	0	0	0	24	0	0	0	1185	1364	37	80	34	77	129	k__Fungi; p__Ascomycota; c__Saccharomycetes; o__Saccharomycetales; f__Saccharomycetales_fam_Incertae_sedis; g__Candida; s__Candida_parapsilosis
bb1e7c1648763b1e44a890f6fabd70d4	2818	0	0	0	0	0	0	27	0	0	0	0	0	0	0	0	0	0	0	0	0	k__Fungi; p__Ascomycota; c__Sordariomycetes; o__Hypocreales
b700ad3a59a6c1fafdc8685a4e0f906c	0	722	0	0	0	0	0	361	183	0	0	0	0	0	716	683	0	0	0	0	0	k__Fungi; p__Ascomycota; c__Dothideomycetes; o__Pleosporales; f__Didymellaceae
ca49ed01d55737381188b400ab8c3663	0	0	0	110	472	505	1066	5	0	59	27	0	113	171	0	0	0	0	0	37	0	k__Fungi; p__Ascomycota; c__Saccharomycetes; o__Saccharomycetales; f__Pichiaceae; g__Pichia; s__Pichia_fermentans
66a39241ca2f60529d8b180b035e32ae	0	0	0	0	0	0	7	0	0	0	0	0	0	0	0	0	0	0	2524	0	6	k__Fungi; p__Ascomycota; c__Saccharomycetes; o__Saccharomycetales; f__Dipodascaceae; g__Geotrichum; s__Geotrichum_candidum
32e76880c8220f88de06486efc00b3d8	0	0	0	0	0	0	0	659	1663	161	12	0	0	0	0	0	0	0	0	0	0	k__Fungi; p__Basidiomycota; c__Tremellomycetes; o__Trichosporonales; f__Trichosporonaceae; g__Pascua; s__Pascua_guehoae
fc5b017c2a94e0af8dd82b736765227b	2094	377	0	0	0	0	0	0	0	0	0	0	0	0	0	0	0	0	0	0	0	k__Fungi; p__Ascomycota; c__Dothideomycetes; o__Capnodiales; f__Cladosporiaceae; g__Cladosporium
63e0e5c9f9cc3f58b5645ac5143656c8	0	521	66	0	0	0	0	137	243	0	0	0	0	0	609	436	28	254	0	12	18	k__Fungi; p__Basidiomycota; c__Tremellomycetes; o__Trichosporonales; f__Trichosporonaceae; g__Apiotrichum; s__Apiotrichum_domesticum
a2182a92cc7fc378476e06edb9e0d8cc	28	400	19	3	0	0	0	0	0	0	0	0	0	0	1327	401	5	0	0	6	0	k__Fungi; p__Ascomycota; c__Saccharomycetes; o__Saccharomycetales; f__Trichomonascaceae; g__Wickerhamiella; s__Wickerhamiella_pararugosa
c33b1777a90665f8328f7a483592d7c0	22	0	0	12	0	0	0	0	0	0	0	0	81	224	634	648	71	133	46	173	60	k__Fungi; p__Ascomycota; c__Saccharomycetes; o__Saccharomycetales; f__Pichiaceae; g__Pichia; s__Pichia_kudriavzevii
6f037a9b49e5acb1b556bb23ce9baa99	101	427	0	0	0	0	0	119	49	36	0	0	0	0	1272	90	0	0	0	0	0	k__Fungi; p__Basidiomycota; c__Tremellomycetes; o__Trichosporonales; f__Trichosporonaceae; g__Trichosporon; s__Trichosporon_asahii
1a31889685285fffa89db9d2abd61999	0	0	1550	78	56	42	43	0	0	0	0	0	5	0	0	0	0	0	0	27	16	k__Fungi; p__Ascomycota; c__Saccharomycetes; o__Saccharomycetales; f__Dipodascaceae
d995cc0fd45b0268f95c14ec962dd06b	485	268	0	20	0	0	0	352	391	14	0	0	0	0	87	197	0	0	0	0	0	k__Fungi; p__Ascomycota; c__Dothideomycetes; o__Pleosporales; f__Didymellaceae
ff397a56b694df83c6061e222ffaee64	19	353	196	484	144	147	378	19	2	0	0	0	0	0	29	6	0	0	0	0	3	k__Fungi; p__Mucoromycota; c__Mucoromycetes; o__Mucorales; f__Mucoraceae; g__Mucor; s__Mucor_racemosus
773b8ec9d0758fe27541057fbb99dbd8	0	153	0	0	0	0	0	0	0	0	0	0	0	0	1104	178	57	239	0	0	0	k__Fungi; p__Basidiomycota; c__Tremellomycetes; o__Trichosporonales; f__Trichosporonaceae; g__Trichosporon; s__Trichosporon_asahii
59628f5849be9988207a8a97c85db7f3	0	72	0	0	0	0	0	0	0	0	0	0	0	0	787	769	21	0	0	0	0	k__Fungi; p__Ascomycota; c__Dothideomycetes; o__Pleosporales; f__Didymellaceae; g__Phoma
ba38fef07ee180e3b9cbd814321059ad	704	511	0	0	0	0	0	52	0	0	0	0	0	10	189	144	0	0	0	0	0	k__Fungi; p__Ascomycota; c__Dothideomycetes; o__Capnodiales; f__Cladosporiaceae; g__Cladosporium; s__Cladosporium_tenuissimum
8c1514b70da1ac21a31590de711b13d2	71	126	674	0	260	179	226	0	0	0	5	0	0	0	0	0	0	0	0	12	9	k__Fungi; p__Ascomycota; c__Saccharomycetes; o__Saccharomycetales; f__Dipodascaceae; g__Geotrichum; s__Geotrichum_candidum
5ee30955a2bebfa91739c697086873d9	0	140	570	152	93	57	138	9	14	0	5	33	0	16	79	169	29	46	0	5	0	k__Fungi; p__Ascomycota; c__Saccharomycetes; o__Saccharomycetales; f__Saccharomycetales_fam_Incertae_sedis; g__Candida; s__Candida_inconspicua
2b3ad51e506d8088cb6e9d37f5210f17	86	1083	78	47	5	0	0	28	48	0	0	0	0	0	80	43	0	0	0	0	0	k__Fungi; p__Basidiomycota; c__Microbotryomycetes; o__Sporidiobolales; f__Sporidiobolaceae; g__Rhodotorula; s__Rhodotorula_mucilaginosa
b1b18b122f012de7b36dd21f82ef1788	0	216	21	0	0	0	0	497	29	76	2	0	0	4	0	0	477	82	14	20	16	k__Fungi; p__Ascomycota; c__Saccharomycetes; o__Saccharomycetales; f__Saccharomycetales_fam_Incertae_sedis; g__Diutina; s__Diutina_catenulata
4cffdd24f559eafcc52682cf757730b8	0	1352	0	0	0	0	0	0	0	0	0	0	0	0	0	0	0	0	0	0	0	k__Fungi; p__Ascomycota; c__Sordariomycetes; o__Hypocreales; f__Cordycipitaceae; g__Akanthomyces; s__Akanthomyces_muscarius
58431ad4c684fb3fbe5ced2c0961dc69	0	0	0	0	0	0	0	386	547	148	0	0	0	77	0	0	0	0	0	0	0	k__Fungi; p__Ascomycota; c__Saccharomycetes; o__Saccharomycetales; f__Saccharomycetales_fam_Incertae_sedis; g__Candida; s__Candida_parapsilosis
abad5cb17c0dc4da3ebdcdd96f2f85b4	1028	0	0	0	0	0	0	13	10	0	0	0	0	0	0	0	0	0	0	0	0	k__Fungi; p__Ascomycota; c__Eurotiomycetes; o__Chaetothyriales; f__Herpotrichiellaceae; g__Exophiala; s__Exophiala_oligosperma
e00e8cf284306d39a98f7af41b7d062f	0	413	59	0	0	0	13	0	43	17	0	0	0	0	246	183	76	0	0	0	0	k__Fungi; p__Ascomycota; c__Saccharomycetes; o__Saccharomycetales; f__Pichiaceae; g__Pichia; s__Pichia_kudriavzevii
f1b42985401310359d9d17409a4746e1	0	0	0	0	0	0	0	643	321	58	18	0	0	7	0	0	0	0	0	0	0	k__Fungi; p__Basidiomycota; c__Tremellomycetes; o__Trichosporonales; f__Trichosporonaceae; g__Trichosporon; s__Trichosporon_ovoides
ca7f2963155cad2d02fbebb12229c8f5	11	141	0	46	203	149	162	86	0	54	34	0	15	24	31	39	0	0	0	0	19	k__Fungi; p__Ascomycota; c__Saccharomycetes; o__Saccharomycetales; f__Dipodascaceae; g__Geotrichum; s__Geotrichum_candidum
e15d737639d8e467d28774810f5a42d5	0	0	0	0	0	0	0	124	33	0	0	0	0	0	162	595	6	0	0	2	0	k__Fungi; p__Ascomycota; c__Leotiomycetes
833d8d009b0c6cdbf71049b588c34b87	917	0	0	0	0	0	0	0	0	0	0	0	0	0	0	0	3	0	0	0	0	k__Fungi; p__Ascomycota; c__Dothideomycetes; o__Pleosporales; f__Didymosphaeriaceae; g__Pseudopithomyces; s__Pseudopithomyces_rosae
4125218eed4078578c9387e095af5ab0	0	0	0	0	0	0	0	0	0	0	0	33	220	608	0	0	0	0	0	0	0	k__Fungi; p__Ascomycota; c__Saccharomycetes; o__Saccharomycetales; f__Pichiaceae; g__Pichia; s__Pichia_kudriavzevii
dbe85ac142e452acb74c40a8d0245eb6	0	0	0	0	0	0	0	0	0	0	0	0	0	0	0	0	63	79	96	171	373	k__Fungi; p__Basidiomycota; c__Tremellomycetes; o__Trichosporonales; f__Trichosporonaceae; g__Trichosporon; s__Trichosporon_asahii
6dc2b0a11814b02d3465af5ce6abb595	0	530	0	0	0	0	0	0	32	0	0	0	0	0	107	86	0	0	0	0	0	k__Fungi; p__Basidiomycota; c__Tremellomycetes; o__Trichosporonales; f__Trichosporonaceae; g__Cutaneotrichosporon
e22c783b194155ff2403dfb650fc16e3	0	0	0	0	0	0	0	0	0	0	0	0	0	0	391	351	0	0	0	0	0	k__Fungi; p__Ascomycota; c__Dothideomycetes; o__Pleosporales; f__Dictyosporiaceae; g__Dictyosporium; s__Dictyosporium_heptasporum
72c58b327a81ac1342e5fb9f7bb1dbf8	0	103	0	0	0	0	0	464	0	3	7	0	0	11	74	10	10	0	0	0	0	k__Fungi; p__Ascomycota; c__Eurotiomycetes; o__Eurotiales; f__Aspergillaceae; g__Aspergillus
1e121d1605ffd6f6e54d9ae6c3118c2b	58	77	0	0	0	0	0	165	16	0	0	0	0	0	258	21	0	0	0	11	0	k__Fungi; p__Basidiomycota; c__Agaricomycetes; o__Hymenochaetales; f__Schizoporaceae; g__Xylodon; s__Xylodon_nothofagi
bf63f567fb39b6471e0d8eaf353f4eae	0	0	0	0	0	0	0	0	0	0	0	0	0	0	587	0	0	0	0	15	0	k__Fungi; p__Ascomycota; c__Dothideomycetes; o__Capnodiales; f__Cladosporiaceae; g__Cladosporium
4bac53a7cbd405d570ee02944499d6d0	0	0	285	135	49	54	78	0	0	0	0	0	0	0	0	0	0	0	0	0	0	k__Fungi; p__Ascomycota; c__Saccharomycetes; o__Saccharomycetales; f__Dipodascaceae; g__Geotrichum
114032588b20f7d85fdaea1b6c67aaaf	0	92	11	176	147	103	49	0	0	0	0	0	0	0	0	0	0	0	0	0	0	k__Fungi; p__Ascomycota; c__Saccharomycetes; o__Saccharomycetales; f__Dipodascaceae; g__Geotrichum; s__Geotrichum_candidum
bc60b470e840856d42ec4d55f90dec28	0	32	0	0	0	0	0	131	103	12	17	0	9	206	0	11	0	28	8	16	0	k__Fungi; p__Ascomycota; c__Eurotiomycetes; o__Eurotiales; f__Aspergillaceae; g__Penicillium; s__Penicillium_melanoconidium
3936f8d085f52ad9db3b2e626293bdec	0	24	0	0	0	0	0	0	0	0	0	0	0	0	46	227	38	185	0	0	0	k__Fungi; p__Ascomycota; c__Saccharomycetes; o__Saccharomycetales; f__Dipodascaceae; g__Geotrichum; s__Geotrichum_candidum
f7c18cca360cb2c41c872eca0466391f	0	0	0	0	0	0	0	0	0	0	0	0	0	0	474	0	0	0	0	31	0	k__Fungi; p__Basidiomycota; c__Agaricomycetes; o__Russulales; f__Peniophoraceae; g__Peniophora; s__Peniophora_aurantiaca
8bbcebf116f23620be299a4edf323beb	0	495	0	0	0	0	0	0	0	0	0	0	0	0	0	0	0	0	0	0	0	k__Fungi; p__Basidiomycota; c__Tremellomycetes; o__Trichosporonales; f__Trichosporonaceae; g__Cutaneotrichosporon
2240fc7d0d42bb0114a4427ad5146245	0	0	0	0	0	0	0	0	0	0	0	0	0	0	29	10	16	37	48	133	192	k__Fungi; p__Basidiomycota; c__Tremellomycetes; o__Trichosporonales; f__Trichosporonaceae; g__Trichosporon
5c13df72088de98f9df997374f17ccad	0	379	0	0	19	36	23	0	0	0	0	0	0	0	0	0	0	0	0	0	0	k__Fungi; p__Ascomycota; c__Sordariomycetes; o__Hypocreales; f__Cordycipitaceae; g__Akanthomyces; s__Akanthomyces_muscarius
742461cb8e03dabb3809658ad647d6d0	0	0	0	0	0	0	0	123	248	0	0	0	0	0	74	0	0	0	0	0	0	k__Fungi; p__Basidiomycota; c__Tremellomycetes; o__Trichosporonales; f__Trichosporonaceae; g__Cutaneotrichosporon; s__Cutaneotrichosporon_curvatus
9bf6b484a4d4bfd01fb6cc93467d32dd	0	0	0	0	0	0	0	7	26	0	0	0	0	0	129	235	0	0	0	0	0	k__Fungi; p__Basidiomycota; c__Tremellomycetes; o__Filobasidiales; f__Filobasidiaceae; g__Filobasidium; s__Filobasidium_magnum
da818270e5d6730463474cf7755d0227	39	91	0	0	0	0	0	0	0	0	0	0	0	0	264	0	0	0	0	0	0	k__Fungi; p__Basidiomycota; c__Agaricomycetes; o__Russulales; f__Peniophoraceae; g__Peniophora; s__Peniophora_aurantiaca
188afaea5e2e5df38f9851a92331f4ec	0	0	0	0	0	0	0	0	0	0	0	0	13	0	0	0	0	0	376	0	0	k__Fungi; p__Ascomycota; c__Saccharomycetes; o__Saccharomycetales; f__Dipodascaceae; g__Geotrichum; s__Geotrichum_candidum
de74106764a6f66708cab9f3ecb77454	0	0	0	0	36	42	30	36	0	0	0	0	0	0	39	0	0	0	16	93	76	k__Fungi; p__Ascomycota; c__Saccharomycetes; o__Saccharomycetales; f__Dipodascaceae; g__Geotrichum; s__Geotrichum_candidum
6c3e0ae3fd5af2d90fd365e22a711698	18	314	0	0	0	0	0	0	0	0	0	0	0	0	0	0	0	0	0	0	0	k__Fungi; p__Basidiomycota; c__Tremellomycetes; o__Trichosporonales; f__Trichosporonaceae; g__Cutaneotrichosporon
a5897e9b467d193dc5173e5d06af4e97	0	0	28	0	45	42	207	0	0	0	0	0	0	0	0	0	0	0	0	4	0	k__Fungi; p__Ascomycota; c__Saccharomycetes; o__Saccharomycetales; f__Pichiaceae; g__Pichia; s__unidentified
e58413efe1efb33d057dcae5c2677df4	0	0	0	0	0	0	0	0	0	0	0	0	0	10	0	0	0	0	316	0	0	k__Fungi; p__Ascomycota; c__Saccharomycetes; o__Saccharomycetales; f__Dipodascaceae
fe4d1cb9b29c19052b0cc410242f0699	0	0	32	0	97	59	126	0	0	0	0	0	0	0	0	0	0	0	0	0	0	k__Fungi; p__Ascomycota; c__Saccharomycetes; o__Saccharomycetales; f__Pichiaceae; g__Pichia; s__Pichia_fermentans
ce11cf2a125b4ab47bae047fcce5eed1	0	0	0	0	0	0	0	56	207	41	0	0	0	0	0	0	0	0	0	0	0	k__Fungi; p__Basidiomycota; c__Tremellomycetes; o__Trichosporonales; f__Trichosporonaceae; g__Cutaneotrichosporon; s__Cutaneotrichosporon_curvatus
72a72c305b57aed70bcb3b32a03a94e5	189	0	0	0	0	0	0	103	0	0	0	0	0	0	0	0	0	0	0	0	0	k__Fungi; p__Ascomycota; c__Eurotiomycetes; o__Eurotiales; f__Aspergillaceae; g__Penicillium
7b2eec526f34788366990c707f553096	0	0	292	0	0	0	0	0	0	0	0	0	0	0	0	0	0	0	0	0	0	k__Fungi; p__Ascomycota; c__Saccharomycetes; o__Saccharomycetales; f__Dipodascaceae; g__Geotrichum; s__Geotrichum_candidum
42cdc47885c188051889e77354ee1780	0	0	0	0	0	0	0	0	0	0	0	0	0	0	0	288	0	0	0	0	0	k__Fungi; p__Basidiomycota; c__Tremellomycetes; o__Trichosporonales; f__Trichosporonaceae; g__Cutaneotrichosporon
d3b196570c27d520e23c85610db6a807	49	235	0	0	0	0	0	0	0	0	0	0	0	0	0	0	0	0	0	0	0	k__Fungi; p__Ascomycota; c__Dothideomycetes; o__Capnodiales; f__Cladosporiaceae; g__Cladosporium
21593eab020d7b940c4f73d0e145d120	0	0	0	0	0	0	0	277	0	0	0	0	0	0	0	0	0	0	0	0	0	k__Fungi; p__Ascomycota; c__Dothideomycetes; o__Pleosporales; f__Phaeosphaeriaceae; g__Phaeosphaeria
5ae06e514b95ea4ce83d7c97f1913d77	0	0	0	0	0	0	0	42	135	69	18	0	0	0	0	0	0	0	0	0	0	k__Fungi; p__Basidiomycota; c__Tremellomycetes; o__Trichosporonales; f__Trichosporonaceae; g__Cutaneotrichosporon; s__Cutaneotrichosporon_curvatus
a1fa8142a97fb66374ad18ea6196ce3d	0	65	76	72	33	0	12	0	0	0	0	0	0	0	0	0	0	0	0	0	0	k__Fungi; p__Mucoromycota; c__Mucoromycetes; o__Mucorales; f__Mucoraceae; g__Mucor; s__Mucor_fragilis
9fa2031226fb5db2e41589f6c925723d	62	76	0	0	0	0	0	51	0	0	0	0	0	4	63	0	0	0	0	0	0	k__Fungi; p__Basidiomycota; c__Agaricomycetes; o__Cantharellales; f__Clavulinaceae; g__unidentified; s__unidentified
3ff581a88c8174c97907a6cabae9701f	0	0	0	0	0	0	0	30	79	106	15	0	2	11	0	0	0	0	2	0	0	k__Fungi; p__Ascomycota; c__Saccharomycetes; o__Saccharomycetales; f__Phaffomycetaceae; g__Cyberlindnera; s__Cyberlindnera_jadinii
de9d639534e2ccaf6eb132c23506374b	223	0	0	0	0	0	0	0	0	0	0	0	0	0	0	8	0	0	0	0	0	k__Fungi; p__Basidiomycota; c__Agaricomycetes; o__Russulales; f__Peniophoraceae; g__Peniophora; s__Peniophora_quercina
3bc6c7052be1cf0e5b274877499c40ad	0	0	0	0	0	0	0	5	0	0	0	0	0	206	19	0	0	0	0	0	0	k__Fungi; p__Ascomycota; c__Saccharomycetes; o__Saccharomycetales; f__Saccharomycetales_fam_Incertae_sedis; g__Candida; s__Candida_zeylanoides
b0aa776628386b0b8ab86ae0eb239195	218	0	0	0	0	0	0	0	0	0	0	0	0	0	0	0	0	0	0	0	0	k__Fungi; p__Ascomycota; c__Dothideomycetes; o__Capnodiales; f__Dissoconiaceae; g__Dissoconium; s__Dissoconium_aciculare
4955a139077eee14992e4b270592ddb9	0	0	0	10	0	0	0	10	102	60	22	0	0	6	0	0	0	0	0	0	0	k__Fungi; p__Basidiomycota; c__Tremellomycetes; o__Trichosporonales; f__Trichosporonaceae; g__Apiotrichum
6930c0a7d89bc29e8597d332453ac457	0	0	0	0	0	0	0	0	208	0	0	0	0	0	0	0	0	0	0	0	0	k__Fungi; p__Basidiomycota; c__Tremellomycetes; o__Trichosporonales; f__Trichosporonaceae; g__Cutaneotrichosporon
fe4acc740aca9ed1345d1e63cfcb2505	0	0	0	0	0	0	0	84	106	11	0	0	0	0	0	0	0	0	0	0	0	k__Fungi; p__Ascomycota; c__Saccharomycetes; o__Saccharomycetales; f__Saccharomycetales_fam_Incertae_sedis; g__Candida; s__Candida_sake
ef25b508ab78d36d07f5f6d49e5d979f	0	0	0	0	0	0	0	70	70	58	0	0	0	0	0	0	0	0	0	0	0	k__Fungi; p__Basidiomycota; c__Tremellomycetes; o__Trichosporonales; f__Trichosporonaceae
910854da3c406f8b6f37df5b65c9669a	0	197	0	0	0	0	0	0	0	0	0	0	0	0	0	0	0	0	0	0	0	k__Fungi; p__Ascomycota; c__Eurotiomycetes; o__Chaetothyriales; f__Cyphellophoraceae; g__Cyphellophora
a4a362108faffdec776e01f5017c3f15	0	0	0	0	0	0	0	0	51	0	0	0	0	0	0	0	36	0	66	0	44	k__Fungi; p__Ascomycota; c__Eurotiomycetes; o__Eurotiales; f__Aspergillaceae; g__Penicillium; s__Penicillium_carneum
ceec2e606d45de9478a494f2b3f5986c	0	3	7	0	0	0	0	0	0	0	0	0	0	0	0	12	35	10	38	13	74	k__Fungi; p__Ascomycota; c__Eurotiomycetes; o__Eurotiales; f__Aspergillaceae; g__Penicillium
000bc5d86fb057ec37f9fd3a1b810f3e	0	0	0	0	0	0	0	0	0	0	0	0	0	0	188	0	0	0	0	0	0	k__Fungi; p__Basidiomycota; c__Agaricomycetes; o__Agaricales; f__Tricholomataceae; g__Tricholoma
4b7b97dd76e745e4a812735e062ea135	0	0	0	0	0	0	0	165	0	0	0	0	0	0	22	0	0	0	0	0	0	k__Fungi; p__Ascomycota; c__Eurotiomycetes; o__Eurotiales; f__Aspergillaceae; g__Penicillium; s__Penicillium_citrinum
40d4f2c28cd859472b07589021434f9b	0	0	0	0	0	0	0	50	0	0	0	0	0	0	0	137	0	0	0	0	0	k__Fungi; p__Basidiomycota; c__Agaricomycetes; o__Cantharellales
d4da0fce04b87af219976e08b4294756	10	0	0	0	0	0	0	0	6	0	0	0	0	0	165	0	0	0	0	0	0	k__Fungi; p__Basidiomycota; c__Agaricomycetes; o__Russulales; f__Stereaceae; g__Stereum; s__Stereum_hirsutum
31c6af0d641a0b695cad101fad1d0172	0	89	0	0	0	0	0	36	47	0	0	0	0	0	0	7	0	0	0	0	0	k__Fungi; p__Basidiomycota; c__Microbotryomycetes; o__Sporidiobolales; f__Sporidiobolaceae; g__Rhodotorula; s__Rhodotorula_babjevae
b613a85cf35e9c9ded21c8d568856896	0	0	0	0	0	0	0	173	0	0	0	0	0	0	0	0	0	0	0	0	0	k__Fungi; p__Basidiomycota; c__Agaricomycetes; o__Russulales; f__Peniophoraceae; g__Peniophora; s__Peniophora_aurantiaca
d893e7475024a2a9a423394dac146153	0	0	0	0	0	0	0	0	0	0	0	0	0	0	167	0	0	0	0	0	0	k__Fungi; p__Basidiomycota; c__Agaricomycetes; o__Trechisporales; f__Trechisporales_fam_Incertae_sedis; g__Sistotremastrum; s__Sistotremastrum_guttuliferum
08ccb894d4246cc21bf61b4bcfcfd145	0	0	0	0	0	0	0	0	0	0	0	0	0	0	0	0	0	0	0	163	0	k__Fungi; p__Basidiomycota; c__Tremellomycetes; o__Trichosporonales; f__Trichosporonaceae; g__Cutaneotrichosporon
16d1b4f4f8724d3798082bd3d0936e78	0	0	0	0	0	0	0	161	0	0	0	0	0	0	0	0	0	0	0	0	0	k__Fungi; p__Ascomycota; c__Dothideomycetes; o__Capnodiales; f__Dissoconiaceae; g__Dissoconium; s__Dissoconium_aciculare
a9c0e6f65dc9599580d36544cb1ed480	101	0	0	0	0	0	0	0	36	0	0	0	0	0	0	19	0	0	0	0	0	k__Fungi; p__Ascomycota; c__Dothideomycetes; o__Capnodiales; f__Cladosporiaceae; g__Cladosporium; s__Cladosporium_sphaerospermum
558bee973afd8109f3279e0c4f28daae	0	156	0	0	0	0	0	0	0	0	0	0	0	0	0	0	0	0	0	0	0	k__Fungi; p__Ascomycota; c__Saccharomycetes; o__Saccharomycetales; f__Pichiaceae; g__Pichia; s__unidentified
364ee864c0bfaf8130f25b7e4fc785b4	35	0	50	0	36	0	0	0	0	32	0	0	0	0	0	0	0	0	0	0	0	k__Viridiplantae; p__Anthophyta; c__Eudicotyledonae; o__Asterales; f__Asteraceae; g__Taraxacum; s__unidentified
d7c39114775a6434a5379a013a1c3338	149	0	0	0	0	0	0	0	0	0	0	0	0	0	0	0	0	0	0	0	0	k__Fungi; p__Ascomycota; c__Dothideomycetes; o__Pleosporales; f__Didymellaceae; g__Phoma
c3039c7d0be53b73e8c3f4fd3e4cce8e	0	0	0	0	0	0	0	0	0	0	0	0	0	0	95	53	0	0	0	0	0	k__Fungi; p__Ascomycota; c__Saccharomycetes; o__Saccharomycetales; f__Dipodascaceae; g__Yarrowia; s__Yarrowia_lipolytica
86d29d69ce83b4ce829587867c0cacdc	68	0	0	0	0	0	0	21	0	0	0	0	0	0	58	0	0	0	0	0	0	k__Fungi; p__Basidiomycota; c__Agaricomycetes; o__Cantharellales; f__Clavulinaceae; g__unidentified; s__unidentified
c3c8a80bd8f0d03afe6b2085284a1435	0	0	0	0	0	0	0	43	61	0	0	0	0	0	40	0	0	0	0	0	0	k__Fungi; p__Ascomycota; c__Dothideomycetes; o__Pleosporales; f__Didymellaceae; g__Phoma
9d907c41bb40be92851b429898a648ea	0	143	0	0	0	0	0	0	0	0	0	0	0	0	0	0	0	0	0	0	0	k__Fungi; p__Basidiomycota; c__Tremellomycetes; o__Tremellales; f__Rhynchogastremataceae; g__Rhynchogastrema; s__Rhynchogastrema_coronatum
c6e8a7986b2209e5ddf1a6db87e1793b	0	0	0	0	0	0	0	31	111	0	0	0	0	0	0	0	0	0	0	0	0	k__Fungi; p__Basidiomycota; c__Tremellomycetes; o__Trichosporonales; f__Trichosporonaceae; g__Cutaneotrichosporon
cad8a45b66f011d55987c50a5d9e7cac	75	0	0	0	0	0	0	0	31	0	0	0	0	0	35	0	0	0	0	0	0	k__Fungi; p__Ascomycota; c__Dothideomycetes; o__Pleosporales; f__Didymellaceae; g__Epicoccum
f3069aad40ed62350b1df866a5e00b42	49	0	0	0	0	0	0	89	0	0	0	0	0	0	0	0	0	0	0	0	0	k__Fungi; p__Ascomycota; c__Eurotiomycetes; o__Chaetothyriales; f__Cyphellophoraceae; g__Cyphellophora; s__Cyphellophora_fusarioides
15638ed81a2f01d283b7bcb521575646	4	133	0	0	0	0	0	0	0	0	0	0	0	0	0	0	0	0	0	0	0	k__Fungi; p__Basidiomycota; c__Microbotryomycetes; o__Sporidiobolales; f__Sporidiobolaceae; g__Sporobolomyces; s__Sporobolomyces_ruberrimus
2c6e71786997394663436eb99ed58274	0	0	0	0	0	0	0	0	0	0	0	0	0	0	136	0	0	0	0	0	0	k__Fungi; p__Basidiomycota; c__Agaricomycetes; o__Russulales; f__Peniophoraceae; g__Peniophora; s__Peniophora_aurantiaca
656808342b6ee9cf0db77801ba81591b	0	0	4	0	0	0	0	0	0	0	0	0	0	130	0	0	0	0	0	0	0	k__Fungi; p__Ascomycota; c__Eurotiomycetes; o__Eurotiales; f__Aspergillaceae; g__Penicillium; s__Penicillium_melanoconidium
6529d85667d861936a08b7092c33f4dc	0	0	0	0	0	0	0	0	0	0	0	0	0	0	0	0	0	35	44	0	55	k__Fungi; p__Basidiomycota; c__Tremellomycetes; o__Trichosporonales; f__Trichosporonaceae; g__Trichosporon; s__Trichosporon_asahii
8b91bde6e73a3d037ad15cac596975f1	0	0	0	0	0	0	0	0	64	45	24	0	0	0	0	0	0	0	0	0	0	k__Fungi; p__Basidiomycota; c__Tremellomycetes; o__Trichosporonales; f__Trichosporonaceae; g__Apiotrichum
360faf104071b9f63dfce0c9a4b1e30e	111	0	0	0	0	0	0	9	0	0	0	0	0	0	0	12	0	0	0	0	0	k__Fungi; p__Basidiomycota; c__Tremellomycetes; o__Cystofilobasidiales; f__Mrakiaceae; g__Udeniomyces; s__Udeniomyces_pyricola
61ac0f28b59171f1a8100d1cc88714d2	0	132	0	0	0	0	0	0	0	0	0	0	0	0	0	0	0	0	0	0	0	k__Fungi; p__Basidiomycota; c__Tremellomycetes; o__Cystofilobasidiales; f__Mrakiaceae; g__Udeniomyces; s__Udeniomyces_pyricola
0c3fa30b8897cf06b5fb4e648a9bf1b5	0	0	0	0	0	0	0	0	0	0	0	0	0	0	130	0	0	0	0	2	0	k__Fungi; p__Basidiomycota; c__Agaricomycetes; o__Trechisporales; f__Hydnodontaceae; g__Trechispora; s__unidentified
6ff7d6a39b407c150400f753e80d096b	0	0	0	0	0	0	0	0	0	0	0	0	0	0	131	0	0	0	0	0	0	k__Fungi; p__Ascomycota; c__Eurotiomycetes; o__Eurotiales; f__Aspergillaceae; g__Aspergillus; s__Aspergillus_sydowii
1315e8543e64feaabfc99319c7acce78	56	0	0	0	0	0	0	0	0	0	0	0	0	0	0	74	0	0	0	0	0	k__Fungi; p__Basidiomycota; c__Tremellomycetes; o__Trichosporonales; f__Trichosporonaceae; g__Cutaneotrichosporon
a9fa2148644b916c2e8d9b58e1db2898	0	128	0	0	0	0	0	0	0	0	0	0	0	0	0	0	0	0	0	0	0	k__Fungi; p__Ascomycota; c__Dothideomycetes; o__Pleosporales; f__Didymellaceae; g__Phoma
aa9046dabf7cab43df740b6562673d38	0	46	0	0	0	0	0	0	29	0	0	0	0	0	0	0	52	0	0	0	0	k__Viridiplantae; p__Anthophyta; c__Eudicotyledonae; o__Asterales; f__Asteraceae; g__Taraxacum
73c77ba4daaf4b6a27879c8ed8ded69a	13	0	0	0	0	0	0	0	7	0	0	0	0	0	105	0	0	0	0	0	0	k__Fungi; p__Basidiomycota; c__Agaricomycetes; o__Hymenochaetales; f__Schizoporaceae; g__Lyomyces; s__Lyomyces_sambuci
034502e577fa9f226af099c8cae26701	0	125	0	0	0	0	0	0	0	0	0	0	0	0	0	0	0	0	0	0	0	k__Fungi; p__Basidiomycota; c__Tremellomycetes; o__Filobasidiales; f__Filobasidiaceae; g__Naganishia; s__Naganishia_diffluens
04b9465b6ef7778b04b5a428c8732082	124	0	0	0	0	0	0	0	0	0	0	0	0	0	0	0	0	0	0	0	0	k__Fungi
1de2c5d2f58d16496eba466039432750	0	89	0	0	0	0	0	0	0	0	0	0	0	0	0	34	0	0	0	0	0	k__Fungi; p__Basidiomycota; c__Agaricomycetes; o__Agaricales; f__Strophariaceae; g__Hypholoma; s__Hypholoma_fasciculare
fefc4a4208196c12ac34ba6298701513	0	123	0	0	0	0	0	0	0	0	0	0	0	0	0	0	0	0	0	0	0	k__Fungi; p__Ascomycota; c__Saccharomycetes; o__Saccharomycetales; f__Dipodascaceae; g__Geotrichum; s__Geotrichum_candidum
57fc1c5e304684df4fcf70563cd3ca27	0	0	0	0	31	48	44	0	0	0	0	0	0	0	0	0	0	0	0	0	0	k__Fungi; p__Ascomycota; c__Saccharomycetes; o__Saccharomycetales; f__Dipodascaceae; g__Geotrichum; s__Geotrichum_candidum
6b9c98f9bccc40f0b54fd5182f3dc63c	12	0	0	0	0	0	0	0	0	0	0	0	0	0	100	0	0	0	0	10	0	k__Fungi; p__Basidiomycota; c__Agaricomycetes; o__Cantharellales
ab40f9f01d40d1ba209430b6586c69bf	0	122	0	0	0	0	0	0	0	0	0	0	0	0	0	0	0	0	0	0	0	k__Fungi; p__Basidiomycota; c__Tremellomycetes; o__Trichosporonales; f__Trichosporonaceae; g__Cutaneotrichosporon; s__Cutaneotrichosporon_debeurmannianum
32b4f40db1d72d0e47796073c2c97102	0	122	0	0	0	0	0	0	0	0	0	0	0	0	0	0	0	0	0	0	0	k__Fungi; p__Ascomycota; c__Saccharomycetes; o__Saccharomycetales; f__Dipodascaceae; g__Geotrichum; s__Geotrichum_candidum
caabb9e76fd8bb59f46646dc2e172503	0	40	0	0	0	0	0	0	0	0	0	0	0	0	79	0	0	0	0	2	0	k__Fungi; p__Basidiomycota; c__Agaricomycetes; o__Polyporales; f__Meruliaceae; g__Phlebia; s__Phlebia_acerina
f6d5cf4bf4001055682b51a767fc1edb	0	0	0	0	0	0	0	0	0	0	0	0	0	0	114	0	0	0	0	7	0	k__Fungi; p__Ascomycota; c__Eurotiomycetes; o__Eurotiales; f__Aspergillaceae; g__Aspergillus; s__Aspergillus_sydowii
699b4249791938475d39dde5b58449b0	0	0	0	0	0	0	0	0	0	0	0	0	0	0	118	0	0	0	0	0	0	k__Fungi; p__Ascomycota; c__Dothideomycetes; o__Pleosporales; f__Didymellaceae; g__Nothophoma; s__Nothophoma_variabilis
37b65ff0cd77081591f561bf54f8ecb5	0	0	0	0	0	0	0	0	0	0	0	0	0	0	0	118	0	0	0	0	0	k__Fungi; p__Basidiomycota; c__Tremellomycetes; o__Trichosporonales; f__Trichosporonaceae; g__Trichosporon
bbe1e19b7ef695f98311d82a9fe91a1d	0	117	0	0	0	0	0	0	0	0	0	0	0	0	0	0	0	0	0	0	0	k__Fungi; p__Ascomycota; c__Saccharomycetes; o__Saccharomycetales; f__Trichomonascaceae; g__Wickerhamiella; s__Wickerhamiella_pararugosa
18b403c47bbaf54a0cdf4bbd3c1c8372	0	0	0	0	0	0	0	0	0	0	0	0	0	0	115	0	0	0	0	0	0	k__Fungi; p__Ascomycota; c__Eurotiomycetes; o__Eurotiales; f__Trichocomaceae; g__Thermomyces; s__Thermomyces_lanuginosus
37dd5c997122c12b8e8d2a2766f0dfdd	0	0	0	0	0	0	0	0	0	0	0	0	0	0	111	0	0	0	0	0	0	k__Fungi; p__Ascomycota; c__Saccharomycetes; o__Saccharomycetales; f__Dipodascaceae; g__Geotrichum; s__Geotrichum_candidum
4340b046ddfb299cf0cdf8f18ae04f54	0	0	0	0	0	0	0	0	0	25	0	0	0	13	46	0	22	0	0	4	0	k__Fungi; p__Basidiomycota; c__Agaricomycetes; o__Polyporales; f__Meruliaceae; g__Mycoacia; s__Mycoacia_fuscoatra
dae843184ecf409d3cca145b62e61df5	0	0	0	0	0	0	0	47	61	0	0	0	0	0	0	0	0	0	0	0	0	k__Fungi; p__Ascomycota; c__Dothideomycetes; o__Pleosporales; f__Didymellaceae; g__Phoma
75ef8ae8ed755a09e2bbf58d84493ce4	0	0	0	0	0	0	0	0	0	0	0	0	0	0	108	0	0	0	0	0	0	k__Fungi; p__Basidiomycota; c__Agaricomycetes; o__Corticiales; f__Vuilleminiaceae; g__Vuilleminia; s__Vuilleminia_comedens
83ddc3b1af83d9db116171904da7b533	0	107	0	0	0	0	0	0	0	0	0	0	0	0	0	0	0	0	0	0	0	k__Fungi; p__Ascomycota; c__Saccharomycetes; o__Saccharomycetales; f__Dipodascaceae; g__Geotrichum; s__Geotrichum_candidum
79854a2a5d91f4f6f7a803e6f2fc075c	57	0	0	0	0	0	0	49	0	0	0	0	0	0	0	0	0	0	0	0	0	k__Fungi; p__Basidiomycota; c__Agaricomycetes; o__Agaricales; f__Tricholomataceae; g__Mycena; s__Mycena_inclinata
52a3973b094dadcecc06c84239523972	0	106	0	0	0	0	0	0	0	0	0	0	0	0	0	0	0	0	0	0	0	k__Fungi; p__Ascomycota; c__Saccharomycetes; o__Saccharomycetales; f__Dipodascaceae; g__Geotrichum; s__Geotrichum_candidum
cb7fa57a4d11a5aa21702e39cbc97fa8	0	0	0	0	0	0	0	34	61	11	0	0	0	0	0	0	0	0	0	0	0	k__Fungi; p__Ascomycota; c__Saccharomycetes; o__Saccharomycetales; f__Saccharomycetales_fam_Incertae_sedis; g__Candida; s__Candida_sake
6622117e2164e8d7fd5d15ea9511d6d5	0	105	0	0	0	0	0	0	0	0	0	0	0	0	0	0	0	0	0	0	0	k__Fungi; p__Ascomycota; c__Saccharomycetes; o__Saccharomycetales; f__Dipodascaceae; g__Geotrichum; s__Geotrichum_candidum
6dfecd2b59bf6cc2a01933fe6aba3476	0	0	0	0	0	0	0	19	70	16	0	0	0	0	0	0	0	0	0	0	0	k__Fungi; p__Basidiomycota; c__Tremellomycetes; o__Trichosporonales; f__Trichosporonaceae; g__Cutaneotrichosporon; s__Cutaneotrichosporon_curvatus
c55798e07119cf472f34616bf6dbcc37	0	0	0	0	0	0	0	0	0	0	0	0	0	0	105	0	0	0	0	0	0	k__Fungi; p__Ascomycota; c__Saccharomycetes; o__Saccharomycetales; f__Dipodascaceae; g__Geotrichum; s__Geotrichum_candidum
e90c9c8ed78db77a1e908abd91b1be79	0	0	0	0	0	0	0	0	0	0	0	0	0	0	0	0	0	36	0	33	36	k__Viridiplantae; p__Anthophyta; c__Monocotyledonae; o__Poales; f__Poaceae; g__Lamarckia; s__Lamarckia_aurea
74c9947d8ad2c3cf2da96b08f190d0dd	104	0	0	0	0	0	0	0	0	0	0	0	0	0	0	0	0	0	0	0	0	k__Fungi; p__Basidiomycota; c__Agaricomycetes; o__Agaricales; f__Tricholomataceae; g__Mycena; s__Mycena_metata
1549335443f6bca882271b31328277e1	52	52	0	0	0	0	0	0	0	0	0	0	0	0	0	0	0	0	0	0	0	k__Fungi; p__Basidiomycota; c__Malasseziomycetes; o__Malasseziales; f__Malasseziaceae; g__Malassezia; s__Malassezia_globosa
c9ba420c5ab520fb96978bf85a1ae115	0	103	0	0	0	0	0	0	0	0	0	0	0	0	0	0	0	0	0	0	0	k__Fungi; p__Ascomycota; c__Saccharomycetes; o__Saccharomycetales; f__Dipodascaceae; g__Geotrichum; s__Geotrichum_candidum
c1d0a8924bce65fdf5a699c4326e924f	8	0	0	0	0	0	0	51	37	6	0	0	0	0	0	0	0	0	0	0	0	k__Fungi; p__Ascomycota; c__Saccharomycetes; o__Saccharomycetales; f__Saccharomycetales_fam_Incertae_sedis; g__Candida; s__Candida_sake
46d683a26f5d002998df1320cecf4584	0	0	0	0	0	0	0	33	52	17	0	0	0	0	0	0	0	0	0	0	0	k__Fungi; p__Ascomycota; c__Saccharomycetes; o__Saccharomycetales
c608f877d8b0b39104fcf45917cfc328	71	0	11	0	0	0	0	14	0	0	0	0	0	0	0	0	5	0	0	0	0	k__Fungi; p__Ascomycota; c__Saccharomycetes; o__Saccharomycetales; f__Debaryomycetaceae; g__Meyerozyma; s__Meyerozyma_guilliermondii
ee1fb339e0883dd803036a32aa9f7549	0	0	0	0	0	0	0	0	101	0	0	0	0	0	0	0	0	0	0	0	0	k__Fungi; p__Basidiomycota; c__Tremellomycetes; o__Trichosporonales; f__Trichosporonaceae; g__Cutaneotrichosporon; s__Cutaneotrichosporon_curvatus
6153f675e7d76e50bc7fc4e3e5d8dba1	0	99	0	0	0	0	0	0	0	0	0	0	0	0	0	0	0	0	0	0	0	k__Fungi; p__Basidiomycota; c__Agaricomycetes; o__Hymenochaetales; f__Schizoporaceae; g__Xylodon; s__Xylodon_flaviporus
46d8170eb90c6d7a395218427f8bc647	0	98	0	0	0	0	0	0	0	0	0	0	0	0	0	0	0	0	0	0	0	k__Fungi; p__Mortierellomycota; c__Mortierellomycetes; o__Mortierellales; f__Mortierellaceae; g__Mortierella; s__Mortierella_humilis
a535bcf2880224158a6a00b20185fd06	0	0	0	0	0	0	0	0	0	0	0	0	0	0	95	0	0	0	0	3	0	k__Fungi; p__Basidiomycota; c__Agaricomycetes; o__Hymenochaetales; f__Hymenochaetales_fam_Incertae_sedis; g__Resinicium; s__Resinicium_friabile
69389a0a8d0b220265fcc770d11e9913	0	0	0	0	0	0	0	76	21	0	0	0	0	0	0	0	0	0	0	0	0	k__Fungi; p__Ascomycota; c__Saccharomycetes; o__Saccharomycetales; f__Saccharomycetales_fam_Incertae_sedis; g__Diutina; s__Diutina_rugosa
7bbec3115668c679ef850083ba014ea4	0	0	0	0	0	0	0	96	0	0	0	0	0	0	0	0	0	0	0	0	0	k__Fungi; p__Basidiomycota; c__Agaricomycetes; o__Cantharellales; f__Cantharellales_fam_Incertae_sedis; g__Sistotrema; s__Sistotrema_adnatum
01292c1ddbd794615a7db47372104d3b	0	0	0	0	0	0	0	0	0	0	0	0	0	0	24	0	0	22	12	28	10	k__Fungi; p__Ascomycota; c__Saccharomycetes; o__Saccharomycetales
c776ffb09a727d4247ccc626510bc701	95	0	0	0	0	0	0	0	0	0	0	0	0	0	0	0	0	0	0	0	0	k__Fungi; p__Basidiomycota; c__Agaricomycetes; o__Cantharellales; f__Botryobasidiaceae; g__Botryobasidium; s__Botryobasidium_subcoronatum
d6ab267555fc313b3651a4a1164badcb	0	0	0	0	0	0	0	95	0	0	0	0	0	0	0	0	0	0	0	0	0	k__Fungi; p__Basidiomycota; c__Agaricomycetes; o__Hymenochaetales; f__Schizoporaceae; g__Lyomyces; s__unidentified
9e71009f94ec4edc63cc861c2a534d7b	0	0	0	0	0	0	0	0	0	0	0	0	0	0	95	0	0	0	0	0	0	k__Fungi; p__Ascomycota; c__Dothideomycetes; o__Pleosporales; f__Didymellaceae; g__Nothophoma; s__Nothophoma_variabilis
d16b8145adbc5138fcf5743d028070cb	0	0	0	0	0	0	0	0	0	0	0	0	0	0	40	0	0	10	6	9	29	k__Fungi; p__Ascomycota; c__Saccharomycetes; o__Saccharomycetales; f__Saccharomycetales_fam_Incertae_sedis; g__Candida; s__Candida_parapsilosis
55ada37e4ad696632400bbda49b238e2	93	0	0	0	0	0	0	0	0	0	0	0	0	0	0	0	0	0	0	0	0	k__Fungi; p__Ascomycota; c__Dothideomycetes; o__Capnodiales; f__Cladosporiaceae; g__Cladosporium
6ee8f6e1b5323a02ab3b96cc4e55acd8	0	92	0	0	0	0	0	0	0	0	0	0	0	0	0	0	0	0	0	0	0	k__Fungi; p__Ascomycota; c__Saccharomycetes; o__Saccharomycetales; f__Dipodascaceae; g__Geotrichum; s__Geotrichum_candidum
a54d9f174a58cb7e0ee8545c8d9e5bb7	0	0	19	14	0	0	0	0	0	0	0	0	0	0	0	0	45	0	14	0	0	k__Fungi; p__Ascomycota
f58beeecfa9a1accb5fc11e485444f9f	0	0	0	0	0	0	0	19	66	7	0	0	0	0	0	0	0	0	0	0	0	k__Fungi; p__Ascomycota; c__Saccharomycetes; o__Saccharomycetales; f__Dipodascaceae; g__Geotrichum; s__Geotrichum_klebahnii
64e18915b51345f514777cdaba805841	0	0	0	0	0	0	0	0	9	7	0	51	0	14	0	0	0	0	6	0	5	k__Fungi; p__Ascomycota; c__Eurotiomycetes; o__Eurotiales; f__Aspergillaceae; g__Penicillium
dc33549fa48e621c974b56a8fa52a887	0	0	0	0	0	0	0	0	0	0	0	0	0	0	0	36	0	0	56	0	0	k__Viridiplantae; p__Anthophyta; c__Eudicotyledonae; o__Asterales; f__Asteraceae; g__Crepis; s__unidentified
e87a50c386cf93124f9d68b6abdf2ec1	0	0	7	0	0	0	0	0	0	0	0	0	0	0	0	0	12	0	30	0	42	k__Fungi; p__Basidiomycota; c__Tremellomycetes; o__Trichosporonales; f__Trichosporonaceae; g__Trichosporon; s__Trichosporon_asahii
63e69759c28017a40db84f097da86459	0	0	0	0	0	0	0	0	38	0	0	7	0	0	0	0	30	0	16	0	0	k__Fungi; p__Ascomycota; c__Eurotiomycetes; o__Eurotiales; f__Aspergillaceae; g__Penicillium; s__Penicillium_carneum
db57e54683ac5c4a48b3bb6196a39897	0	0	0	0	0	0	0	0	48	43	0	0	0	0	0	0	0	0	0	0	0	k__Fungi; p__Basidiomycota; c__Tremellomycetes; o__Trichosporonales; f__Trichosporonaceae; g__Cutaneotrichosporon; s__Cutaneotrichosporon_curvatus
2e74b6c13e2fc2ed43cb992fff40335d	0	0	0	0	0	0	0	0	0	0	0	0	0	0	91	0	0	0	0	0	0	k__Fungi; p__Basidiomycota; c__Malasseziomycetes; o__Malasseziales; f__Malasseziaceae; g__Malassezia; s__Malassezia_globosa
94e501c4f8fd54eefbf9f9ebc2250c95	0	0	0	0	0	0	0	42	0	0	47	0	0	0	0	0	0	0	0	0	0	k__Viridiplantae; p__Anthophyta; c__Eudicotyledonae; o__Asterales; f__Asteraceae; g__Taraxacum; s__unidentified
4a7ff6efb94c8695320ee5468ead4de8	0	0	0	0	0	0	0	0	0	0	0	0	0	0	89	0	0	0	0	0	0	k__Fungi; p__Basidiomycota; c__Agaricomycetes
b32c75506e9bfc2278404547852ee839	88	0	0	0	0	0	0	0	0	0	0	0	0	0	0	0	0	0	0	0	0	k__Fungi; p__Ascomycota; c__Dothideomycetes; o__Capnodiales; f__Cladosporiaceae; g__Cladosporium
88649a955fc54696a4eae6580b562819	0	0	0	0	0	0	0	88	0	0	0	0	0	0	0	0	0	0	0	0	0	k__Fungi; p__Basidiomycota; c__Agaricomycetes; o__Russulales; f__Peniophoraceae
290934378228f4a9e2b6e10301e2a9a3	0	0	0	0	0	0	0	0	0	0	0	0	0	0	88	0	0	0	0	0	0	k__Fungi; p__Basidiomycota; c__Agaricomycetes; o__Trechisporales; f__Hydnodontaceae; g__Trechispora; s__unidentified
f4eefc871e330b673344531cc54b01ca	0	0	0	0	0	0	0	0	0	0	0	0	0	0	55	33	0	0	0	0	0	k__Fungi; p__Ascomycota; c__Eurotiomycetes; o__Chaetothyriales
1c29a9ae28273f5908caa09d2df4eb52	0	0	0	0	0	0	0	0	0	0	0	0	0	0	88	0	0	0	0	0	0	k__Fungi; p__Ascomycota; c__Saccharomycetes; o__Saccharomycetales; f__Dipodascaceae; g__Geotrichum; s__Geotrichum_candidum
777432a9063cc23fe0f7bf6c4daed5b2	0	11	0	0	0	0	0	21	29	24	0	0	0	0	0	0	0	0	0	0	2	k__Fungi; p__Ascomycota; c__Saccharomycetes; o__Saccharomycetales; f__Saccharomycetaceae; g__Kluyveromyces; s__Kluyveromyces_lactis
20a0bc1f19130019be86d83e0a80311b	0	0	0	0	0	0	0	87	0	0	0	0	0	0	0	0	0	0	0	0	0	k__Fungi; p__Ascomycota; c__Saccharomycetes; o__Saccharomycetales; f__Dipodascaceae; g__Geotrichum; s__Geotrichum_candidum
bf7de265d6c2c55f328540a067f80491	0	85	0	0	0	0	0	0	0	0	0	0	0	0	0	0	0	0	0	0	0	k__Fungi; p__Ascomycota; c__Eurotiomycetes; o__Eurotiales; f__Aspergillaceae; g__Aspergillus; s__Aspergillus_sydowii
f2603f96431ac16d3c048f2a83a5c8e8	0	0	0	0	0	0	0	0	0	0	0	0	0	0	85	0	0	0	0	0	0	k__Fungi
a412d1d7ed6c0d0380b6cc15364f32fa	0	82	0	0	0	0	0	0	0	0	0	0	0	0	0	0	0	0	0	0	0	k__Fungi
248923dd87b6e32feb294d5d72cbc419	0	0	0	0	0	0	0	0	0	0	0	0	0	0	82	0	0	0	0	0	0	k__Fungi; p__Ascomycota; c__Saccharomycetes; o__Saccharomycetales; f__Dipodascaceae; g__Geotrichum; s__Geotrichum_candidum
7dbeae92babfb43eb06a1e6b2ad293d4	0	0	0	0	0	0	0	0	0	0	0	0	0	0	81	0	0	0	0	0	0	k__Fungi; p__Basidiomycota; c__Agaricomycetes; o__Russulales; f__Peniophoraceae; g__Peniophora; s__Peniophora_aurantiaca
6836419ce721243efed23d586a99ce50	0	2	0	0	0	0	0	0	15	0	0	0	0	0	44	19	0	0	0	0	0	k__Fungi; p__Basidiomycota; c__Cystobasidiomycetes; o__Cystobasidiales; f__Cystobasidiaceae; g__Cystobasidium; s__Cystobasidium_slooffiae
8e89b768692865724bba6643d9e3caf0	41	0	0	0	0	0	0	8	0	0	0	0	0	0	0	30	0	0	0	0	0	k__Fungi; p__Ascomycota; c__Eurotiomycetes; o__Eurotiales; f__Aspergillaceae; g__Aspergillus; s__Aspergillus_heterocaryoticus
9d7206cf7c9f92ac3eb27c1e382f5280	0	0	0	0	0	0	0	0	0	0	0	0	0	0	76	0	0	0	0	0	0	k__Fungi; p__Basidiomycota; c__Agaricomycetes; o__Hymenochaetales; f__Schizoporaceae; g__Lyomyces; s__unidentified
3dd0494773e55acfbf88ca5724b1b3ed	0	0	75	0	0	0	0	0	0	0	0	0	0	0	0	0	0	0	0	0	0	k__Fungi; p__Basidiomycota; c__Tremellomycetes; o__Trichosporonales; f__Trichosporonaceae; g__Cutaneotrichosporon
18339527adabdb71dfa3f10fea60ad71	0	0	0	0	0	0	0	32	36	7	0	0	0	0	0	0	0	0	0	0	0	k__Fungi; p__Ascomycota; c__Saccharomycetes; o__Saccharomycetales; f__Dipodascaceae; g__Yarrowia; s__Yarrowia_lipolytica
18449fc63313588dfb755747bd6c2949	0	0	0	0	0	0	0	0	0	0	0	0	0	0	75	0	0	0	0	0	0	k__Fungi; p__Basidiomycota; c__Agaricomycetes; o__Trechisporales; f__Hydnodontaceae; g__Trechispora; s__unidentified
e100678815678969301180bc3041e326	0	0	0	0	0	0	0	73	0	0	0	0	0	0	0	0	0	0	0	0	0	k__Fungi; p__Basidiomycota; c__Agaricomycetes; o__Hymenochaetales; f__Schizoporaceae; g__Xylodon; s__Xylodon_nothofagi
343bb3285ded88da44c98db2f1098c01	0	0	0	0	0	0	0	0	73	0	0	0	0	0	0	0	0	0	0	0	0	k__Fungi; p__Ascomycota; c__Dothideomycetes; o__Pleosporales; f__Didymellaceae; g__Phoma
ec6ef3211a2484bedabaf220cbad4891	71	0	0	0	0	0	0	0	0	0	0	0	0	0	0	0	0	0	0	0	0	k__Fungi; p__Ascomycota; c__Leotiomycetes; o__Erysiphales; f__Erysiphaceae; g__Erysiphe
1cce24b9c21481192429a104efd5eb34	0	0	71	0	0	0	0	0	0	0	0	0	0	0	0	0	0	0	0	0	0	k__Fungi; p__Basidiomycota; c__Tremellomycetes; o__Tremellales; f__Rhynchogastremataceae; g__Rhynchogastrema; s__Rhynchogastrema_coronatum
81938ee52505cf4502d6e3bd9773d8c1	0	0	0	0	0	0	0	27	35	9	0	0	0	0	0	0	0	0	0	0	0	k__Fungi; p__Ascomycota; c__Saccharomycetes; o__Saccharomycetales
93b81532b8b7b5410ae176854704ddc0	0	22	0	0	0	0	0	0	0	0	0	0	0	0	0	47	0	0	0	0	0	k__Fungi; p__Ascomycota; c__Dothideomycetes; o__Capnodiales; f__Mycosphaerellaceae; g__Mycosphaerella; s__Mycosphaerella_tassiana
7b9cf09ff4434c4c101c196cc888387e	0	0	0	0	0	0	0	0	0	0	0	0	0	0	69	0	0	0	0	0	0	k__Fungi; p__Ascomycota; c__Eurotiomycetes; o__Eurotiales; f__Aspergillaceae; g__Aspergillus; s__Aspergillus_vitricola
d23182a1c28989a26adf39baf908e99b	10	0	0	0	0	0	0	0	0	0	0	0	0	0	58	0	0	0	0	0	0	k__Fungi; p__Ascomycota; c__Leotiomycetes; o__Erysiphales; f__Erysiphaceae; g__Podosphaera; s__Podosphaera_astericola
7cd45ced354d7c13d2fcdf1866e71747	0	0	0	0	0	0	0	0	0	0	0	0	31	0	37	0	0	0	0	0	0	k__Viridiplantae; p__Anthophyta; c__Eudicotyledonae; o__Asterales; f__Asteraceae; g__Crepis; s__unidentified
780cf2bcaf6de024266e0a048aad9126	0	0	0	0	0	0	0	0	0	0	0	0	0	0	20	0	0	0	0	37	11	k__Fungi; p__Ascomycota; c__Saccharomycetes; o__Saccharomycetales
108227880580f9781f47f50bed7f2768	0	0	0	0	0	0	0	0	0	0	0	0	0	0	40	27	0	0	0	0	0	k__Fungi; p__Basidiomycota; c__Cystobasidiomycetes; o__Cystobasidiales; f__Cystobasidiaceae; g__Cystobasidium; s__Cystobasidium_pinicola
97f45d9841190a497b8598467c96f5e0	0	0	0	0	0	0	0	65	0	0	0	0	0	0	0	0	0	0	0	0	0	k__Fungi; p__Ascomycota; c__Eurotiomycetes; o__Eurotiales; f__Aspergillaceae; g__Aspergillus; s__Aspergillus_fumigatus
ecb0d79f3442543d9ea488736f7f0936	0	0	0	0	0	0	0	0	0	65	0	0	0	0	0	0	0	0	0	0	0	k__Fungi; p__Basidiomycota; c__Tremellomycetes; o__Trichosporonales; f__Trichosporonaceae; g__Apiotrichum; s__Apiotrichum_domesticum
387850d140b40647de4239b573e5f2b9	0	0	0	0	0	0	0	0	0	0	0	0	0	0	65	0	0	0	0	0	0	k__Fungi; p__Ascomycota
ab7f5a0928cf2cad767a264c353c8fa9	0	0	0	0	0	0	0	0	0	0	0	0	0	0	0	65	0	0	0	0	0	k__Fungi; p__Ascomycota; c__Leotiomycetes; o__Thelebolales; f__Pseudeurotiaceae; g__unidentified; s__unidentified
47e1118f422717f66ad3a4bacafad5d0	0	0	0	64	0	0	0	0	0	0	0	0	0	0	0	0	0	0	0	0	0	k__Fungi; p__Basidiomycota; c__Tremellomycetes; o__Trichosporonales; f__Trichosporonaceae; g__Cutaneotrichosporon
43219b19e3dde010b7714fa46b658353	0	0	0	0	0	0	0	0	0	0	0	0	0	0	64	0	0	0	0	0	0	k__Fungi; p__Basidiomycota; c__Agaricomycetes; o__Russulales; f__Peniophoraceae; g__Peniophora
cf862623c6b17fa801d5e31af7a3457e	0	0	0	0	0	0	0	0	0	0	0	0	0	0	64	0	0	0	0	0	0	k__Fungi; p__Ascomycota; c__Saccharomycetes; o__Saccharomycetales; f__Dipodascaceae; g__Geotrichum
80655dc2797abddd23b6d1bfe2d50e52	0	51	0	0	0	0	0	0	0	0	0	0	0	0	11	0	0	0	0	0	0	k__Fungi; p__Ascomycota; c__Saccharomycetes; o__Saccharomycetales; f__Dipodascaceae; g__Saprochaete; s__Saprochaete_gigas
e5c8092613416e2d79583e728f5ed089	0	0	0	0	0	0	0	0	0	0	0	0	0	0	0	0	0	0	62	0	0	k__Fungi; p__Ascomycota; c__Saccharomycetes; o__Saccharomycetales; f__Dipodascaceae; g__Geotrichum; s__Geotrichum_candidum
de33bc7f0202e16ebebd8d704fc9beb8	0	0	0	0	0	0	0	0	0	0	0	0	0	0	60	0	0	0	0	0	0	k__Fungi; p__Basidiomycota; c__Agaricomycetes; o__Cantharellales; f__Cantharellales_fam_Incertae_sedis; g__Sistotrema; s__Sistotrema_brinkmannii
e53c61a5d5a24bd777bd856b6ec71439	0	0	0	0	0	0	0	0	0	0	0	0	0	0	60	0	0	0	0	0	0	k__Fungi; p__Basidiomycota; c__Agaricomycetes; o__Russulales; f__Peniophoraceae; g__Peniophora; s__Peniophora_rufomarginata
16e528daa9947faaa41ca87c62adf12f	0	0	0	0	0	0	0	0	0	0	0	0	0	0	60	0	0	0	0	0	0	k__Fungi; p__Basidiomycota; c__Tremellomycetes; o__Trichosporonales; f__Trichosporonaceae; g__Trichosporon; s__Trichosporon_ovoides
f569313388d25290f72404137313a7e5	0	0	0	0	0	0	0	0	0	0	0	0	0	0	59	0	0	0	0	0	0	k__Fungi; p__Basidiomycota; c__Tremellomycetes; o__Filobasidiales; f__Filobasidiaceae; g__Filobasidium; s__Filobasidium_magnum
18c86adce306ffcc712c3bd33a687350	0	0	0	0	0	0	0	34	24	0	0	0	0	0	0	0	0	0	0	0	0	k__Fungi; p__Ascomycota; c__Dothideomycetes; o__Pleosporales; f__Didymellaceae
462d9a6c3449318ba5600d5293f26425	0	0	0	0	0	0	0	0	0	0	0	0	0	58	0	0	0	0	0	0	0	k__Fungi; p__Ascomycota; c__Saccharomycetes; o__Saccharomycetales; f__Pichiaceae; g__Pichia; s__Pichia_kudriavzevii
ac1b44fe70ae619d642468a2f2f44c78	0	57	0	0	0	0	0	0	0	0	0	0	0	0	0	0	0	0	0	0	0	k__Fungi; p__Basidiomycota; c__Tremellomycetes; o__Trichosporonales; f__Trichosporonaceae; g__Trichosporon; s__Trichosporon_asahii
fffbf33f93741f1ad4c820c1ce3601a4	0	0	0	0	0	0	0	56	0	0	0	0	0	0	0	0	0	0	0	0	0	k__Fungi; p__Basidiomycota; c__Agaricomycetes; o__Polyporales; f__Polyporaceae; g__Grammothele; s__Grammothele_fuligo
23c4f8cf3afeca3eebe0ab883a6b9b5a	0	0	0	0	0	0	0	0	0	0	0	0	0	0	56	0	0	0	0	0	0	k__Fungi; p__Basidiomycota; c__Tremellomycetes; o__Trichosporonales; f__Trichosporonaceae
460d519458fba4c660203ea344409ae7	11	13	0	0	0	0	0	0	0	0	0	0	0	0	31	0	0	0	0	0	0	k__Fungi; p__Ascomycota; c__Dothideomycetes; o__Pleosporales; f__Pleosporaceae; g__Alternaria; s__Alternaria_angustiovoidea
fd352138543feb8eacd4b0aa647148ea	0	54	0	0	0	0	0	0	0	0	0	0	0	0	0	0	0	0	0	0	0	k__Fungi; p__Ascomycota; c__Saccharomycetes; o__Saccharomycetales; f__Trichomonascaceae; g__Wickerhamiella; s__Wickerhamiella_pararugosa
96bafd7132bc813974d7eb565000559e	0	0	0	0	0	0	0	32	22	0	0	0	0	0	0	0	0	0	0	0	0	k__Fungi; p__Ascomycota; c__Dothideomycetes; o__Pleosporales; f__Didymellaceae; g__Epicoccum; s__Epicoccum_plurivorum
0779568994d8e5bbb15bd955176d8d2b	0	0	0	0	0	0	0	0	54	0	0	0	0	0	0	0	0	0	0	0	0	k__Fungi; p__Basidiomycota; c__Tremellomycetes; o__Trichosporonales; f__Trichosporonaceae; g__Cutaneotrichosporon; s__Cutaneotrichosporon_curvatus
d87139fe7343ae94afbd080493a1b5a4	0	0	0	0	0	0	0	0	38	11	0	0	0	0	0	0	4	0	0	0	0	k__Fungi; p__Ascomycota; c__Eurotiomycetes; o__Eurotiales; f__Aspergillaceae; g__Penicillium
1736895150a67a355ea2af4e35d66a47	0	0	0	0	0	0	0	0	0	0	0	0	0	0	48	5	0	0	0	0	0	k__Fungi; p__Basidiomycota; c__Tremellomycetes; o__Filobasidiales; f__Filobasidiaceae; g__Naganishia; s__Naganishia_globosa
5e9b5c2251ec83edbd5f3890f9d12721	0	0	0	0	0	0	0	14	38	0	0	0	0	0	0	0	0	0	0	0	0	k__Fungi; p__Basidiomycota; c__Tremellomycetes; o__Filobasidiales; f__Filobasidiaceae; g__Naganishia; s__Naganishia_albida
f827cb194ff6e1234d28f12544d594d5	47	0	0	0	0	0	0	0	0	0	0	0	0	4	0	0	0	0	0	0	0	k__Fungi; p__Basidiomycota; c__Agaricomycetes; o__Polyporales; f__Meruliaceae; g__Phlebia; s__Phlebia_acerina
d7a4ed7880750e40fea89e9481ffc166	29	0	0	0	0	0	0	0	0	0	0	0	0	0	22	0	0	0	0	0	0	k__Fungi; p__Basidiomycota; c__Agaricomycetes; o__Polyporales; f__Ganodermataceae; g__Ganoderma; s__Ganoderma_adspersum
a438bd0ebb1ab872884d03d0be033b4d	0	51	0	0	0	0	0	0	0	0	0	0	0	0	0	0	0	0	0	0	0	k__Fungi; p__Basidiomycota; c__Tremellomycetes; o__Trichosporonales; f__Trichosporonaceae; g__Cutaneotrichosporon; s__Cutaneotrichosporon_debeurmannianum
2ccb830ddd7c23246f38a7631fd62fd3	0	0	0	0	0	0	0	50	0	0	0	0	0	0	0	0	0	0	0	0	0	k__Fungi; p__Ascomycota; c__Saccharomycetes; o__Saccharomycetales; f__Metschnikowiaceae; g__Clavispora; s__Clavispora_lusitaniae
f9f07fd56ad636dd4250492173680f26	0	0	0	0	0	0	0	0	0	0	0	0	0	0	0	50	0	0	0	0	0	k__Viridiplantae; p__Anthophyta; c__Monocotyledonae; o__Commelinales; f__Pontederiaceae; g__Pontederia; s__unidentified
d09acd80b5e64c96d74dc4d73cd6f900	0	0	0	0	0	0	0	0	0	0	0	0	0	0	0	0	0	0	50	0	0	Unassigned
da1a4b3716f1661fc3d3c98ef5c52717	0	49	0	0	0	0	0	0	0	0	0	0	0	0	0	0	0	0	0	0	0	k__Fungi; p__Basidiomycota; c__Tremellomycetes; o__Trichosporonales; f__Trichosporonaceae; g__Cutaneotrichosporon; s__Cutaneotrichosporon_debeurmannianum
fb2f61e6e9dc8049f6ba0db3c6a26c47	0	48	0	0	0	0	0	0	0	0	0	0	0	0	0	0	0	0	0	0	0	k__Fungi; p__Basidiomycota; c__Agaricomycetes; o__Agaricales; f__Omphalotaceae; g__Rhodocollybia; s__Rhodocollybia_prolixa
7544b6816a1fbed393d9e470a6dd8951	47	0	0	0	0	0	0	0	0	0	0	0	0	0	0	0	0	0	0	0	0	k__Fungi; p__Basidiomycota; c__Agaricomycetes; o__Hymenochaetales; f__Schizoporaceae; g__Lyomyces; s__unidentified
ab250acec11283f4e2811f4525367008	0	0	29	0	0	0	0	0	0	18	0	0	0	0	0	0	0	0	0	0	0	k__Fungi; p__Ascomycota; c__Eurotiomycetes; o__Eurotiales; f__Aspergillaceae; g__Penicillium; s__Penicillium_carneum
9cbb3934c2c10bac63a15d22e4601a40	0	0	0	0	14	15	18	0	0	0	0	0	0	0	0	0	0	0	0	0	0	k__Fungi; p__Ascomycota; c__Saccharomycetes; o__Saccharomycetales; f__Dipodascaceae; g__Geotrichum; s__Geotrichum_candidum
ba9d7eb962797393458824d4725214da	0	0	0	0	0	0	0	7	25	5	0	0	0	0	0	10	0	0	0	0	0	k__Fungi; p__Ascomycota; c__Saccharomycetes; o__Saccharomycetales; f__Saccharomycetales_fam_Incertae_sedis; g__Candida; s__Candida_glaebosa
1597d86ec2245f47a80daa51b2e4596d	0	0	0	0	0	0	0	29	17	0	0	0	0	0	0	0	0	0	0	0	0	k__Fungi; p__Ascomycota
124eec111a59afef9ee6140309ff4f87	0	0	0	0	0	0	0	19	27	0	0	0	0	0	0	0	0	0	0	0	0	k__Fungi; p__Ascomycota; c__Eurotiomycetes; o__Eurotiales; f__Aspergillaceae; g__Penicillium; s__Penicillium_minnesotense
7cd8d2e68532aeb83e8fa975a5d1bc2f	0	0	0	0	0	0	0	0	0	0	0	0	0	0	46	0	0	0	0	0	0	k__Fungi; p__Ascomycota; c__Saccharomycetes; o__Saccharomycetales; f__Dipodascaceae; g__Geotrichum; s__Geotrichum_candidum
2ee72f08db3be4a26aeb8d09ce57c375	0	0	0	0	0	0	0	0	0	0	0	0	0	0	45	0	0	0	0	0	0	k__Fungi; p__Ascomycota; c__Saccharomycetes; o__Saccharomycetales; f__Dipodascaceae; g__Geotrichum; s__Geotrichum_candidum
1962142f714c84e1a7ff71bbed9e5361	0	0	0	0	0	0	0	44	0	0	0	0	0	0	0	0	0	0	0	0	0	k__Fungi; p__Basidiomycota; c__Agaricomycetes; o__Russulales; f__Peniophoraceae; g__Peniophora; s__Peniophora_aurantiaca
b8e17dbaa4c2669d2f477d07b2e53ded	0	0	0	0	0	0	0	44	0	0	0	0	0	0	0	0	0	0	0	0	0	k__Fungi; p__Ascomycota; c__Saccharomycetes; o__Saccharomycetales; f__Metschnikowiaceae; g__Clavispora; s__Clavispora_lusitaniae
acd9ad59546311c2facea298890a399c	0	0	0	0	0	0	0	0	0	0	0	0	0	0	44	0	0	0	0	0	0	k__Fungi; p__Basidiomycota; c__Agaricomycetes; o__Agaricales; f__Tricholomataceae; g__Mycena; s__Mycena_zephirus
735a8c6417e35c9c6a8dbbecd2eac3ea	0	0	0	0	0	0	0	0	0	0	0	0	0	0	44	0	0	0	0	0	0	k__Fungi; p__Basidiomycota; c__Tremellomycetes; o__Trichosporonales; f__Trichosporonaceae; g__Cutaneotrichosporon; s__Cutaneotrichosporon_debeurmannianum
9a4fb3a4d621243a1cd478f081d75a63	0	0	0	0	0	0	0	0	0	0	0	0	0	0	43	0	0	0	0	0	0	k__Fungi
ebc6a4d326f650088815e42160b0dc83	0	0	0	0	0	0	0	0	0	0	0	0	0	0	43	0	0	0	0	0	0	k__Fungi; p__Ascomycota; c__Dothideomycetes; o__Pleosporales; f__Didymellaceae; g__Nothophoma; s__Nothophoma_variabilis
02f344fe6958a4cc137c3080fd439381	0	0	42	0	0	0	0	0	0	0	0	0	0	0	0	0	0	0	0	0	0	k__Fungi; p__Ascomycota; c__Saccharomycetes; o__Saccharomycetales; f__Dipodascaceae; g__Geotrichum; s__Geotrichum_candidum
b1029055d78da56ff0218e2113c269a4	0	0	0	0	10	24	8	0	0	0	0	0	0	0	0	0	0	0	0	0	0	k__Fungi; p__Ascomycota; c__Saccharomycetes; o__Saccharomycetales; f__Dipodascaceae; g__Geotrichum; s__Geotrichum_candidum
a4c41adbc79fade0b05737941af72e2a	0	0	0	0	0	0	0	24	18	0	0	0	0	0	0	0	0	0	0	0	0	k__Fungi; p__Ascomycota; c__Saccharomycetes; o__Saccharomycetales; f__Dipodascaceae; g__Yarrowia
d5a24e94e50e04cd1dbaf4e32aeda73d	0	0	0	0	0	0	0	42	0	0	0	0	0	0	0	0	0	0	0	0	0	k__Fungi; p__Ascomycota; c__Saccharomycetes; o__Saccharomycetales; f__Dipodascaceae; g__Geotrichum; s__Geotrichum_candidum
f78745fdf354ad4f32df17bd36dec72a	0	0	0	0	0	0	0	0	0	0	0	0	0	0	42	0	0	0	0	0	0	k__Fungi; p__Ascomycota; c__Saccharomycetes; o__Saccharomycetales; f__Pichiaceae; g__Pichia; s__unidentified
4f8523bfc56579c382e276e0ea0c0cee	0	0	0	0	0	0	0	0	0	0	0	0	0	0	0	0	0	0	8	34	0	k__Fungi; p__Ascomycota; c__Saccharomycetes; o__Saccharomycetales; f__Dipodascaceae; g__Geotrichum; s__Geotrichum_candidum
5b65256cbe49afc64449828eb37e489d	41	0	0	0	0	0	0	0	0	0	0	0	0	0	0	0	0	0	0	0	0	k__Fungi; p__Basidiomycota; c__Agaricomycetes; o__Trechisporales; f__unidentified; g__unidentified; s__unidentified
92fef3df538faa83b11404e90425db01	26	0	0	0	0	0	0	0	0	0	0	0	0	0	0	15	0	0	0	0	0	k__Fungi; p__Basidiomycota; c__Agaricomycetes; o__Russulales; f__Peniophoraceae; g__Peniophora; s__Peniophora_rufomarginata
d3d91c7ca28c28315c5334a75bd45b44	0	41	0	0	0	0	0	0	0	0	0	0	0	0	0	0	0	0	0	0	0	k__Fungi; p__Basidiomycota; c__Agaricomycetes; o__Agaricales; f__Entolomataceae; g__Entoloma; s__Entoloma_tenellum
8e8a98df32d51e6a0186a39254e9ea0d	0	0	0	0	0	0	0	0	31	10	0	0	0	0	0	0	0	0	0	0	0	k__Fungi; p__Basidiomycota; c__Tremellomycetes; o__Trichosporonales; f__Trichosporonaceae; g__Cutaneotrichosporon; s__Cutaneotrichosporon_curvatus
d5d9e76c8b6f623f7ff3c6c8d4ccabce	0	0	0	0	0	0	0	0	0	0	0	0	0	0	41	0	0	0	0	0	0	k__Fungi; p__Ascomycota; c__Dothideomycetes; o__Capnodiales; f__Cladosporiaceae; g__Cladosporium
daac50b6a0eaca52bb10561acf48d49c	34	6	0	0	0	0	0	0	0	0	0	0	0	0	0	0	0	0	0	0	0	k__Fungi; p__Ascomycota
69aa4ce9d5f4818ee87f1d52131044b6	0	2	0	0	0	0	0	20	7	11	0	0	0	0	0	0	0	0	0	0	0	k__Fungi; p__Ascomycota; c__Saccharomycetes; o__Saccharomycetales; f__Saccharomycetaceae; g__Kazachstania; s__Kazachstania_unispora
9c33a7cd4052eef8452b7678282a7abb	0	0	0	0	0	0	0	0	40	0	0	0	0	0	0	0	0	0	0	0	0	k__Fungi; p__Ascomycota; c__Dothideomycetes; o__Pleosporales; f__Didymellaceae
3aade860ba6e0bdb8c44c253974ecd25	0	0	0	0	0	0	0	0	0	0	0	0	0	0	29	11	0	0	0	0	0	k__Fungi; p__Basidiomycota; c__Cystobasidiomycetes; o__Cystobasidiomycetes_ord_Incertae_sedis; f__Symmetrosporaceae; g__Symmetrospora; s__Symmetrospora_gracilis
9001754b60d0becba8ddb2e29f3e9128	39	0	0	0	0	0	0	0	0	0	0	0	0	0	0	0	0	0	0	0	0	k__Fungi; p__Ascomycota; c__Dothideomycetes; o__Capnodiales; f__Cladosporiaceae; g__Cladosporium; s__Cladosporium_sphaerospermum
40d294917604dfcc2701286ace0d30bb	0	23	0	0	0	0	0	0	16	0	0	0	0	0	0	0	0	0	0	0	0	k__Fungi; p__Ascomycota; c__Eurotiomycetes; o__Eurotiales; f__Aspergillaceae; g__Aspergillus; s__Aspergillus_heterocaryoticus
50e367f15719e569afce968fd92bfd24	0	0	0	0	0	0	0	39	0	0	0	0	0	0	0	0	0	0	0	0	0	k__Fungi
ea20fc46862243e13ca0a870010db482	0	0	0	0	0	0	0	3	8	0	0	0	0	0	0	28	0	0	0	0	0	k__Fungi; p__Basidiomycota; c__Tremellomycetes; o__Tremellales; f__Tremellaceae; g__Cryptococcus; s__Cryptococcus_uniguttulatus
cb5e8633dd2ed79174b94171c1d83b83	0	0	0	0	0	0	0	0	0	0	0	0	0	0	39	0	0	0	0	0	0	k__Fungi; p__Ascomycota; c__Saccharomycetes; o__Saccharomycetales; f__Trichomonascaceae; g__Wickerhamiella; s__Wickerhamiella_pararugosa
a7704a53eae42dbcb64f76137d67a74d	0	0	0	0	0	0	0	0	0	0	0	0	0	0	21	18	0	0	0	0	0	k__Fungi; p__Ascomycota; c__Sordariomycetes; o__Hypocreales; f__Nectriaceae; g__Fusicolla
1360e3d3b63159d83dde8cb1cf8ae52e	0	0	0	0	0	0	0	0	0	0	0	0	0	0	38	0	0	0	0	0	0	k__Fungi; p__Basidiomycota; c__Agaricomycetes; o__Auriculariales; f__unidentified; g__unidentified; s__unidentified
2c2c7d0f70a3ec6a612cc582ca4dc828	37	0	0	0	0	0	0	0	0	0	0	0	0	0	0	0	0	0	0	0	0	k__Fungi; p__Basidiomycota; c__Agaricomycetes; o__Trechisporales; f__Hydnodontaceae; g__Trechispora; s__Trechispora_byssinella
1542b2d626867812ed37d9c345cda730	0	10	0	0	0	0	0	0	0	0	0	0	0	0	27	0	0	0	0	0	0	k__Fungi; p__Ascomycota; c__Leotiomycetes; o__Helotiales; f__Sclerotiniaceae; g__Botrytis; s__Botrytis_cinerea
f72e36c9cf5fb63cf4c4ba307c8130c6	0	0	0	0	0	23	0	0	0	0	0	14	0	0	0	0	0	0	0	0	0	k__Viridiplantae; p__Anthophyta; c__Monocotyledonae; o__Poales; f__Poaceae; g__Holcus; s__Holcus_lanatus
8a47557691a95edefc6d4815e6f95564	0	0	0	0	0	0	0	0	0	0	0	0	0	0	37	0	0	0	0	0	0	k__Fungi; p__Ascomycota; c__Saccharomycetes; o__Saccharomycetales; f__Dipodascaceae; g__Geotrichum; s__Geotrichum_candidum
5a45f0400a481b973e7a560ae51dbf0b	0	0	0	0	0	0	0	0	0	0	0	0	0	0	37	0	0	0	0	0	0	k__Fungi; p__Basidiomycota; c__Agaricomycetes; o__Russulales; f__Peniophoraceae; g__Peniophora; s__Peniophora_aurantiaca
82518910672611d1e87bd603150a14a6	0	36	0	0	0	0	0	0	0	0	0	0	0	0	0	0	0	0	0	0	0	k__Fungi; p__Basidiomycota; c__Agaricomycetes; o__Hymenochaetales; f__Hymenochaetales_fam_Incertae_sedis; g__Resinicium; s__Resinicium_saccharicola
ee301ef97c90f03bf2092db88e3b8bb7	0	0	0	0	0	0	0	16	12	8	0	0	0	0	0	0	0	0	0	0	0	k__Fungi; p__Ascomycota; c__Saccharomycetes; o__Saccharomycetales; f__Metschnikowiaceae; g__Clavispora; s__unidentified
11fd4cb769eeedf72374531b6c04d292	0	0	0	0	0	0	0	36	0	0	0	0	0	0	0	0	0	0	0	0	0	k__Fungi; p__Ascomycota; c__Saccharomycetes; o__Saccharomycetales; f__Dipodascaceae; g__Geotrichum; s__Geotrichum_candidum
5f6026ffdc395785339a1a36353750c6	0	0	0	0	0	0	0	0	0	0	0	0	0	0	36	0	0	0	0	0	0	k__Fungi; p__Basidiomycota; c__Agaricomycetes; o__Cantharellales; f__Clavulinaceae; g__unidentified; s__unidentified
1a4a649f7cf5be7b990adac589a441f6	0	0	0	0	0	0	0	29	2	0	0	0	0	0	0	3	0	0	0	0	0	k__Fungi; p__Basidiomycota; c__Agaricomycetes; o__Agaricales; f__Psathyrellaceae; g__Psathyrella; s__Psathyrella_oboensis
5ff8267b6305131a8fd419af0cb6ebd9	0	0	0	0	0	0	0	34	0	0	0	0	0	0	0	0	0	0	0	0	0	k__Fungi; p__Basidiomycota; c__Agaricomycetes; o__Trechisporales
0a11c2c6475f44babf9305de690dbd3f	0	0	0	0	0	0	0	0	0	0	0	0	0	34	0	0	0	0	0	0	0	k__Viridiplantae; p__Anthophyta; c__Eudicotyledonae; o__Asterales; f__Asteraceae; g__Centaurea; s__unidentified
ac695c1c33cb86171f09dbfb5c2cd81e	0	0	0	0	0	0	0	33	0	0	0	0	0	0	0	0	0	0	0	0	0	k__Fungi; p__Ascomycota; c__Saccharomycetes; o__Saccharomycetales
a770aea44d5426d7e33dbbc4ab3907ca	0	0	0	0	0	0	0	0	0	0	0	0	0	0	33	0	0	0	0	0	0	k__Fungi; p__Ascomycota; c__Saccharomycetes; o__Saccharomycetales; f__Metschnikowiaceae; g__Clavispora; s__Clavispora_lusitaniae
577b1dc217b7ef2751159a439ad941a9	0	0	0	0	0	0	0	0	0	0	0	0	0	0	33	0	0	0	0	0	0	k__Fungi; p__Basidiomycota; c__Tremellomycetes; o__Trichosporonales; f__Trichosporonaceae; g__Trichosporon
2376ec39a5f448e544ce72323d9e37db	0	0	0	0	0	0	0	0	0	0	0	0	0	0	0	33	0	0	0	0	0	k__Fungi; p__Basidiomycota; c__Agaricomycetes; o__Corticiales; f__unidentified; g__unidentified; s__unidentified
1c61ff50d1174920979a3e1f91e71a4a	0	0	0	0	0	0	0	0	0	0	0	0	0	0	32	0	0	0	0	0	0	k__Fungi; p__Basidiomycota; c__Agaricomycetes; o__Polyporales; f__Meripilaceae; g__Rigidoporus; s__Rigidoporus_sanguinolentus
d37a3f177fd17d8c3873aff09a28a3f5	0	0	0	0	0	0	0	0	0	0	0	0	0	0	32	0	0	0	0	0	0	k__Fungi; p__Ascomycota; c__Dothideomycetes; o__Pleosporales; f__Didymellaceae; g__Nothophoma; s__Nothophoma_variabilis
ce0c0553382fbe7d564e0e0b223a481b	0	0	0	0	0	0	0	0	0	0	0	0	0	0	6	0	0	0	0	13	13	k__Fungi; p__Ascomycota; c__Saccharomycetes; o__Saccharomycetales; f__Saccharomycetales_fam_Incertae_sedis; g__Candida
3e6a3ebc71738ddca8aaf696c743b86f	0	0	0	0	0	0	0	31	0	0	0	0	0	0	0	0	0	0	0	0	0	k__Fungi; p__Ascomycota; c__Eurotiomycetes; o__Eurotiales; f__Trichocomaceae; g__Thermomyces; s__Thermomyces_dupontii
a7f246c0eafebde2577949a2c620a9c8	0	0	0	0	0	0	0	0	0	0	0	0	0	0	31	0	0	0	0	0	0	k__Fungi; p__Basidiomycota; c__Wallemiomycetes; o__Wallemiales; f__Wallemiaceae; g__Wallemia; s__Wallemia_tropicalis
9c0fd96bebf356399f41253d43ae4ae1	22	0	0	6	0	0	0	0	0	2	0	0	0	0	0	0	0	0	0	0	0	k__Fungi; p__Ascomycota; c__Saccharomycetes; o__Saccharomycetales; f__Dipodascaceae; g__Yarrowia; s__Yarrowia_deformans
39360f0d551ce3ac47f0faf7b04f74cc	10	0	0	0	0	0	0	0	0	0	0	0	0	0	20	0	0	0	0	0	0	k__Fungi; p__Basidiomycota; c__Tremellomycetes; o__Cystofilobasidiales; f__Mrakiaceae; g__Itersonilia; s__Itersonilia_perplexans
9b56da103cf5f57d323e4e0192b8ff4f	0	30	0	0	0	0	0	0	0	0	0	0	0	0	0	0	0	0	0	0	0	k__Fungi; p__Basidiomycota; c__Agaricomycetes; o__Hymenochaetales; f__Schizoporaceae
505d3e1ce3ed239dde3abc97a59f3c98	0	0	0	0	0	0	0	26	0	0	0	0	0	0	0	0	0	0	0	4	0	k__Fungi; p__Basidiomycota; c__Agaricomycetes; o__Corticiales; f__Vuilleminiaceae; g__Vuilleminia; s__Vuilleminia_comedens
5b2d160f805604101013ed6fd36a1af3	0	0	0	0	0	0	0	30	0	0	0	0	0	0	0	0	0	0	0	0	0	k__Fungi; p__Basidiomycota; c__Tremellomycetes; o__Trichosporonales; f__Trichosporonaceae; g__Cutaneotrichosporon; s__Cutaneotrichosporon_curvatus
1a6e009fc2209283c76c55fa6a7e8268	0	0	0	0	0	0	0	0	0	0	0	0	0	30	0	0	0	0	0	0	0	k__Fungi; p__Ascomycota; c__Saccharomycetes; o__Saccharomycetales; f__unidentified; g__unidentified; s__unidentified
469a6aa7ca61f3f9ae88b3d708e5ccb0	0	0	0	0	0	0	0	0	0	0	0	0	0	0	30	0	0	0	0	0	0	k__Fungi; p__Ascomycota; c__Dothideomycetes; o__Pleosporales
24b61f05a52c657712df729d0670e853	12	0	0	0	0	0	0	0	0	0	0	0	0	0	17	0	0	0	0	0	0	k__Fungi; p__Ascomycota
2ab9832857ef1d6f5c783522ed1edf43	0	0	0	0	0	0	0	0	0	0	0	0	0	0	29	0	0	0	0	0	0	k__Fungi; p__Ascomycota
d2b7e7cb7c5ba948fc6111864ece21fc	0	28	0	0	0	0	0	0	0	0	0	0	0	0	0	0	0	0	0	0	0	k__Fungi; p__Ascomycota; c__Saccharomycetes; o__Saccharomycetales; f__Dipodascaceae; g__Geotrichum; s__Geotrichum_candidum
d4906cf93305fde1f5ce07c930677a72	0	0	0	0	0	0	0	0	28	0	0	0	0	0	0	0	0	0	0	0	0	k__Fungi; p__Basidiomycota; c__Tremellomycetes; o__Trichosporonales; f__Trichosporonaceae
d1215170024c4efb14c53b243f059b45	27	0	0	0	0	0	0	0	0	0	0	0	0	0	0	0	0	0	0	0	0	k__Fungi; p__Ascomycota
d81a5f488780aee4c0599ec1d92e583b	0	27	0	0	0	0	0	0	0	0	0	0	0	0	0	0	0	0	0	0	0	k__Fungi; p__Basidiomycota; c__Agaricomycetes; o__Trechisporales; f__Hydnodontaceae; g__Trechispora; s__unidentified
c6d432c6a62891c7dbbc1af8333daa7b	0	9	18	0	0	0	0	0	0	0	0	0	0	0	0	0	0	0	0	0	0	k__Fungi; p__Mucoromycota; c__Mucoromycetes; o__Mucorales; f__Mucoraceae; g__Mucor; s__Mucor_circinelloides
c05245e1cff3b77f21b6bbb153191f0e	0	0	0	0	0	0	0	27	0	0	0	0	0	0	0	0	0	0	0	0	0	k__Fungi; p__Basidiomycota; c__Agaricomycetes; o__Agaricales; f__Tricholomataceae; g__Panellus; s__Panellus_stipticus
7e47e18be1daa663c294095687e610d4	0	0	0	0	0	0	0	7	0	0	0	0	0	0	17	0	0	0	0	3	0	k__Fungi; p__Basidiomycota; c__Agaricomycetes; o__Russulales; f__Stereaceae; g__Stereum; s__Stereum_gausapatum
a4bf8f313571cf9ca51014620cbde749	0	0	0	0	0	0	0	27	0	0	0	0	0	0	0	0	0	0	0	0	0	k__Fungi; p__Ascomycota; c__Saccharomycetes; o__Saccharomycetales; f__Saccharomycetales_fam_Incertae_sedis; g__Candida; s__Candida_sake
efe06e1436f15a5009ec6787b04e3975	0	0	0	0	0	0	0	27	0	0	0	0	0	0	0	0	0	0	0	0	0	k__Fungi; p__Ascomycota; c__Saccharomycetes; o__Saccharomycetales; f__Dipodascaceae; g__Geotrichum; s__Geotrichum_candidum
847bee7011e1cdeff6d3f131001841cb	0	0	0	0	0	0	0	0	0	0	0	0	0	0	27	0	0	0	0	0	0	k__Fungi; p__Ascomycota; c__Eurotiomycetes; o__Eurotiales; f__Aspergillaceae; g__Penicillium
9aa597483fd7c2a12f9168eaffb27f5e	0	0	0	0	0	0	0	0	0	0	0	0	0	0	27	0	0	0	0	0	0	k__Fungi
02d2eb0031f8b4257ea9753324dcc6f7	26	0	0	0	0	0	0	0	0	0	0	0	0	0	0	0	0	0	0	0	0	k__Fungi; p__Basidiomycota; c__Agaricomycetes; o__Polyporales; f__Meruliaceae; g__Mycoacia; s__Mycoacia_nothofagi
365bc5f823936289bbe5a0a5eb6d8e89	0	0	0	0	0	0	0	0	0	0	0	0	0	0	26	0	0	0	0	0	0	k__Fungi; p__Ascomycota; c__Eurotiomycetes; o__Eurotiales; f__Aspergillaceae; g__Aspergillus; s__Aspergillus_caesiellus
2ab60e3e80cdc6d33cd7f3a1413ce0b9	0	0	0	0	0	0	0	0	0	0	0	0	0	0	26	0	0	0	0	0	0	k__Fungi; p__Ascomycota; c__Dothideomycetes; o__Pleosporales; f__Didymellaceae; g__Nothophoma; s__Nothophoma_variabilis
e1e7bc74efcb4f478af0be4d38297d37	0	0	0	0	0	0	0	0	0	0	0	0	0	0	0	26	0	0	0	0	0	k__Fungi; p__Ascomycota; c__Saccharomycetes; o__Saccharomycetales; f__Dipodascaceae; g__Geotrichum; s__Geotrichum_candidum
7614a7aefb2f4618456433ded16f4476	25	0	0	0	0	0	0	0	0	0	0	0	0	0	0	0	0	0	0	0	0	k__Fungi; p__Ascomycota; c__Eurotiomycetes; o__Eurotiales; f__Aspergillaceae; g__Penicillium
1f7aca97ec1a561caf92e2022ff14275	0	0	8	5	6	6	0	0	0	0	0	0	0	0	0	0	0	0	0	0	0	k__Fungi; p__Basidiomycota; c__Tremellomycetes
4b3deec3a128d958eb469afadd97ab95	0	0	0	0	0	0	25	0	0	0	0	0	0	0	0	0	0	0	0	0	0	k__Fungi; p__Basidiomycota; c__Tremellomycetes; o__Trichosporonales; f__Trichosporonaceae; g__Cutaneotrichosporon
1c5e261629c5234b31abc215fb97ddd7	0	0	0	0	0	0	0	0	0	0	0	0	0	0	25	0	0	0	0	0	0	k__Fungi; p__Ascomycota; c__Saccharomycetes; o__Saccharomycetales
72778fa8652244c0e04a6b4e898c2750	0	0	0	0	0	0	0	0	0	0	0	0	0	0	25	0	0	0	0	0	0	k__Fungi; p__Basidiomycota; c__Agaricomycetes; o__Agaricales; f__Tricholomataceae; g__Clitocybe; s__Clitocybe_nebularis
c4e795e94ab8280b6b01550d598a736e	0	0	0	0	0	0	0	0	0	0	0	0	0	0	0	25	0	0	0	0	0	k__Fungi; p__Ascomycota; c__Dothideomycetes; o__Pleosporales; f__Didymellaceae
a54658ffcb42a2b95347d9405a1407ea	0	0	0	0	0	0	0	0	0	0	0	0	0	0	0	25	0	0	0	0	0	k__Fungi; p__Ascomycota; c__Saccharomycetes; o__Saccharomycetales; f__Metschnikowiaceae; g__Clavispora; s__Clavispora_lusitaniae
b72f1a2e9dc0154b6225f625a0b1f816	0	0	0	0	0	0	0	24	0	0	0	0	0	0	0	0	0	0	0	0	0	k__Fungi; p__Ascomycota; c__Dothideomycetes; o__Pleosporales
2917b009862ac93cd0564acbeb644520	0	0	0	0	0	0	0	0	6	0	0	0	0	18	0	0	0	0	0	0	0	k__Fungi; p__Ascomycota; c__Saccharomycetes; o__Saccharomycetales; f__Trichomonascaceae; g__Wickerhamiella; s__Wickerhamiella_pararugosa
95f25575d2a7f68491940e4eeaa2ed37	0	0	0	0	0	0	0	0	0	0	0	0	0	0	24	0	0	0	0	0	0	k__Fungi; p__Basidiomycota; c__Agaricomycetes; o__Cantharellales
52cb128a877408b6ac62e3a6a4812abf	0	0	0	0	0	0	0	0	0	0	0	0	0	0	0	0	0	24	0	0	0	k__Fungi; p__Ascomycota; c__Saccharomycetes; o__Saccharomycetales; f__Dipodascaceae; g__unidentified; s__unidentified
1b6e0e48d6cfa03e0174a8f5c424dfb0	0	0	0	0	0	0	0	0	0	0	0	0	0	0	0	0	0	0	0	0	24	k__Fungi; p__Basidiomycota; c__Tremellomycetes; o__Trichosporonales; f__Trichosporonaceae; g__Trichosporon; s__Trichosporon_asahii
e06efda0cc7d6d2f31c66fb2bf3f2830	13	10	0	0	0	0	0	0	0	0	0	0	0	0	0	0	0	0	0	0	0	k__Fungi; p__Basidiomycota; c__Agaricomycetes; o__Agaricales; f__Physalacriaceae; g__Armillaria; s__Armillaria_mellea
89e57b5871136d1cdea36e998d2a45e6	0	0	23	0	0	0	0	0	0	0	0	0	0	0	0	0	0	0	0	0	0	k__Fungi; p__Ascomycota; c__Saccharomycetes; o__Saccharomycetales; f__Dipodascaceae; g__unidentified; s__unidentified
fc94c2ba4228c0ec7523fe2b5b689222	0	0	0	0	0	0	23	0	0	0	0	0	0	0	0	0	0	0	0	0	0	k__Viridiplantae; p__Anthophyta; c__Monocotyledonae; o__Poales; f__Poaceae; g__Lolium
a80d0bd864dc37f989e822255462d5c1	0	0	0	0	0	0	0	23	0	0	0	0	0	0	0	0	0	0	0	0	0	k__Fungi; p__Basidiomycota; c__Agaricomycetes; o__Agaricales; f__Tricholomataceae; g__Mycena; s__Mycena_rhamnicola
034b60385b7f1772da29b18bd8ef9b1f	0	0	0	0	0	0	0	23	0	0	0	0	0	0	0	0	0	0	0	0	0	k__Fungi; p__Ascomycota; c__Dothideomycetes; o__Pleosporales; f__Didymellaceae
eb24d71a5a8751b29cec8754f837f34a	0	0	0	0	0	0	0	7	16	0	0	0	0	0	0	0	0	0	0	0	0	k__Fungi; p__Basidiomycota; c__Tremellomycetes; o__Holtermanniales; f__Holtermanniales_fam_Incertae_sedis; g__Holtermanniella; s__Holtermanniella_takashimae
7e9d318ec0ff49c36b004f8429d70fba	0	0	0	0	0	0	0	4	19	0	0	0	0	0	0	0	0	0	0	0	0	k__Fungi; p__Ascomycota; c__Saccharomycetes; o__Saccharomycetales; f__Dipodascaceae; g__Yarrowia; s__Yarrowia_divulgata
83b16c60c72153ef028c109ef63a9c3b	0	0	0	0	0	0	0	0	5	0	18	0	0	0	0	0	0	0	0	0	0	k__Fungi; p__Basidiomycota; c__Agaricomycetes; o__Russulales; f__Peniophoraceae; g__Peniphora; s__Peniphora_quercina
5a87b8ed6c713097018d420c1b57310d	0	0	0	0	0	0	0	0	23	0	0	0	0	0	0	0	0	0	0	0	0	k__Fungi; p__Basidiomycota; c__Tremellomycetes; o__Trichosporonales; f__Trichosporonaceae; g__Cutaneotrichosporon
d95a977f107a0c1a7a1e543c0329f1e5	0	0	0	0	0	0	0	0	0	0	0	0	0	0	23	0	0	0	0	0	0	Unassigned
f4d1f6b9a0fa6ee9bfe3d3861f305ac3	0	0	0	0	0	0	0	0	0	0	0	0	0	0	23	0	0	0	0	0	0	k__Fungi; p__Basidiomycota; c__Agaricomycetes; o__Agaricales; f__Crepidotaceae; g__Crepidotus; s__Crepidotus_epibryus
a0839bac901a64136e3cb91701c359f8	0	0	0	0	0	0	0	0	0	0	0	0	0	0	0	23	0	0	0	0	0	k__Fungi; p__Ascomycota; c__Eurotiomycetes; o__Chaetothyriales; f__Herpotrichiellaceae; g__Exophiala; s__Exophiala_dermatitidis
736ad62abbb237b5f15d1577f70ef15c	22	0	0	0	0	0	0	0	0	0	0	0	0	0	0	0	0	0	0	0	0	k__Fungi; p__Basidiomycota; c__Agaricomycetes; o__Agaricales; f__Tricholomataceae; g__Mycena; s__Mycena_zephirus
8ab13186e15b5349ecb473da60ad054e	22	0	0	0	0	0	0	0	0	0	0	0	0	0	0	0	0	0	0	0	0	k__Fungi
30919ea335970bc5778201ec4ffbc5f2	18	0	0	0	0	0	0	0	0	0	0	0	0	0	0	0	0	0	2	2	0	k__Fungi; p__Ascomycota; c__Saccharomycetes; o__Saccharomycetales; f__Dipodascaceae; g__Yarrowia; s__Yarrowia_deformans
8ccf594bbe282fe07ffe816e429dd5ac	22	0	0	0	0	0	0	0	0	0	0	0	0	0	0	0	0	0	0	0	0	k__Fungi; p__Ascomycota; c__Sordariomycetes; o__Hypocreales
8717efe530c1ac4aadbf47f46816825b	0	22	0	0	0	0	0	0	0	0	0	0	0	0	0	0	0	0	0	0	0	k__Fungi; p__Basidiomycota; c__Agaricomycetes; o__Russulales; f__Peniophoraceae; g__Peniophora
e736389c9ede7b0fe4760ab8d9d4dc26	0	0	0	0	0	22	0	0	0	0	0	0	0	0	0	0	0	0	0	0	0	k__Fungi; p__Mucoromycota; c__Mucoromycetes; o__Mucorales; f__Mucoraceae; g__Mucor; s__Mucor_fragilis
50ee00d705163c96b1e23c40b22ae86d	0	0	0	0	0	0	0	0	22	0	0	0	0	0	0	0	0	0	0	0	0	k__Fungi; p__Basidiomycota; c__Tremellomycetes; o__Cystofilobasidiales; f__Mrakiaceae; g__Tausonia; s__Tausonia_pullulans
7ac95030dd10d6a430f7ed86bef4460b	0	0	0	0	0	0	0	0	22	0	0	0	0	0	0	0	0	0	0	0	0	k__Fungi; p__Ascomycota; c__Dothideomycetes; o__Pleosporales
fb46781744b9270f430ff30f20299dc6	0	0	0	0	0	0	0	0	0	0	0	0	0	0	0	22	0	0	0	0	0	k__Fungi; p__Ascomycota; c__Saccharomycetes; o__Saccharomycetales; f__Saccharomycetales_fam_Incertae_sedis; g__Candida; s__Candida_palmioleophila
c15825437614aae2e7073f6aada36911	0	0	0	0	0	0	0	0	0	0	0	0	0	0	0	0	0	0	0	0	22	k__Fungi; p__Basidiomycota; c__Tremellomycetes; o__Trichosporonales; f__Trichosporonaceae; g__Trichosporon
9267cc986e4144d959905e0f7e164e7e	14	0	0	0	0	0	0	7	0	0	0	0	0	0	0	0	0	0	0	0	0	k__Fungi; p__Basidiomycota; c__Agaricomycetes; o__Agaricales; f__Psathyrellaceae; g__Coprinellus; s__Coprinellus_micaceus
3ed83945168ff5c5bd95cd34b124a9e4	0	21	0	0	0	0	0	0	0	0	0	0	0	0	0	0	0	0	0	0	0	k__Fungi; p__Ascomycota; c__Eurotiomycetes; o__Eurotiales; f__Aspergillaceae; g__Penicillium; s__Penicillium_carneum
023c2e471b6d552fb5547fc5e97c9dbf	0	0	0	0	0	0	0	21	0	0	0	0	0	0	0	0	0	0	0	0	0	k__Fungi; p__Basidiomycota; c__Malasseziomycetes; o__Malasseziales; f__Malasseziaceae; g__Malassezia; s__Malassezia_globosa
48cfe1af619251fcbdf66cd8e9cce8ae	0	0	0	0	0	0	0	11	10	0	0	0	0	0	0	0	0	0	0	0	0	k__Fungi; p__Ascomycota; c__Eurotiomycetes; o__Chaetothyriales; f__Herpotrichiellaceae; g__Exophiala; s__Exophiala_dermatitidis
3edb19384501cc12f79c7b56acc63e5b	0	0	0	0	0	0	0	21	0	0	0	0	0	0	0	0	0	0	0	0	0	k__Fungi; p__Ascomycota
c98f8da4799c78b61833d7adb390a886	0	0	0	0	0	0	0	21	0	0	0	0	0	0	0	0	0	0	0	0	0	k__Fungi; p__Basidiomycota; c__Agaricomycetes
fbb28d28f7e4f658f305cbce8205636f	0	0	0	0	0	0	0	0	21	0	0	0	0	0	0	0	0	0	0	0	0	k__Fungi; p__Ascomycota; c__Eurotiomycetes; o__Eurotiales; f__Aspergillaceae; g__Penicillium; s__Penicillium_carneum
90d14d4ec09026fb34d75739b8a792e7	0	0	0	0	0	0	0	0	0	0	0	0	0	0	21	0	0	0	0	0	0	k__Fungi; p__Ascomycota; c__Saccharomycetes; o__Saccharomycetales; f__Dipodascaceae
5130f1ccc00440d3f0c589de4f1ea02e	0	0	0	0	0	0	0	0	0	0	0	0	0	0	0	21	0	0	0	0	0	k__Fungi; p__Ascomycota; c__Saccharomycetes; o__Saccharomycetales; f__Metschnikowiaceae; g__Clavispora; s__Clavispora_lusitaniae
6aad8ca517fbec0b8b768e6e64490233	20	0	0	0	0	0	0	0	0	0	0	0	0	0	0	0	0	0	0	0	0	k__Fungi; p__Ascomycota; c__Dothideomycetes; o__Pleosporales; f__Didymellaceae
344246b99359b9162b9e973d7b67abe8	0	3	10	4	0	0	0	0	0	0	0	0	0	0	0	3	0	0	0	0	0	k__Fungi; p__Ascomycota; c__Saccharomycetes; o__Saccharomycetales; f__Saccharomycetales_fam_Incertae_sedis; g__Candida; s__Candida_inconspicua
aa1f76f9e871b0c89b903703c1c1f1b5	0	0	0	0	0	0	0	4	16	0	0	0	0	0	0	0	0	0	0	0	0	k__Fungi; p__Ascomycota; c__Dothideomycetes; o__Pleosporales; f__Didymellaceae; g__Didymella; s__Didymella_fabae
f869b9a0c6ad45dd9891b417f30754d3	0	0	0	0	0	0	0	0	20	0	0	0	0	0	0	0	0	0	0	0	0	k__Fungi; p__Basidiomycota; c__Tremellomycetes; o__Trichosporonales; f__Trichosporonaceae; g__Cutaneotrichosporon; s__Cutaneotrichosporon_moniliiforme
8140899eff86ce4442a93c7a49e3903b	0	0	0	0	0	0	0	3	16	0	0	0	0	0	0	0	0	0	0	0	0	k__Fungi; p__Ascomycota; c__Dothideomycetes; o__Pleosporales; f__Cucurbitariaceae; g__Pyrenochaetopsis; s__Pyrenochaetopsis_pratorum
33b7c82b1192ef729719d9337b315c41	0	0	0	0	0	0	0	0	19	0	0	0	0	0	0	0	0	0	0	0	0	k__Fungi; p__Ascomycota; c__Saccharomycetes; o__Saccharomycetales; f__Saccharomycetales_fam_Incertae_sedis; g__Candida; s__Candida_glaebosa
045e975565a6251e08c7562ad9eb7c8b	0	0	0	0	0	0	0	0	3	0	0	0	0	16	0	0	0	0	0	0	0	k__Fungi; p__Ascomycota; c__Saccharomycetes; o__Saccharomycetales; f__Pichiaceae; g__Pichia; s__Pichia_membranifaciens
815496e8fa4a4fd408e9bdcab7fdc232	0	0	0	0	0	0	0	0	0	0	0	0	0	0	19	0	0	0	0	0	0	k__Fungi; p__Basidiomycota; c__Agaricostilbomycetes; o__Agaricostilbales; f__Kondoaceae; g__Bensingtonia; s__unidentified
5b43937a706a0a983a60d24dcd84a433	0	0	0	0	0	0	0	0	0	0	0	0	0	0	19	0	0	0	0	0	0	k__Fungi; p__Ascomycota; c__Dothideomycetes; o__Pleosporales
5f812d47ae5b97551d3c0a82bbee258d	0	0	0	0	0	0	0	0	0	0	0	0	0	0	0	0	0	0	0	19	0	k__Fungi; p__Basidiomycota; c__Tremellomycetes; o__Trichosporonales; f__Trichosporonaceae; g__Trichosporon; s__Trichosporon_asahii
a15afe98ed13fe72630dda68c0904ad4	18	0	0	0	0	0	0	0	0	0	0	0	0	0	0	0	0	0	0	0	0	k__Fungi; p__Ascomycota; c__Saccharomycetes; o__Saccharomycetales; f__Saccharomycetales_fam_Incertae_sedis; g__Candida; s__Candida_melibiosica
817631ff1f5675bcf38a791fee032609	18	0	0	0	0	0	0	0	0	0	0	0	0	0	0	0	0	0	0	0	0	k__Fungi; p__Ascomycota; c__Sordariomycetes; o__Hypocreales
ce54823d59597249fbc95c2c21185239	0	0	0	0	0	0	0	18	0	0	0	0	0	0	0	0	0	0	0	0	0	k__Fungi; p__Basidiomycota; c__Agaricomycetes; o__Trechisporales; f__Hydnodontaceae; g__Trechispora; s__unidentified
23a8cf6cc657688e6303cd47db91eb58	0	0	0	0	0	0	0	18	0	0	0	0	0	0	0	0	0	0	0	0	0	k__Fungi; p__Ascomycota; c__Eurotiomycetes; o__Chaetothyriales; f__Herpotrichiellaceae; g__Exophiala; s__Exophiala_castellanii
d919c38b64ae393a48fa59d10bd05c31	0	0	0	0	0	0	0	0	18	0	0	0	0	0	0	0	0	0	0	0	0	k__Fungi; p__Ascomycota; c__Dothideomycetes; o__Pleosporales; f__Didymellaceae
7ce51141e7aa4110fab0dcf8d62650b3	0	0	0	0	0	0	0	0	0	0	0	0	0	18	0	0	0	0	0	0	0	Unassigned-Lactococcus lactis
a7be91aed8f4bff5207690864e58c09b	0	0	0	0	0	0	0	0	0	0	0	0	0	5	0	0	0	0	13	0	0	k__Fungi; p__Ascomycota; c__Saccharomycetes; o__Saccharomycetales; f__Dipodascaceae; g__Yarrowia; s__Yarrowia_lipolytica
9b96b583ae006fc89a02215d7580f929	17	0	0	0	0	0	0	0	0	0	0	0	0	0	0	0	0	0	0	0	0	k__Fungi; p__Basidiomycota; c__Agaricomycetes; o__Amylocorticiales; f__Amylocorticiaceae; g__Plicaturopsis; s__Plicaturopsis_crispa
f094c08d5da23fe63b170e9393439f75	0	17	0	0	0	0	0	0	0	0	0	0	0	0	0	0	0	0	0	0	0	k__Fungi; p__Basidiomycota; c__Tremellomycetes; o__Trichosporonales; f__Trichosporonaceae; g__Trichosporon
82a950cad9af6d69481a507a2ab052fa	0	17	0	0	0	0	0	0	0	0	0	0	0	0	0	0	0	0	0	0	0	k__Fungi; p__Ascomycota; c__Saccharomycetes; o__Saccharomycetales; f__Dipodascaceae
4d0fc971a1cf6e90bf71b4a5ab319c30	0	0	0	0	0	0	0	0	0	0	0	0	0	0	17	0	0	0	0	0	0	k__Fungi; p__Basidiomycota; c__Agaricomycetes; o__Polyporales; f__Meripilaceae
701281e11cd52081997fe9a00fdfbd3e	0	0	0	0	0	0	0	0	0	0	0	0	0	0	0	17	0	0	0	0	0	k__Fungi; p__Ascomycota; c__Dothideomycetes; o__Pleosporales; f__Didymellaceae; g__Nothophoma; s__Nothophoma_variabilis
32401546091b498aff9129dc3c5c8909	0	0	0	0	0	0	0	0	0	0	0	0	0	0	0	0	0	0	17	0	0	k__Fungi; p__Ascomycota; c__Eurotiomycetes; o__Eurotiales; f__Aspergillaceae; g__Penicillium
6e61f01ff8e87464eeb6e568fd41c3c9	0	16	0	0	0	0	0	0	0	0	0	0	0	0	0	0	0	0	0	0	0	k__Fungi; p__Ascomycota; c__Saccharomycetes; o__Saccharomycetales; f__Pichiaceae; g__Pichia; s__unidentified
13ae9cdb10ba93415bbd0f4f5520b9ab	0	0	0	0	0	0	0	16	0	0	0	0	0	0	0	0	0	0	0	0	0	k__Fungi; p__Basidiomycota; c__Agaricomycetes; o__Gomphales; f__Gomphaceae; g__Phaeoclavulina; s__unidentified
625c2511dcae3d75529f6cd840301c99	0	0	0	0	0	0	0	0	0	0	0	0	0	16	0	0	0	0	0	0	0	k__Fungi; p__Ascomycota; c__Saccharomycetes; o__Saccharomycetales
f2b1bec99df5248a6b1cd65da6b93ae2	0	0	0	0	0	0	0	0	0	0	0	0	0	0	16	0	0	0	0	0	0	k__Fungi; p__Basidiomycota; c__Agaricomycetes; o__Agaricales; f__Tricholomataceae; g__Lepista; s__Lepista_glaucocana
de0cfd1e796cd8ca63dcb882c2c92449	0	0	0	0	0	0	0	0	0	0	0	0	0	0	0	16	0	0	0	0	0	k__Fungi; p__Basidiomycota; c__Agaricomycetes; o__Auriculariales; f__unidentified; g__unidentified; s__unidentified
e14727f1e9204763767697e6efa20769	0	0	0	0	0	0	0	0	0	0	0	0	0	0	0	0	0	0	16	0	0	k__Fungi; p__Basidiomycota; c__Tremellomycetes; o__Trichosporonales; f__Trichosporonaceae; g__Apiotrichum; s__Apiotrichum_domesticum
cb0197f43a4d0ba9040c9b3c7f22c7ee	15	0	0	0	0	0	0	0	0	0	0	0	0	0	0	0	0	0	0	0	0	k__Fungi; p__Ascomycota; c__Dothideomycetes; o__Capnodiales; f__Mycosphaerellaceae; g__Ramularia
835957ba9853996f5baadfbfa1507946	15	0	0	0	0	0	0	0	0	0	0	0	0	0	0	0	0	0	0	0	0	k__Fungi; p__Basidiomycota; c__Agaricomycetes; o__Agaricales; f__Psathyrellaceae; g__Coprinopsis
491971c33fa3b61a14d56735889d54cf	0	0	0	0	0	0	0	15	0	0	0	0	0	0	0	0	0	0	0	0	0	k__Fungi; p__Basidiomycota; c__Agaricomycetes; o__Agaricales; f__Physalacriaceae; g__Armillaria; s__Armillaria_borealis
d555b24df8d052ce51f14ceacdad3819	0	0	0	0	0	0	0	15	0	0	0	0	0	0	0	0	0	0	0	0	0	k__Fungi
7387e6b92510d659c27d433d982f8426	0	0	0	0	0	0	0	15	0	0	0	0	0	0	0	0	0	0	0	0	0	k__Fungi; p__Basidiomycota; c__Tremellomycetes; o__Trichosporonales; f__Trichosporonaceae; g__Trichosporon; s__unidentified
ec7256ac52cc4974b5ba1f8770d97fdd	0	0	0	0	0	0	0	15	0	0	0	0	0	0	0	0	0	0	0	0	0	k__Fungi; p__Ascomycota
2e0dcd799ae4380624026f68439fbbaf	0	0	0	0	0	0	0	0	10	5	0	0	0	0	0	0	0	0	0	0	0	k__Fungi; p__Ascomycota; c__Eurotiomycetes; o__Eurotiales; f__Aspergillaceae; g__Penicillium; s__Penicillium_minnesotense
a1dcf8750cd469b459913c2f18e6e99b	0	0	0	0	0	0	0	0	0	0	0	0	0	0	15	0	0	0	0	0	0	k__Fungi; p__Basidiomycota; c__Agaricomycetes; o__Agaricales; f__Physalacriaceae; g__Armillaria; s__Armillaria_mellea
ac9d4d9883e74fd16d744293f47416f5	0	0	0	0	0	0	0	0	0	0	0	0	0	0	0	0	0	15	0	0	0	k__Fungi; p__Ascomycota; c__Saccharomycetes; o__Saccharomycetales
b1f81bf2a06ae06ca25770df3e345ffb	0	0	0	0	0	0	0	0	0	0	0	0	0	0	0	0	0	0	15	0	0	k__Fungi; p__Basidiomycota; c__Agaricomycetes; o__Boletales; f__Boletaceae; g__Singerocomus; s__Singerocomus_inundabilis
e7b12e928445ba74d501722961c59cc4	14	0	0	0	0	0	0	0	0	0	0	0	0	0	0	0	0	0	0	0	0	k__Fungi; p__Basidiomycota; c__Tremellomycetes; o__Trichosporonales; f__Trichosporonaceae; g__Cutaneotrichosporon; s__Cutaneotrichosporon_curvatus
a51086048504f72c00684c6a3623f478	0	0	10	4	0	0	0	0	0	0	0	0	0	0	0	0	0	0	0	0	0	k__Fungi; p__Ascomycota; c__Eurotiomycetes; o__Eurotiales; f__Aspergillaceae; g__Penicillium pichia fermentans(ncbi)
c9c2475245fab7f7b695dc4ac129bfa9	0	0	0	0	0	0	0	14	0	0	0	0	0	0	0	0	0	0	0	0	0	k__Fungi; p__Basidiomycota; c__Agaricomycetes; o__Russulales; f__Russulales_fam_Incertae_sedis; g__Confertobasidium; s__Confertobasidium_olivaceoalbum
42d0955d9304c9cae5ad22e670229a3b	0	0	0	0	0	0	0	14	0	0	0	0	0	0	0	0	0	0	0	0	0	k__Fungi; p__Ascomycota; c__Saccharomycetes; o__Saccharomycetales; f__Dipodascaceae
38867610618705646c48ec7e462856a7	0	0	0	0	0	0	0	14	0	0	0	0	0	0	0	0	0	0	0	0	0	k__Fungi; p__Ascomycota; c__Saccharomycetes; o__Saccharomycetales; f__Dipodascaceae; g__Yarrowia
ae5f33debc01b11f757ec9672bbdc57a	0	0	0	0	0	0	0	0	14	0	0	0	0	0	0	0	0	0	0	0	0	k__Fungi; p__Ascomycota; c__Eurotiomycetes; o__Eurotiales; f__Aspergillaceae; g__Penicillium; s__Penicillium_carneum
30224b5a888d78f3b048469c35609bb1	0	0	0	0	0	0	0	0	0	0	0	0	0	0	14	0	0	0	0	0	0	k__Fungi
5ebb6d4250c441a38a4ba26517b53402	0	0	0	0	0	0	0	0	0	0	0	0	0	0	0	14	0	0	0	0	0	k__Fungi; p__Basidiomycota; c__Cystobasidiomycetes; o__Cystobasidiomycetes_ord_Incertae_sedis; f__Symmetrosporaceae; g__Symmetrospora
fcdd2850d08b6a545a2b5f529de249c1	0	0	0	0	0	0	0	0	0	0	0	0	0	0	0	14	0	0	0	0	0	k__Fungi; p__Ascomycota; c__Eurotiomycetes; o__Eurotiales; f__Aspergillaceae; g__Aspergillus; s__Aspergillus_caesiellus
42f99185613813cab9acebb8a7a9e795	0	0	0	0	0	0	0	0	0	0	0	0	0	0	0	0	0	0	14	0	0	Unassigned
0e30c4ad5697de8fafc6df36d7d579df	0	9	0	0	0	0	0	0	0	0	0	0	0	0	0	4	0	0	0	0	0	k__Fungi; p__Basidiomycota; c__Agaricomycetes; o__Russulales; f__Stereaceae; g__Stereum; s__Stereum_hirsutum
ae999b29f6f31ec33162c6d937a7e483	0	8	0	0	0	0	0	0	0	0	0	0	0	0	5	0	0	0	0	0	0	k__Fungi; p__Basidiomycota; c__Agaricomycetes; o__Polyporales; f__Polyporaceae; g__Trametes; s__Trametes_versicolor
67b25909f1306c264b40cdc454232166	0	0	0	0	0	0	0	13	0	0	0	0	0	0	0	0	0	0	0	0	0	k__Fungi; p__Basidiomycota; c__Agaricomycetes; o__Agaricales; f__Omphalotaceae; g__Rhodocollybia; s__Rhodocollybia_butyracea
f450ed761a89cbd345fac894486ecaab	0	0	0	0	0	0	0	13	0	0	0	0	0	0	0	0	0	0	0	0	0	k__Fungi; p__Basidiomycota; c__Agaricomycetes; o__Russulales; f__Bondarzewiaceae; g__Heterobasidion; s__Heterobasidion_araucariae
799f96b26eb882d6c08a92fde8ca71fc	0	0	0	0	0	0	0	13	0	0	0	0	0	0	0	0	0	0	0	0	0	k__Fungi; p__Basidiomycota; c__Agaricomycetes; o__Agaricales; f__Physalacriaceae; g__Armillaria; s__Armillaria_mellea
c7d1ca23b25dc1b5b86d42972af52896	0	0	0	0	0	0	0	13	0	0	0	0	0	0	0	0	0	0	0	0	0	k__Fungi; p__Ascomycota; c__Saccharomycetes; o__Saccharomycetales; f__Dipodascaceae; g__Geotrichum; s__Geotrichum_klebahnii
01362a9028e1a6ae7f14e7b0213a1adc	0	0	0	0	0	0	0	13	0	0	0	0	0	0	0	0	0	0	0	0	0	k__Fungi; p__Ascomycota; c__Dothideomycetes; o__Pleosporales; f__Didymellaceae; g__Nothophoma; s__Nothophoma_variabilis
b3cd4f95d84748148a5dd954be0be05a	0	0	0	0	0	0	0	0	0	0	0	0	13	0	0	0	0	0	0	0	0	k__Fungi; p__Ascomycota; c__Saccharomycetes; o__Saccharomycetales; f__Dipodascaceae
1eab9e8602753088dd0f04610023ef4b	0	0	0	0	0	0	0	0	0	0	0	0	0	0	0	13	0	0	0	0	0	k__Fungi; p__Basidiomycota; c__Agaricomycetes; o__Polyporales; f__Meruliaceae; g__Scopuloides
aa3087f1e5bf690d754fea75c7248f14	0	0	0	0	0	0	0	0	0	0	0	0	0	0	0	13	0	0	0	0	0	k__Fungi; p__Basidiomycota; c__Agaricomycetes; o__Hymenochaetales; f__Rickenellaceae; g__Sidera; s__Sidera_vulgaris
caa01342d6668728e21b9fc29594490b	0	0	0	0	0	0	0	0	0	0	0	0	0	0	0	13	0	0	0	0	0	k__Fungi; p__Basidiomycota; c__Malasseziomycetes; o__Malasseziales; f__Malasseziaceae; g__Malassezia; s__Malassezia_globosa
0c470f34c7c6cce0384a4920b9d184b2	12	0	0	0	0	0	0	0	0	0	0	0	0	0	0	0	0	0	0	0	0	k__Fungi; p__Basidiomycota; c__Agaricomycetes
8ee1a5736263e4c74bf004d0f0e170d0	3	0	0	0	0	0	0	0	0	0	0	0	0	0	9	0	0	0	0	0	0	k__Fungi; p__Basidiomycota; c__Agaricomycetes; o__Hymenochaetales; f__Schizoporaceae; g__Hyphodontia; s__Hyphodontia_pallidula
5a64ecda83ebca2e6c52deea62712b19	12	0	0	0	0	0	0	0	0	0	0	0	0	0	0	0	0	0	0	0	0	k__Fungi; p__Ascomycota; c__Dothideomycetes; o__Pleosporales; f__Didymellaceae; g__Phoma
cd310e893385a056d48fb38e521eb336	0	0	0	0	0	0	12	0	0	0	0	0	0	0	0	0	0	0	0	0	0	k__Fungi; p__Mucoromycota; c__Mucoromycetes; o__Mucorales; f__Mucoraceae; g__Mucor; s__Mucor_fragilis
4650278a2722d826712257a42f481e1d	0	0	0	0	0	0	0	12	0	0	0	0	0	0	0	0	0	0	0	0	0	k__Fungi; p__Ascomycota; c__Leotiomycetes
e10f668d5dad764f413f9e3901e80ca1	0	0	0	0	0	0	0	0	12	0	0	0	0	0	0	0	0	0	0	0	0	k__Fungi; p__Ascomycota; c__Leotiomycetes; o__Helotiales; f__Helotiaceae; g__Articulospora
8177f954ee390dd19746dffcd76e0f52	0	0	0	0	0	0	0	0	0	0	0	0	12	0	0	0	0	0	0	0	0	k__Fungi; p__Ascomycota; c__Saccharomycetes; o__Saccharomycetales
a9e699c9f8469aad64ebbd00a1462a4e	0	0	0	0	0	0	0	0	0	0	0	0	0	0	12	0	0	0	0	0	0	k__Fungi; p__Ascomycota; c__Dothideomycetes; o__Pleosporales; f__Didymellaceae
21ec55e1fad451644d805aec18847823	0	0	0	0	0	0	0	0	0	0	0	0	0	0	0	12	0	0	0	0	0	k__Fungi
ab95a01f27cd84fcb9392206934f7cec	0	0	0	0	0	0	0	0	0	0	0	0	0	0	0	0	0	12	0	0	0	k__Fungi; p__Ascomycota; c__Saccharomycetes; o__Saccharomycetales; f__Pichiaceae; g__Pichia; s__unidentified
74f4e88bfa2a14f464352ef8a266b275	0	0	0	0	0	0	0	0	0	0	0	0	0	0	0	0	0	0	12	0	0	k__Fungi; p__Ascomycota; c__Saccharomycetes; o__Saccharomycetales; f__Dipodascaceae; g__unidentified; s__unidentified
98e7c746a4a9edbb7c7c51a0e4d6fee4	11	0	0	0	0	0	0	0	0	0	0	0	0	0	0	0	0	0	0	0	0	k__Fungi; p__Basidiomycota; c__Agaricomycetes; o_Agaricales; f__Mycenaceae; g__Mycena
3379096a15697d67f320748cb44abeda	0	11	0	0	0	0	0	0	0	0	0	0	0	0	0	0	0	0	0	0	0	k__Fungi; p__Ascomycota; c__Sordariomycetes; o__Hypocreales; f__Clavicipitaceae; g__Claviceps; s__Claviceps_arundinis
914fece2b0aa3610418c30a4fc0edbc2	0	0	0	0	0	0	0	11	0	0	0	0	0	0	0	0	0	0	0	0	0	k__Fungi; p__Basidiomycota; c__Agaricomycetes; o__Polyporales; f__Irpicaceae; g__Byssomerulius; s__Byssomerulius_corium
b2ea42722fa486ce242c7efce9621f8a	0	0	0	0	0	0	0	0	11	0	0	0	0	0	0	0	0	0	0	0	0	k__Fungi; p__Ascomycota; c__Eurotiomycetes; o__Eurotiales; f__Aspergillaceae; g__Aspergillus; s__Aspergillus_fumigatus
c020a592d85ac48b109c46eae2697d27	0	0	0	0	0	0	0	0	0	11	0	0	0	0	0	0	0	0	0	0	0	k__Fungi; p__Ascomycota; c__Saccharomycetes; o__Saccharomycetales; f__unidentified; g__unidentified; s__unidentified
2fdc9520eafbc7ca2db1c3fcc02a8eb6	0	0	0	0	0	0	0	0	0	0	0	0	0	0	11	0	0	0	0	0	0	k__Fungi; p__Basidiomycota; c__Agaricomycetes
4c5a823f36537ca46370087bcb5a2bb2	0	0	0	0	0	0	0	0	0	0	0	0	0	0	0	11	0	0	0	0	0	k__Fungi; p__Ascomycota; c__Eurotiomycetes; o__Eurotiales; f__Aspergillaceae; g__Aspergillus
0ec37e0221123643ccbe3b09b976fe74	0	0	0	0	0	0	0	0	0	0	0	0	0	0	0	0	11	0	0	0	0	k__Fungi; p__Ascomycota; c__Eurotiomycetes; o__Eurotiales; f__Aspergillaceae; g__Penicillium; s__Penicillium_corylophilum
9df17a88780e38ea40b712fdb114308a	0	0	0	0	0	0	0	10	0	0	0	0	0	0	0	0	0	0	0	0	0	k__Fungi; p__Basidiomycota; c__Microbotryomycetes; o__Microbotryomycetes_ord_Incertae_sedis; f__Chrysozymaceae; g__Sampaiozyma; s__Sampaiozyma_vanillica
471933aac84dfac1790a9d17c4fcc8ec	0	0	0	0	0	0	0	10	0	0	0	0	0	0	0	0	0	0	0	0	0	k__Fungi; p__Basidiomycota; c__Agaricomycetes; o__Polyporales; f__Polyporaceae; g__Trametes; s__Trametes_versicolor
db31b775be57f907d033658505114737	0	0	0	0	0	0	0	5	5	0	0	0	0	0	0	0	0	0	0	0	0	k__Fungi; p__Ascomycota; c__Eurotiomycetes; o__Chaetothyriales; f__Herpotrichiellaceae; g__Exophiala; s__Exophiala_phaeomuriformes
346085f89f545eab610abfa633015ef9	0	0	0	0	0	0	0	0	10	0	0	0	0	0	0	0	0	0	0	0	0	k__Fungi; p__Basidiomycota; c__Agaricomycetes; o__Agaricales; f__Strophariaceae; g__Hypholoma; s__Hypholoma_fasciculare
1e9d5f81dc410df4718288903601fa18	0	0	0	0	0	0	0	0	0	0	0	0	0	0	10	0	0	0	0	0	0	k__Fungi; p__Basidiomycota; c__Tremellomycetes
bdc90b63078af7c1e930d0d3de014821	0	0	0	0	0	0	0	0	0	0	0	0	0	0	0	10	0	0	0	0	0	k__Fungi; p__Basidiomycota; c__Agaricomycetes; o__Polyporales; f__Phanerochaetaceae; g__Phanerochaete; s__Phanerochaete_livescens
	61637	83883	100315	112762	95413	88030	78976	90764	113112	86806	138851	57895	120503	141304	84078	62098	86940	106278	53883	104092	95465

## Sheet: Colapsed-E
Supplementary Table 1B.- Metataxonomic analysis of eukaryotic microorganisms (ITS amplicons) in cheesemilk, curd, and cheeses of 3, 7, 15, 30, and 60 days aftermanufacture of three batches of Casín cheese.
	Batch C							Batch A							Batch B
	M	C	3D	7D	15D	30D	60D	M	C	3D	7D	15D	30D	60D	M	C	3D	7D	15D	30D	60D
k__Fungi; p__Ascomycota; c__Saccharomycetes; o__Saccharomycetales; f__Dipodascaceae; g__Geotrichum; s__Geotrichum_candidum	30612	30786	68857	98715	77208	71565	44073	52762	33431	54667	119403	55640	113109	109496	37517	9362	52019	91646	41752	49648	61157
k__Fungi; p__Ascomycota; c__Saccharomycetes; o__Saccharomycetales; f__Dipodascaceae; g__Yarrowia; s__Yarrowia_lipolytica	379	3385	2969	4869	533	254	167	14798	25054	20981	18379	46	6711	29167	882	714	885	592	373	1238	814
k__Fungi; p__Ascomycota; c__Saccharomycetes; o__Saccharomycetales; f__Metschnikowiaceae; g__Clavispora; s__Clavispora_lusitaniae	227	739	249	0	0	3	42	547	38	11	0	0	0	40	5347	5792	5462	12024	6798	49188	25241
k__Fungi; p__Ascomycota; c__Eurotiomycetes; o__Eurotiales; f__Aspergillaceae; g__Penicillium; s__Penicillium_carneum	129	27224	10115	1113	0	0	0	215	9392	2532	5	1921	0	24	656	26650	26764	181	2368	318	946
k__Fungi; p__Ascomycota; c__Saccharomycetes; o__Saccharomycetales; f__Pichiaceae; g__Pichia; s__Pichia_fermentans	45	18	2125	1272	15281	14742	33334	5	6	59	27	13	155	278	117	22	0	0	18	94	26
k__Fungi; p__Basidiomycota; c__Tremellomycetes; o__Trichosporonales; f__Trichosporonaceae; g__Cutaneotrichosporon; s__Cutaneotrichosporon_curvatus	333	614	68	80	0	0	0	2909	18488	3770	277	0	11	73	983	112	0	7	0	0	0
k__Fungi; p__Ascomycota; c__Saccharomycetes; o__Saccharomycetales; f__Dipodascaceae; g__Dipodascus; s__Dipodascus_australiensis	112	578	11447	5158	1800	977	385	182	119	109	119	137	126	175	183	76	0	15	40	131	140
k__Fungi; p__Basidiomycota; c__Tremellomycetes; o__Trichosporonales; f__Trichosporonaceae; g__Trichosporon; s__Trichosporon_asahii	213	3300	1124	400	105	60	21	243	101	36	0	0	0	0	2884	338	749	1014	1800	2461	6474
k__Fungi; p__Ascomycota; c__Dothideomycetes; o__Pleosporales; f__Didymellaceae; g__Phoma	1309	1887	20	19	0	0	0	3362	4839	108	6	0	0	0	5320	4205	21	0	0	21	0
k__Fungi; p__Ascomycota; c__Dothideomycetes; o__Capnodiales; f__Cladosporiaceae; g__Cladosporium	15765	2654	0	0	0	0	0	198	18	0	0	0	0	0	965	264	0	0	0	23	0
k__Fungi; p__Ascomycota; c__Saccharomycetes; o__Saccharomycetales; f__Metschnikowiaceae; g__Clavispora	0	36	5	0	0	0	0	3662	9267	2603	356	2	13	230	0	8	15	0	8	11	6
k__Fungi; p__Ascomycota; c__Dothideomycetes; o__Pleosporales; f__Didymellaceae; g__Didymella	80	129	25	0	0	0	0	0	0	0	0	0	0	0	10155	5559	20	0	0	9	0
k__Fungi; p__Ascomycota; c__Saccharomycetes; o__Saccharomycetales; f__Saccharomycetales_fam_Incertae_sedis; g__Candida; s__Candida_sake	274	198	6	0	0	0	0	3706	3193	407	37	5	5	28	0	0	0	0	0	0	0
k__Fungi; p__Basidiomycota; c__Tremellomycetes; o__Trichosporonales; f__Trichosporonaceae; g__Cutaneotrichosporon	74	1339	75	64	0	0	25	31	374	0	0	0	0	0	3700	448	0	0	0	163	0
k__Fungi; p__Basidiomycota; c__Tremellomycetes; o__Trichosporonales; f__Trichosporonaceae; g__Cutaneotrichosporon; s__Cutaneotrichosporon_moniliiforme	0	0	0	0	0	0	0	704	3788	481	31	0	0	0	0	0	0	0	0	0	0
k__Fungi; p__Ascomycota; c__Dothideomycetes; o__Pleosporales; f__Didymellaceae	505	990	0	20	0	0	0	770	656	14	0	0	0	0	815	905	0	0	0	0	0
k__Fungi; p__Ascomycota; c__Saccharomycetes; o__Saccharomycetales; f__Saccharomycetales_fam_Incertae_sedis; g__Candida; s__Candida_parapsilosis	27	384	0	26	0	0	2	386	547	148	24	0	0	77	1225	1364	37	90	40	86	158
k__Fungi; p__Ascomycota	170	6	19	14	0	0	0	65	17	0	0	0	0	0	2111	1647	49	0	14	20	0
k__Fungi; p__Basidiomycota; c__Tremellomycetes; o__Trichosporonales; f__Trichosporonaceae; g__Cutaneotrichosporon; s__Cutaneotrichosporon_debeurmannianum	141	1483	29	0	0	0	0	418	15	19	0	0	0	14	1609	313	15	0	0	49	0
k__Fungi; p__Ascomycota; c__Saccharomycetes; o__Saccharomycetales; f__Pichiaceae; g__Pichia; s__Pichia_kudriavzevii	22	413	59	12	0	0	13	0	43	17	0	33	301	890	880	831	147	133	46	173	60
k__Fungi; p__Ascomycota; c__Saccharomycetes; o__Saccharomycetales; f__Debaryomycetaceae; g__Debaryomyces; s__Debaryomyces_hansenii	3148	143	22	0	0	0	0	32	77	26	0	0	0	28	97	94	54	10	0	31	25
k__Fungi; p__Ascomycota; c__Sordariomycetes; o__Hypocreales	2858	0	0	0	0	0	0	27	0	0	0	0	0	0	0	0	0	0	0	0	0
k__Fungi; p__Basidiomycota; c__Tremellomycetes; o__Trichosporonales; f__Trichosporonaceae; g__Pascua; s__Pascua_guehoae	0	0	0	0	0	0	0	659	1663	161	12	0	0	0	0	0	0	0	0	0	0
k__Fungi; p__Ascomycota; c__Saccharomycetes; o__Saccharomycetales; f__Trichomonascaceae; g__Wickerhamiella; s__Wickerhamiella_pararugosa	28	571	19	3	0	0	0	0	6	0	0	0	0	18	1366	401	5	0	0	6	0
k__Fungi; p__Basidiomycota; c__Tremellomycetes; o__Trichosporonales; f__Trichosporonaceae; g__Apiotrichum; s__Apiotrichum_domesticum	0	521	66	0	0	0	0	137	243	65	0	0	0	0	609	436	28	254	16	12	18
k__Fungi; p__Ascomycota; c__Saccharomycetes; o__Saccharomycetales; f__Dipodascaceae	0	17	1550	78	56	42	43	14	0	0	0	0	18	10	21	0	0	0	316	27	16
k__Fungi; p__Ascomycota; c__Sordariomycetes; o__Hypocreales; f__Cordycipitaceae; g__Akanthomyces; s__Akanthomyces_muscarius	0	1731	0	0	19	36	23	0	0	0	0	0	0	0	0	0	0	0	0	0	0
k__Fungi; p__Mucoromycota; c__Mucoromycetes; o__Mucorales; f__Mucoraceae; g__Mucor; s__Mucor_racemosus	19	353	196	484	144	147	378	19	2	0	0	0	0	0	29	6	0	0	0	0	3
k__Fungi; p__Ascomycota; c__Dothideomycetes; o__Capnodiales; f__Cladosporiaceae; g__Cladosporium; s__Cladosporium_tenuissimum	704	511	0	0	0	0	0	52	0	0	0	0	0	10	189	144	0	0	0	0	0
k__Fungi; p__Ascomycota; c__Saccharomycetes; o__Saccharomycetales; f__Saccharomycetales_fam_Incertae_sedis; g__Candida; s__Candida_inconspicua	0	143	580	156	93	57	138	9	14	0	5	33	0	16	79	172	29	46	0	5	0
k__Fungi; p__Basidiomycota; c__Microbotryomycetes; o__Sporidiobolales; f__Sporidiobolaceae; g__Rhodotorula; s__Rhodotorula_mucilaginosa	86	1083	78	47	5	0	0	28	48	0	0	0	0	0	80	43	0	0	0	0	0
k__Fungi; p__Ascomycota; c__Saccharomycetes; o__Saccharomycetales; f__Saccharomycetales_fam_Incertae_sedis; g__Diutina; s__Diutina_catenulata	0	216	21	0	0	0	0	497	29	76	2	0	0	4	0	0	477	82	14	20	16
k__Fungi; p__Basidiomycota; c__Agaricomycetes; o__Russulales; f__Peniophoraceae; g__Peniophora; s__Peniophora_aurantiaca	39	91	0	0	0	0	0	217	0	0	0	0	0	0	992	0	0	0	0	31	0
k__Fungi; p__Basidiomycota; c__Tremellomycetes; o__Trichosporonales; f__Trichosporonaceae; g__Trichosporon; s__Trichosporon_ovoides	0	0	0	0	0	0	0	643	321	58	18	0	0	7	60	0	0	0	0	0	0
k__Fungi; p__Ascomycota; c__Eurotiomycetes; o__Chaetothyriales; f__Herpotrichiellaceae; g__Exophiala; s__Exophiala_oligosperma	1028	0	0	0	0	0	0	13	10	0	0	0	0	0	0	0	0	0	0	0	0
k__Fungi; p__Ascomycota; c__Leotiomycetes	0	0	0	0	0	0	0	136	33	0	0	0	0	0	162	595	6	0	0	2	0
k__Fungi; p__Ascomycota; c__Dothideomycetes; o__Pleosporales; f__Didymosphaeriaceae; g__Pseudopithomyces; s__Pseudopithomyces_rosae	917	0	0	0	0	0	0	0	0	0	0	0	0	0	0	0	3	0	0	0	0
k__Fungi; p__Ascomycota; c__Dothideomycetes; o__Pleosporales; f__Dictyosporiaceae; g__Dictyosporium; s__Dictyosporium_heptasporum	0	0	0	0	0	0	0	0	0	0	0	0	0	0	391	351	0	0	0	0	0
k__Fungi; p__Ascomycota; c__Eurotiomycetes; o__Eurotiales; f__Aspergillaceae; g__Penicillium; s__Penicillium_melanoconidium	0	32	4	0	0	0	0	131	103	12	17	0	9	336	0	11	0	28	8	16	0
k__Fungi; p__Ascomycota; c__Eurotiomycetes; o__Eurotiales; f__Aspergillaceae; g__Penicillium	214	3	7	0	0	0	0	103	47	18	0	51	0	14	27	12	39	10	61	13	79
k__Fungi; p__Ascomycota; c__Eurotiomycetes; o__Eurotiales; f__Aspergillaceae; g__Aspergillus	0	103	0	0	0	0	0	464	0	3	7	0	0	11	74	21	10	0	0	0	0
k__Fungi; p__Basidiomycota; c__Agaricomycetes; o__Hymenochaetales; f__Schizoporaceae; g__Xylodon; s__Xylodon_nothofagi	58	77	0	0	0	0	0	238	16	0	0	0	0	0	258	21	0	0	0	11	0
k__Fungi; p__Ascomycota; c__Saccharomycetes; o__Saccharomycetales; f__Dipodascaceae; g__Geotrichum	0	0	285	135	49	54	78	0	0	0	0	0	0	0	64	0	0	0	0	0	0
k__Fungi; p__Basidiomycota; c__Tremellomycetes; o__Trichosporonales; f__Trichosporonaceae; g__Trichosporon	0	17	0	0	0	0	0	0	0	0	0	0	0	0	62	128	16	37	48	133	214
k__Fungi; p__Ascomycota; c__Saccharomycetes; o__Saccharomycetales; f__Pichiaceae; g__Pichia; s__unidentified	0	172	28	0	45	42	207	0	0	0	0	0	0	0	42	0	0	12	0	4	0
k__Fungi	146	82	0	0	0	0	0	54	0	0	0	0	0	0	169	12	0	0	0	0	0
k__Fungi; p__Basidiomycota; c__Tremellomycetes; o__Filobasidiales; f__Filobasidiaceae; g__Filobasidium; s__Filobasidium_magnum	0	0	0	0	0	0	0	7	26	0	0	0	0	0	188	235	0	0	0	0	0
k__Fungi; p__Basidiomycota; c__Agaricomycetes; o__Cantharellales; f__Clavulinaceae; g__unidentified; s__unidentified	130	76	0	0	0	0	0	72	0	0	0	0	0	4	157	0	0	0	0	0	0
k__Fungi; p__Ascomycota; c__Saccharomycetes; o__Saccharomycetales	0	0	0	0	0	0	0	93	87	26	0	0	12	16	69	0	0	37	12	65	21
k__Fungi; p__Ascomycota; c__Dothideomycetes; o__Capnodiales; f__Dissoconiaceae; g__Dissoconium; s__Dissoconium_aciculare	218	0	0	0	0	0	0	161	0	0	0	0	0	0	0	0	0	0	0	0	0
k__Fungi; p__Ascomycota; c__Dothideomycetes; o__Pleosporales; f__Didymellaceae; g__Nothophoma; s__Nothophoma_variabilis	0	0	0	0	0	0	0	13	0	0	0	0	0	0	314	17	0	0	0	0	0
k__Fungi; p__Basidiomycota; c__Tremellomycetes; o__Trichosporonales; f__Trichosporonaceae; g__Apiotrichum	0	0	0	10	0	0	0	10	166	105	46	0	0	6	0	0	0	0	0	0	0
k__Fungi; p__Basidiomycota; c__Agaricomycetes; o__Trechisporales; f__Hydnodontaceae; g__Trechispora; s__unidentified	0	27	0	0	0	0	0	18	0	0	0	0	0	0	293	0	0	0	0	2	0
k__Fungi; p__Ascomycota; c__Eurotiomycetes; o__Eurotiales; f__Aspergillaceae; g__Aspergillus; s__Aspergillus_sydowii	0	85	0	0	0	0	0	0	0	0	0	0	0	0	245	0	0	0	0	7	0
k__Fungi; p__Basidiomycota; c__Agaricomycetes; o__Cantharellales	12	0	0	0	0	0	0	50	0	0	0	0	0	0	124	137	0	0	0	10	0
k__Fungi; p__Mucoromycota; c__Mucoromycetes; o__Mucorales; f__Mucoraceae; g__Mucor; s__Mucor_fragilis	0	65	76	72	33	22	24	0	0	0	0	0	0	0	0	0	0	0	0	0	0
k__Fungi; p__Basidiomycota; c__Tremellomycetes; o__Trichosporonales; f__Trichosporonaceae	0	0	0	0	0	0	0	70	98	58	0	0	0	0	56	0	0	0	0	0	0
k__Fungi; p__Ascomycota; c__Dothideomycetes; o__Pleosporales; f__Phaeosphaeriaceae; g__Phaeosphaeria	0	0	0	0	0	0	0	277	0	0	0	0	0	0	0	0	0	0	0	0	0
k__Fungi; p__Basidiomycota; c__Tremellomycetes; o__Cystofilobasidiales; f__Mrakiaceae; g__Udeniomyces; s__Udeniomyces_pyricola	111	132	0	0	0	0	0	9	0	0	0	0	0	0	0	12	0	0	0	0	0
k__Fungi; p__Ascomycota; c__Saccharomycetes; o__Saccharomycetales; f__Phaffomycetaceae; g__Cyberlindnera; s__Cyberlindnera_jadinii	0	0	0	0	0	0	0	30	79	106	15	0	2	11	0	0	0	0	2	0	0
k__Viridiplantae; p__Anthophyta; c__Eudicotyledonae; o__Asterales; f__Asteraceae; g__Taraxacum; s__unidentified	35	0	50	0	36	0	0	42	0	32	47	0	0	0	0	0	0	0	0	0	0
k__Fungi; p__Basidiomycota; c__Agaricomycetes; o__Russulales; f__Peniophoraceae; g__Peniophora; s__Peniophora_quercina	223	0	0	0	0	0	0	0	0	0	0	0	0	0	0	8	0	0	0	0	0
k__Fungi; p__Ascomycota; c__Saccharomycetes; o__Saccharomycetales; f__Saccharomycetales_fam_Incertae_sedis; g__Candida; s__Candida_zeylanoides	0	0	0	0	0	0	0	5	0	0	0	0	0	206	19	0	0	0	0	0	0
k__Fungi; p__Basidiomycota; c__Malasseziomycetes; o__Malasseziales; f__Malasseziaceae; g__Malassezia; s__Malassezia_globosa	52	52	0	0	0	0	0	21	0	0	0	0	0	0	91	13	0	0	0	0	0
k__Fungi; p__Basidiomycota; c__Agaricomycetes; o__Hymenochaetales; f__Schizoporaceae; g__Lyomyces; s__unidentified	47	0	0	0	0	0	0	95	0	0	0	0	0	0	76	0	0	0	0	0	0
k__Fungi; p__Basidiomycota; c__Tremellomycetes; o__Tremellales; f__Rhynchogastremataceae; g__Rhynchogastrema; s__Rhynchogastrema_coronatum	0	143	71	0	0	0	0	0	0	0	0	0	0	0	0	0	0	0	0	0	0
k__Fungi; p__Ascomycota; c__Eurotiomycetes; o__Chaetothyriales; f__Cyphellophoraceae; g__Cyphellophora	0	197	0	0	0	0	0	0	0	0	0	0	0	0	0	0	0	0	0	0	0
k__Fungi; p__Ascomycota; c__Dothideomycetes; o__Capnodiales; f__Cladosporiaceae; g__Cladosporium; s__Cladosporium_sphaerospermum	140	0	0	0	0	0	0	0	36	0	0	0	0	0	0	19	0	0	0	0	0
k__Fungi; p__Basidiomycota; c__Agaricomycetes; o__Russulales; f__Stereaceae; g__Stereum; s__Stereum_hirsutum	10	9	0	0	0	0	0	0	6	0	0	0	0	0	165	4	0	0	0	0	0
k__Fungi; p__Basidiomycota; c__Agaricomycetes; o__Agaricales; f__Tricholomataceae; g__Tricholoma	0	0	0	0	0	0	0	0	0	0	0	0	0	0	188	0	0	0	0	0	0
k__Fungi; p__Ascomycota; c__Eurotiomycetes; o__Eurotiales; f__Aspergillaceae; g__Penicillium; s__Penicillium_citrinum	0	0	0	0	0	0	0	165	0	0	0	0	0	0	22	0	0	0	0	0	0
k__Fungi; p__Basidiomycota; c__Microbotryomycetes; o__Sporidiobolales; f__Sporidiobolaceae; g__Rhodotorula; s__Rhodotorula_babjevae	0	89	0	0	0	0	0	36	47	0	0	0	0	0	0	7	0	0	0	0	0
k__Fungi; p__Basidiomycota; c__Agaricomycetes; o__Polyporales; f__Meruliaceae; g__Phlebia; s__Phlebia_acerina	47	40	0	0	0	0	0	0	0	0	0	0	0	4	79	0	0	0	0	2	0
k__Fungi; p__Basidiomycota; c__Agaricomycetes; o__Trechisporales; f__Trechisporales_fam_Incertae_sedis; g__Sistotremastrum; s__Sistotremastrum_guttuliferum	0	0	0	0	0	0	0	0	0	0	0	0	0	0	167	0	0	0	0	0	0
k__Viridiplantae; p__Anthophyta; c__Eudicotyledonae; o__Asterales; f__Asteraceae; g__Crepis; s__unidentified	0	0	0	0	0	0	0	0	0	0	0	0	31	0	37	36	0	0	56	0	0
k__Fungi; p__Ascomycota; c__Dothideomycetes; o__Pleosporales; f__Didymellaceae; g__Epicoccum	75	0	0	0	0	0	0	0	31	0	0	0	0	0	35	0	0	0	0	0	0
k__Fungi; p__Ascomycota; c__Eurotiomycetes; o__Chaetothyriales; f__Cyphellophoraceae; g__Cyphellophora; s__Cyphellophora_fusarioides	49	0	0	0	0	0	0	89	0	0	0	0	0	0	0	0	0	0	0	0	0
k__Fungi; p__Basidiomycota; c__Agaricomycetes; o__Corticiales; f__Vuilleminiaceae; g__Vuilleminia; s__Vuilleminia_comedens	0	0	0	0	0	0	0	26	0	0	0	0	0	0	108	0	0	0	0	4	0
k__Fungi; p__Basidiomycota; c__Microbotryomycetes; o__Sporidiobolales; f__Sporidiobolaceae; g__Sporobolomyces; s__Sporobolomyces_ruberrimus	4	133	0	0	0	0	0	0	0	0	0	0	0	0	0	0	0	0	0	0	0
k__Fungi; p__Basidiomycota; c__Agaricomycetes	12	0	0	0	0	0	0	21	0	0	0	0	0	0	100	0	0	0	0	0	0
k__Fungi; p__Basidiomycota; c__Agaricomycetes; o__Agaricales; f__Strophariaceae; g__Hypholoma; s__Hypholoma_fasciculare	0	89	0	0	0	0	0	0	10	0	0	0	0	0	0	34	0	0	0	0	0
k__Viridiplantae; p__Anthophyta; c__Eudicotyledonae; o__Asterales; f__Asteraceae; g__Taraxacum	0	46	0	0	0	0	0	0	29	0	0	0	0	0	0	0	52	0	0	0	0
k__Fungi; p__Basidiomycota; c__Agaricomycetes; o__Hymenochaetales; f__Schizoporaceae; g__Lyomyces; s__Lyomyces_sambuci	13	0	0	0	0	0	0	0	7	0	0	0	0	0	105	0	0	0	0	0	0
k__Fungi; p__Basidiomycota; c__Tremellomycetes; o__Filobasidiales; f__Filobasidiaceae; g__Naganishia; s__Naganishia_diffluens	0	125	0	0	0	0	0	0	0	0	0	0	0	0	0	0	0	0	0	0	0
k__Fungi; p__Ascomycota; c__Eurotiomycetes; o__Eurotiales; f__Aspergillaceae; g__Aspergillus; s__Aspergillus_heterocaryoticus	41	23	0	0	0	0	0	8	16	0	0	0	0	0	0	30	0	0	0	0	0
k__Fungi; p__Ascomycota; c__Eurotiomycetes; o__Eurotiales; f__Trichocomaceae; g__Thermomyces; s__Thermomyces_lanuginosus	0	0	0	0	0	0	0	0	0	0	0	0	0	0	115	0	0	0	0	0	0
k__Fungi; p__Basidiomycota; c__Agaricomycetes; o__Polyporales; f__Meruliaceae; g__Mycoacia; s__Mycoacia_fuscoatra	0	0	0	0	0	0	0	0	0	25	0	0	0	13	46	0	22	0	0	4	0
k__Fungi; p__Basidiomycota; c__Agaricomycetes; o__Agaricales; f__Tricholomataceae; g__Mycena; s__Mycena_inclinata	57	0	0	0	0	0	0	49	0	0	0	0	0	0	0	0	0	0	0	0	0
k__Fungi; p__Ascomycota; c__Saccharomycetes; o__Saccharomycetales; f__Dipodascaceae; g__Geotrichum; s__Geotrichum_klebahnii	0	0	0	0	0	0	0	32	66	7	0	0	0	0	0	0	0	0	0	0	0
k__Viridiplantae; p__Anthophyta; c__Monocotyledonae; o__Poales; f__Poaceae; g__Lamarckia; s__Lamarckia_aurea	0	0	0	0	0	0	0	0	0	0	0	0	0	0	0	0	0	36	0	33	36
Unassigned	0	0	0	0	0	0	0	0	0	0	0	0	0	18	23	0	0	0	64	0	0
k__Fungi; p__Basidiomycota; c__Agaricomycetes; o__Agaricales; f__Tricholomataceae; g__Mycena; s__Mycena_metata	104	0	0	0	0	0	0	0	0	0	0	0	0	0	0	0	0	0	0	0	0
k__Fungi; p__Ascomycota; c__Saccharomycetes; o__Saccharomycetales; f__Debaryomycetaceae; g__Meyerozyma; s__Meyerozyma_guilliermondii	71	0	11	0	0	0	0	14	0	0	0	0	0	0	0	0	5	0	0	0	0
k__Fungi; p__Basidiomycota; c__Agaricomycetes; o__Russulales; f__Peniophoraceae; g__Peniophora; s__Peniophora_rufomarginata	26	0	0	0	0	0	0	0	0	0	0	0	0	0	60	15	0	0	0	0	0
k__Fungi; p__Basidiomycota; c__Agaricomycetes; o__Hymenochaetales; f__Schizoporaceae; g__Xylodon; s__Xylodon_flaviporus	0	99	0	0	0	0	0	0	0	0	0	0	0	0	0	0	0	0	0	0	0
k__Fungi; p__Basidiomycota; c__Agaricomycetes; o__Hymenochaetales; f__Hymenochaetales_fam_Incertae_sedis; g__Resinicium; s__Resinicium_friabile	0	0	0	0	0	0	0	0	0	0	0	0	0	0	95	0	0	0	0	3	0
k__Fungi; p__Mortierellomycota; c__Mortierellomycetes; o__Mortierellales; f__Mortierellaceae; g__Mortierella; s__Mortierella_humilis	0	98	0	0	0	0	0	0	0	0	0	0	0	0	0	0	0	0	0	0	0
k__Fungi; p__Ascomycota; c__Saccharomycetes; o__Saccharomycetales; f__Saccharomycetales_fam_Incertae_sedis; g__Diutina; s__Diutina_rugosa	0	0	0	0	0	0	0	76	21	0	0	0	0	0	0	0	0	0	0	0	0
k__Fungi; p__Basidiomycota; c__Agaricomycetes; o__Cantharellales; f__Cantharellales_fam_Incertae_sedis; g__Sistotrema; s__Sistotrema_adnatum	0	0	0	0	0	0	0	96	0	0	0	0	0	0	0	0	0	0	0	0	0
k__Fungi; p__Ascomycota; c__Dothideomycetes; o__Pleosporales	0	0	0	0	0	0	0	24	22	0	0	0	0	0	49	0	0	0	0	0	0
k__Fungi; p__Basidiomycota; c__Agaricomycetes; o__Cantharellales; f__Botryobasidiaceae; g__Botryobasidium; s__Botryobasidium_subcoronatum	95	0	0	0	0	0	0	0	0	0	0	0	0	0	0	0	0	0	0	0	0
k__Fungi; p__Ascomycota; c__Eurotiomycetes; o__Chaetothyriales	0	0	0	0	0	0	0	0	0	0	0	0	0	0	55	33	0	0	0	0	0
k__Fungi; p__Basidiomycota; c__Agaricomycetes; o__Russulales; f__Peniophoraceae	0	0	0	0	0	0	0	88	0	0	0	0	0	0	0	0	0	0	0	0	0
k__Fungi; p__Ascomycota; c__Saccharomycetes; o__Saccharomycetales; f__Saccharomycetaceae; g__Kluyveromyces; s__Kluyveromyces_lactis	0	11	0	0	0	0	0	21	29	24	0	0	0	0	0	0	0	0	0	0	2
k__Fungi; p__Basidiomycota; c__Agaricomycetes; o__Russulales; f__Peniophoraceae; g__Peniophora	0	22	0	0	0	0	0	0	0	0	0	0	0	0	64	0	0	0	0	0	0
k__Fungi; p__Basidiomycota; c__Cystobasidiomycetes; o__Cystobasidiales; f__Cystobasidiaceae; g__Cystobasidium; s__Cystobasidium_slooffiae	0	2	0	0	0	0	0	0	15	0	0	0	0	0	44	19	0	0	0	0	0
k__Fungi; p__Ascomycota; c__Eurotiomycetes; o__Eurotiales; f__Aspergillaceae; g__Aspergillus; s__Aspergillus_fumigatus	0	0	0	0	0	0	0	65	11	0	0	0	0	0	0	0	0	0	0	0	0
k__Fungi; p__Ascomycota; c__Leotiomycetes; o__Erysiphales; f__Erysiphaceae; g__Erysiphe	71	0	0	0	0	0	0	0	0	0	0	0	0	0	0	0	0	0	0	0	0
k__Fungi; p__Ascomycota; c__Dothideomycetes; o__Capnodiales; f__Mycosphaerellaceae; g__Mycosphaerella; s__Mycosphaerella_tassiana	0	22	0	0	0	0	0	0	0	0	0	0	0	0	0	47	0	0	0	0	0
k__Fungi; p__Ascomycota; c__Eurotiomycetes; o__Eurotiales; f__Aspergillaceae; g__Aspergillus; s__Aspergillus_vitricola	0	0	0	0	0	0	0	0	0	0	0	0	0	0	69	0	0	0	0	0	0
k__Fungi; p__Ascomycota; c__Leotiomycetes; o__Erysiphales; f__Erysiphaceae; g__Podosphaera; s__Podosphaera_astericola	10	0	0	0	0	0	0	0	0	0	0	0	0	0	58	0	0	0	0	0	0
k__Fungi; p__Basidiomycota; c__Cystobasidiomycetes; o__Cystobasidiales; f__Cystobasidiaceae; g__Cystobasidium; s__Cystobasidium_pinicola	0	0	0	0	0	0	0	0	0	0	0	0	0	0	40	27	0	0	0	0	0
k__Fungi; p__Ascomycota; c__Saccharomycetes; o__Saccharomycetales; f__Saccharomycetales_fam_Incertae_sedis; g__Candida; s__Candida_glaebosa	0	0	0	0	0	0	0	7	44	5	0	0	0	0	0	10	0	0	0	0	0
k__Fungi; p__Basidiomycota; c__Agaricomycetes; o__Agaricales; f__Tricholomataceae; g__Mycena; s__Mycena_zephirus	22	0	0	0	0	0	0	0	0	0	0	0	0	0	44	0	0	0	0	0	0
k__Fungi; p__Ascomycota; c__Leotiomycetes; o__Thelebolales; f__Pseudeurotiaceae; g__unidentified; s__unidentified	0	0	0	0	0	0	0	0	0	0	0	0	0	0	0	65	0	0	0	0	0
k__Fungi; p__Ascomycota; c__Saccharomycetes; o__Saccharomycetales; f__Dipodascaceae; g__Saprochaete; s__Saprochaete_gigas	0	51	0	0	0	0	0	0	0	0	0	0	0	0	11	0	0	0	0	0	0
k__Fungi; p__Ascomycota; c__Eurotiomycetes; o__Eurotiales; f__Aspergillaceae; g__Penicillium; s__Penicillium_minnesotense	0	0	0	0	0	0	0	19	37	5	0	0	0	0	0	0	0	0	0	0	0
k__Fungi; p__Basidiomycota; c__Agaricomycetes; o__Cantharellales; f__Cantharellales_fam_Incertae_sedis; g__Sistotrema; s__Sistotrema_brinkmannii	0	0	0	0	0	0	0	0	0	0	0	0	0	0	60	0	0	0	0	0	0
k__Fungi; p__Ascomycota; c__Saccharomycetes; o__Saccharomycetales; f__Dipodascaceae; g__unidentified; s__unidentified	0	0	23	0	0	0	0	0	0	0	0	0	0	0	0	0	0	24	12	0	0
k__Fungi; p__Ascomycota; c__Saccharomycetes; o__Saccharomycetales; f__Dipodascaceae; g__Yarrowia	0	0	0	0	0	0	0	38	18	0	0	0	0	0	0	0	0	0	0	0	0
k__Fungi; p__Basidiomycota; c__Agaricomycetes; o__Polyporales; f__Polyporaceae; g__Grammothele; s__Grammothele_fuligo	0	0	0	0	0	0	0	56	0	0	0	0	0	0	0	0	0	0	0	0	0
k__Fungi; p__Ascomycota; c__Dothideomycetes; o__Pleosporales; f__Pleosporaceae; g__Alternaria; s__Alternaria_angustiovoidea	11	13	0	0	0	0	0	0	0	0	0	0	0	0	31	0	0	0	0	0	0
k__Fungi; p__Ascomycota; c__Dothideomycetes; o__Pleosporales; f__Didymellaceae; g__Epicoccum; s__Epicoccum_plurivorum	0	0	0	0	0	0	0	32	22	0	0	0	0	0	0	0	0	0	0	0	0
k__Fungi; p__Basidiomycota; c__Agaricomycetes; o__Auriculariales; f__unidentified; g__unidentified; s__unidentified	0	0	0	0	0	0	0	0	0	0	0	0	0	0	38	16	0	0	0	0	0
k__Fungi; p__Basidiomycota; c__Tremellomycetes; o__Filobasidiales; f__Filobasidiaceae; g__Naganishia; s__Naganishia_globosa	0	0	0	0	0	0	0	0	0	0	0	0	0	0	48	5	0	0	0	0	0
k__Fungi; p__Ascomycota; c__Saccharomycetes; o__Saccharomycetales; f__Dipodascaceae; g__Yarrowia; s__Yarrowia_deformans	40	0	0	6	0	0	0	0	0	2	0	0	0	0	0	0	0	0	2	2	0
k__Fungi; p__Basidiomycota; c__Tremellomycetes; o__Filobasidiales; f__Filobasidiaceae; g__Naganishia; s__Naganishia_albida	0	0	0	0	0	0	0	14	38	0	0	0	0	0	0	0	0	0	0	0	0
k__Fungi; p__Basidiomycota; c__Agaricomycetes; o__Agaricales; f__Physalacriaceae; g__Armillaria; s__Armillaria_mellea	13	10	0	0	0	0	0	13	0	0	0	0	0	0	15	0	0	0	0	0	0
k__Fungi; p__Basidiomycota; c__Agaricomycetes; o__Polyporales; f__Ganodermataceae; g__Ganoderma; s__Ganoderma_adspersum	29	0	0	0	0	0	0	0	0	0	0	0	0	0	22	0	0	0	0	0	0
k__Viridiplantae; p__Anthophyta; c__Monocotyledonae; o__Commelinales; f__Pontederiaceae; g__Pontederia; s__unidentified	0	0	0	0	0	0	0	0	0	0	0	0	0	0	0	50	0	0	0	0	0
k__Fungi; p__Basidiomycota; c__Agaricomycetes; o__Agaricales; f__Omphalotaceae; g__Rhodocollybia; s__Rhodocollybia_prolixa	0	48	0	0	0	0	0	0	0	0	0	0	0	0	0	0	0	0	0	0	0
k__Fungi; p__Ascomycota; c__Eurotiomycetes; o__Chaetothyriales; f__Herpotrichiellaceae; g__Exophiala; s__Exophiala_dermatitidis	0	0	0	0	0	0	0	11	10	0	0	0	0	0	0	23	0	0	0	0	0
k__Fungi; p__Ascomycota; c__Saccharomycetes; o__Saccharomycetales; f__unidentified; g__unidentified; s__unidentified	0	0	0	0	0	0	0	0	0	11	0	0	0	30	0	0	0	0	0	0	0
k__Fungi; p__Basidiomycota; c__Agaricomycetes; o__Agaricales; f__Entolomataceae; g__Entoloma; s__Entoloma_tenellum	0	41	0	0	0	0	0	0	0	0	0	0	0	0	0	0	0	0	0	0	0
k__Fungi; p__Basidiomycota; c__Agaricomycetes; o__Trechisporales; f__unidentified; g__unidentified; s__unidentified	41	0	0	0	0	0	0	0	0	0	0	0	0	0	0	0	0	0	0	0	0
k__Fungi; p__Ascomycota; c__Eurotiomycetes; o__Eurotiales; f__Aspergillaceae; g__Aspergillus; s__Aspergillus_caesiellus	0	0	0	0	0	0	0	0	0	0	0	0	0	0	26	14	0	0	0	0	0
k__Fungi; p__Ascomycota; c__Saccharomycetes; o__Saccharomycetales; f__Saccharomycetaceae; g__Kazachstania; s__Kazachstania_unispora	0	2	0	0	0	0	0	20	7	11	0	0	0	0	0	0	0	0	0	0	0
k__Fungi; p__Basidiomycota; c__Cystobasidiomycetes; o__Cystobasidiomycetes_ord_Incertae_sedis; f__Symmetrosporaceae; g__Symmetrospora; s__Symmetrospora_gracilis	0	0	0	0	0	0	0	0	0	0	0	0	0	0	29	11	0	0	0	0	0
k__Fungi; p__Ascomycota; c__Sordariomycetes; o__Hypocreales; f__Nectriaceae; g__Fusicolla	0	0	0	0	0	0	0	0	0	0	0	0	0	0	21	18	0	0	0	0	0
k__Fungi; p__Basidiomycota; c__Tremellomycetes; o__Tremellales; f__Tremellaceae; g__Cryptococcus; s__Cryptococcus_uniguttulatus	0	0	0	0	0	0	0	3	8	0	0	0	0	0	0	28	0	0	0	0	0
k__Fungi; p__Ascomycota; c__Leotiomycetes; o__Helotiales; f__Sclerotiniaceae; g__Botrytis; s__Botrytis_cinerea	0	10	0	0	0	0	0	0	0	0	0	0	0	0	27	0	0	0	0	0	0
k__Fungi; p__Basidiomycota; c__Agaricomycetes; o__Trechisporales; f__Hydnodontaceae; g__Trechispora; s__Trechispora_byssinella	37	0	0	0	0	0	0	0	0	0	0	0	0	0	0	0	0	0	0	0	0
k__Viridiplantae; p__Anthophyta; c__Monocotyledonae; o__Poales; f__Poaceae; g__Holcus; s__Holcus_lanatus	0	0	0	0	0	23	0	0	0	0	0	14	0	0	0	0	0	0	0	0	0
k__Fungi; p__Ascomycota; c__Saccharomycetes; o__Saccharomycetales; f__Metschnikowiaceae; g__Clavispora; s__unidentified	0	0	0	0	0	0	0	16	12	8	0	0	0	0	0	0	0	0	0	0	0
k__Fungi; p__Basidiomycota; c__Agaricomycetes; o__Hymenochaetales; f__Hymenochaetales_fam_Incertae_sedis; g__Resinicium; s__Resinicium_saccharicola	0	36	0	0	0	0	0	0	0	0	0	0	0	0	0	0	0	0	0	0	0
k__Fungi; p__Basidiomycota; c__Tremellomycetes	0	0	8	5	6	6	0	0	0	0	0	0	0	0	10	0	0	0	0	0	0
k__Fungi; p__Basidiomycota; c__Agaricomycetes; o__Agaricales; f__Psathyrellaceae; g__Psathyrella; s__Psathyrella_oboensis	0	0	0	0	0	0	0	29	2	0	0	0	0	0	0	3	0	0	0	0	0
k__Fungi; p__Basidiomycota; c__Agaricomycetes; o__Trechisporales	0	0	0	0	0	0	0	34	0	0	0	0	0	0	0	0	0	0	0	0	0
k__Viridiplantae; p__Anthophyta; c__Eudicotyledonae; o__Asterales; f__Asteraceae; g__Centaurea; s__unidentified	0	0	0	0	0	0	0	0	0	0	0	0	0	34	0	0	0	0	0	0	0
k__Fungi; p__Basidiomycota; c__Agaricomycetes; o__Corticiales; f__unidentified; g__unidentified; s__unidentified	0	0	0	0	0	0	0	0	0	0	0	0	0	0	0	33	0	0	0	0	0
k__Fungi; p__Ascomycota; c__Saccharomycetes; o__Saccharomycetales; f__Saccharomycetales_fam_Incertae_sedis; g__Candida	0	0	0	0	0	0	0	0	0	0	0	0	0	0	6	0	0	0	0	13	13
k__Fungi; p__Basidiomycota; c__Agaricomycetes; o__Polyporales; f__Meripilaceae; g__Rigidoporus; s__Rigidoporus_sanguinolentus	0	0	0	0	0	0	0	0	0	0	0	0	0	0	32	0	0	0	0	0	0
k__Fungi; p__Ascomycota; c__Eurotiomycetes; o__Eurotiales; f__Trichocomaceae; g__Thermomyces; s__Thermomyces_dupontii	0	0	0	0	0	0	0	31	0	0	0	0	0	0	0	0	0	0	0	0	0
k__Fungi; p__Basidiomycota; c__Wallemiomycetes; o__Wallemiales; f__Wallemiaceae; g__Wallemia; s__Wallemia_tropicalis	0	0	0	0	0	0	0	0	0	0	0	0	0	0	31	0	0	0	0	0	0
k__Fungi; p__Basidiomycota; c__Agaricomycetes; o__Hymenochaetales; f__Schizoporaceae	0	30	0	0	0	0	0	0	0	0	0	0	0	0	0	0	0	0	0	0	0
k__Fungi; p__Basidiomycota; c__Tremellomycetes; o__Cystofilobasidiales; f__Mrakiaceae; g__Itersonilia; s__Itersonilia_perplexans	10	0	0	0	0	0	0	0	0	0	0	0	0	0	20	0	0	0	0	0	0
k__Fungi; p__Basidiomycota; c__Agaricomycetes; o__Agaricales; f__Tricholomataceae; g__Panellus; s__Panellus_stipticus	0	0	0	0	0	0	0	27	0	0	0	0	0	0	0	0	0	0	0	0	0
k__Fungi; p__Basidiomycota; c__Agaricomycetes; o__Russulales; f__Stereaceae; g__Stereum; s__Stereum_gausapatum	0	0	0	0	0	0	0	7	0	0	0	0	0	0	17	0	0	0	0	3	0
k__Fungi; p__Mucoromycota; c__Mucoromycetes; o__Mucorales; f__Mucoraceae; g__Mucor; s__Mucor_circinelloides	0	9	18	0	0	0	0	0	0	0	0	0	0	0	0	0	0	0	0	0	0
k__Fungi; p__Basidiomycota; c__Agaricomycetes; o__Polyporales; f__Meruliaceae; g__Mycoacia; s__Mycoacia_nothofagi	26	0	0	0	0	0	0	0	0	0	0	0	0	0	0	0	0	0	0	0	0
k__Fungi; p__Basidiomycota; c__Agaricomycetes; o__Agaricales; f__Tricholomataceae; g__Clitocybe; s__Clitocybe_nebularis	0	0	0	0	0	0	0	0	0	0	0	0	0	0	25	0	0	0	0	0	0
k__Fungi; p__Ascomycota; c__Saccharomycetes; o__Saccharomycetales; f__Dipodascaceae; g__Yarrowia; s__Yarrowia_divulgata	0	0	0	0	0	0	0	4	19	0	0	0	0	0	0	0	0	0	0	0	0
k__Fungi; p__Basidiomycota; c__Agaricomycetes; o__Agaricales; f__Crepidotaceae; g__Crepidotus; s__Crepidotus_epibryus	0	0	0	0	0	0	0	0	0	0	0	0	0	0	23	0	0	0	0	0	0
k__Fungi; p__Basidiomycota; c__Agaricomycetes; o__Agaricales; f__Tricholomataceae; g__Mycena; s__Mycena_rhamnicola	0	0	0	0	0	0	0	23	0	0	0	0	0	0	0	0	0	0	0	0	0
k__Fungi; p__Basidiomycota; c__Agaricomycetes; o__Polyporales; f__Polyporaceae; g__Trametes; s__Trametes_versicolor	0	8	0	0	0	0	0	10	0	0	0	0	0	0	5	0	0	0	0	0	0
k__Fungi; p__Basidiomycota; c__Agaricomycetes; o__Russulales; f__Peniophoraceae; g__Peniphora; s__Peniphora_quercina	0	0	0	0	0	0	0	0	5	0	18	0	0	0	0	0	0	0	0	0	0
k__Fungi; p__Basidiomycota; c__Tremellomycetes; o__Holtermanniales; f__Holtermanniales_fam_Incertae_sedis; g__Holtermanniella; s__Holtermanniella_takashimae	0	0	0	0	0	0	0	7	16	0	0	0	0	0	0	0	0	0	0	0	0
k__Viridiplantae; p__Anthophyta; c__Monocotyledonae; o__Poales; f__Poaceae; g__Lolium	0	0	0	0	0	0	23	0	0	0	0	0	0	0	0	0	0	0	0	0	0
k__Fungi; p__Ascomycota; c__Saccharomycetes; o__Saccharomycetales; f__Saccharomycetales_fam_Incertae_sedis; g__Candida; s__Candida_palmioleophila	0	0	0	0	0	0	0	0	0	0	0	0	0	0	0	22	0	0	0	0	0
k__Fungi; p__Basidiomycota; c__Tremellomycetes; o__Cystofilobasidiales; f__Mrakiaceae; g__Tausonia; s__Tausonia_pullulans	0	0	0	0	0	0	0	0	22	0	0	0	0	0	0	0	0	0	0	0	0
k__Fungi; p__Basidiomycota; c__Agaricomycetes; o__Agaricales; f__Psathyrellaceae; g__Coprinellus; s__Coprinellus_micaceus	14	0	0	0	0	0	0	7	0	0	0	0	0	0	0	0	0	0	0	0	0
k__Fungi; p__Ascomycota; c__Dothideomycetes; o__Pleosporales; f__Didymellaceae; g__Didymella; s__Didymella_fabae	0	0	0	0	0	0	0	4	16	0	0	0	0	0	0	0	0	0	0	0	0
k__Fungi; p__Ascomycota; c__Dothideomycetes; o__Pleosporales; f__Cucurbitariaceae; g__Pyrenochaetopsis; s__Pyrenochaetopsis_pratorum	0	0	0	0	0	0	0	3	16	0	0	0	0	0	0	0	0	0	0	0	0
k__Fungi; p__Ascomycota; c__Saccharomycetes; o__Saccharomycetales; f__Pichiaceae; g__Pichia; s__Pichia_membranifaciens	0	0	0	0	0	0	0	0	3	0	0	0	0	16	0	0	0	0	0	0	0
k__Fungi; p__Basidiomycota; c__Agaricostilbomycetes; o__Agaricostilbales; f__Kondoaceae; g__Bensingtonia; s__unidentified	0	0	0	0	0	0	0	0	0	0	0	0	0	0	19	0	0	0	0	0	0
k__Fungi; p__Ascomycota; c__Eurotiomycetes; o__Chaetothyriales; f__Herpotrichiellaceae; g__Exophiala; s__Exophiala_castellanii	0	0	0	0	0	0	0	18	0	0	0	0	0	0	0	0	0	0	0	0	0
k__Fungi; p__Ascomycota; c__Saccharomycetes; o__Saccharomycetales; f__Saccharomycetales_fam_Incertae_sedis; g__Candida; s__Candida_melibiosica	18	0	0	0	0	0	0	0	0	0	0	0	0	0	0	0	0	0	0	0	0
k__Fungi; p__Basidiomycota; c__Agaricomycetes; o__Amylocorticiales; f__Amylocorticiaceae; g__Plicaturopsis; s__Plicaturopsis_crispa	17	0	0	0	0	0	0	0	0	0	0	0	0	0	0	0	0	0	0	0	0
k__Fungi; p__Basidiomycota; c__Agaricomycetes; o__Polyporales; f__Meripilaceae	0	0	0	0	0	0	0	0	0	0	0	0	0	0	17	0	0	0	0	0	0
k__Fungi; p__Basidiomycota; c__Agaricomycetes; o__Agaricales; f__Tricholomataceae; g__Lepista; s__Lepista_glaucocana	0	0	0	0	0	0	0	0	0	0	0	0	0	0	16	0	0	0	0	0	0
k__Fungi; p__Basidiomycota; c__Agaricomycetes; o__Gomphales; f__Gomphaceae; g__Phaeoclavulina; s__unidentified	0	0	0	0	0	0	0	16	0	0	0	0	0	0	0	0	0	0	0	0	0
k__Fungi; p__Ascomycota; c__Dothideomycetes; o__Capnodiales; f__Mycosphaerellaceae; g__Ramularia	15	0	0	0	0	0	0	0	0	0	0	0	0	0	0	0	0	0	0	0	0
k__Fungi; p__Basidiomycota; c__Agaricomycetes; o__Agaricales; f__Physalacriaceae; g__Armillaria; s__Armillaria_borealis	0	0	0	0	0	0	0	15	0	0	0	0	0	0	0	0	0	0	0	0	0
k__Fungi; p__Basidiomycota; c__Agaricomycetes; o__Agaricales; f__Psathyrellaceae; g__Coprinopsis	15	0	0	0	0	0	0	0	0	0	0	0	0	0	0	0	0	0	0	0	0
k__Fungi; p__Basidiomycota; c__Agaricomycetes; o__Boletales; f__Boletaceae; g__Singerocomus; s__Singerocomus_inundabilis	0	0	0	0	0	0	0	0	0	0	0	0	0	0	0	0	0	0	15	0	0
k__Fungi; p__Basidiomycota; c__Tremellomycetes; o__Trichosporonales; f__Trichosporonaceae; g__Trichosporon; s__unidentified	0	0	0	0	0	0	0	15	0	0	0	0	0	0	0	0	0	0	0	0	0
k__Fungi; p__Ascomycota; c__Eurotiomycetes; o__Eurotiales; f__Aspergillaceae; g__Penicillium pichia fermentans(ncbi)	0	0	10	4	0	0	0	0	0	0	0	0	0	0	0	0	0	0	0	0	0
k__Fungi; p__Basidiomycota; c__Agaricomycetes; o__Russulales; f__Russulales_fam_Incertae_sedis; g__Confertobasidium; s__Confertobasidium_olivaceoalbum	0	0	0	0	0	0	0	14	0	0	0	0	0	0	0	0	0	0	0	0	0
k__Fungi; p__Basidiomycota; c__Cystobasidiomycetes; o__Cystobasidiomycetes_ord_Incertae_sedis; f__Symmetrosporaceae; g__Symmetrospora	0	0	0	0	0	0	0	0	0	0	0	0	0	0	0	14	0	0	0	0	0
k__Fungi; p__Basidiomycota; c__Agaricomycetes; o__Agaricales; f__Omphalotaceae; g__Rhodocollybia; s__Rhodocollybia_butyracea	0	0	0	0	0	0	0	13	0	0	0	0	0	0	0	0	0	0	0	0	0
k__Fungi; p__Basidiomycota; c__Agaricomycetes; o__Hymenochaetales; f__Rickenellaceae; g__Sidera; s__Sidera_vulgaris	0	0	0	0	0	0	0	0	0	0	0	0	0	0	0	13	0	0	0	0	0
k__Fungi; p__Basidiomycota; c__Agaricomycetes; o__Polyporales; f__Meruliaceae; g__Scopuloides	0	0	0	0	0	0	0	0	0	0	0	0	0	0	0	13	0	0	0	0	0
k__Fungi; p__Basidiomycota; c__Agaricomycetes; o__Russulales; f__Bondarzewiaceae; g__Heterobasidion; s__Heterobasidion_araucariae	0	0	0	0	0	0	0	13	0	0	0	0	0	0	0	0	0	0	0	0	0
k__Fungi; p__Ascomycota; c__Leotiomycetes; o__Helotiales; f__Helotiaceae; g__Articulospora	0	0	0	0	0	0	0	0	12	0	0	0	0	0	0	0	0	0	0	0	0
k__Fungi; p__Basidiomycota; c__Agaricomycetes; o__Hymenochaetales; f__Schizoporaceae; g__Hyphodontia; s__Hyphodontia_pallidula	3	0	0	0	0	0	0	0	0	0	0	0	0	0	9	0	0	0	0	0	0
k__Fungi; p__Ascomycota; c__Eurotiomycetes; o__Eurotiales; f__Aspergillaceae; g__Penicillium; s__Penicillium_corylophilum	0	0	0	0	0	0	0	0	0	0	0	0	0	0	0	0	11	0	0	0	0
k__Fungi; p__Ascomycota; c__Sordariomycetes; o__Hypocreales; f__Clavicipitaceae; g__Claviceps; s__Claviceps_arundinis	0	11	0	0	0	0	0	0	0	0	0	0	0	0	0	0	0	0	0	0	0
k__Fungi; p__Basidiomycota; c__Agaricomycetes; o__Polyporales; f__Irpicaceae; g__Byssomerulius; s__Byssomerulius_corium	0	0	0	0	0	0	0	11	0	0	0	0	0	0	0	0	0	0	0	0	0
k__Fungi; p__Basidiomycota; c__Agaricomycetes; o_Agaricales; f__Mycenaceae; g__Mycena	11	0	0	0	0	0	0	0	0	0	0	0	0	0	0	0	0	0	0	0	0
k__Fungi; p__Ascomycota; c__Eurotiomycetes; o__Chaetothyriales; f__Herpotrichiellaceae; g__Exophiala; s__Exophiala_phaeomuriformes	0	0	0	0	0	0	0	5	5	0	0	0	0	0	0	0	0	0	0	0	0
k__Fungi; p__Basidiomycota; c__Agaricomycetes; o__Polyporales; f__Phanerochaetaceae; g__Phanerochaete; s__Phanerochaete_livescens	0	0	0	0	0	0	0	0	0	0	0	0	0	0	0	10	0	0	0	0	0
k__Fungi; p__Basidiomycota; c__Microbotryomycetes; o__Microbotryomycetes_ord_Incertae_sedis; f__Chrysozymaceae; g__Sampaiozyma; s__Sampaiozyma_vanillica	0	0	0	0	0	0	0	10	0	0	0	0	0	0	0	0	0	0	0	0	0
	61637	83883	100315	112762	95413	88030	78976	90764	113112	86806	138851	57895	120503	141304	84078	62098	86940	106278	53883	104092	95465

## Sheet:  Species-E (%)
Supplementary Table 1B.- Metataxonomic analysis of eukaryotic microorganisms (ITS amplicons) in cheesemilk, curd, and cheeses of 3, 7, 15, 30, and 60 days aftermanufacture of three batches of Casín cheese.
	Batch C							Batch A							Batch B
%	M	C	3D	7D	15D	30D	60D	M	C	3D	7D	15D	30D	60D	M	C	3D	7D	15D	30D	60D
k__Fungi; p__Ascomycota; c__Saccharomycetes; o__Saccharomycetales; f__Dipodascaceae; g__Geotrichum; s__Geotrichum_candidum	49.665	36.7011	68.6408	87.5428	80.9198	81.2961	55.8056	58.131	29.5557	62.9761	85.9936	96.105	93.8641	77.4897	44.6217	15.0762	59.8332	86.2323	77.4864	47.6963	64.0622
k__Fungi; p__Ascomycota; c__Saccharomycetes; o__Saccharomycetales; f__Dipodascaceae; g__Yarrowia; s__Yarrowia_lipolytica	0.61489	4.03538	2.95968	4.31794	0.558624	0.288538	0.211457	16.3038	22.1497	24.17	13.2365	0.0794542	5.56916	20.6413	1.04903	1.1498	1.01794	0.55703	0.692241	1.18933	0.852669
k__Fungi; p__Ascomycota; c__Saccharomycetes; o__Saccharomycetales; f__Metschnikowiaceae; g__Clavispora; s__Clavispora_lusitaniae	0.368285	0.880989	0.248218	0	0	0.00340793	0.0531807	0.602662	0.033595	0.0126719	0	0	0	0.0283078	6.35957	9.32719	6.28249	11.3137	12.6162	47.2544	26.4401
k__Fungi; p__Ascomycota; c__Eurotiomycetes; o__Eurotiales; f__Aspergillaceae; g__Penicillium; s__Penicillium_carneum	0.20929	32.4547	10.0832	0.987035	0	0	0	0.236878	8.30327	2.91685	0.00360098	3.31808	0	0.0169847	0.780228	42.916	30.7844	0.170308	4.39471	0.305499	0.990939
k__Fungi; p__Ascomycota; c__Saccharomycetes; o__Saccharomycetales; f__Pichiaceae; g__Pichia; s__Pichia_fermentans	0.0730081	0.0214585	2.11833	1.12804	16.0156	16.7466	42.2078	0.00550879	0.00530448	0.0679677	0.0194453	0.0224544	0.128628	0.196739	0.139156	0.0354279	0	0	0.0334057	0.0903047	0.0272351
k__Fungi; p__Basidiomycota; c__Tremellomycetes; o__Trichosporonales; f__Trichosporonaceae; g__Cutaneotrichosporon; s__Cutaneotrichosporon_curvatus	0.54026	0.731972	0.0677865	0.0709459	0	0	0	3.20502	16.3449	4.34302	0.199494	0	0.0091284	0.0516617	1.16915	0.18036	0	0.0065865	0	0	0
k__Fungi; p__Ascomycota; c__Saccharomycetes; o__Saccharomycetales; f__Dipodascaceae; g__Dipodascus; s__Dipodascus_australiensis	0.181709	0.689055	11.4111	4.57424	1.88654	1.10985	0.48749	0.20052	0.105205	0.125567	0.0857034	0.236635	0.104562	0.123846	0.217655	0.122387	0	0.0141139	0.0742349	0.12585	0.146651
k__Fungi; p__Basidiomycota; c__Tremellomycetes; o__Trichosporonales; f__Trichosporonaceae; g__Trichosporon; s__Trichosporon_asahii	0.345572	3.93405	1.12047	0.354729	0.110048	0.0681586	0.0265904	0.267727	0.089292	0.0414718	0	0	0	0	3.43015	0.544301	0.861514	0.954102	3.34057	2.36425	6.78154
k__Fungi; p__Ascomycota; c__Dothideomycetes; o__Pleosporales; f__Didymellaceae; g__Phoma	2.12372	2.24956	0.0199372	0.0168496	0	0	0	3.70411	4.27806	0.124415	0.00432118	0	0	0	6.32746	6.77155	0.0241546	0	0	0.0201745	0
k__Fungi; p__Ascomycota; c__Dothideomycetes; o__Capnodiales; f__Cladosporiaceae; g__Cladosporium	25.5772	3.16393	0	0	0	0	0	0.218148	0.0159134	0	0	0	0	0	1.14774	0.425134	0	0	0	0.0220958	0
k__Fungi; p__Ascomycota; c__Saccharomycetes; o__Saccharomycetales; f__Metschnikowiaceae; g__Clavispora	0	0.0429169	0.0049843	0	0	0	0	4.03464	8.19276	2.99864	0.25639	0.00345453	0.0107881	0.16277	0	0.0128829	0.0172533	0	0.014847	0.0105676	0.00628503
k__Fungi; p__Ascomycota; c__Dothideomycetes; o__Pleosporales; f__Didymellaceae; g__Didymella	0.129792	0.153786	0.0249215	0	0	0	0	0	0	0	0	0	0	0	12.0781	8.95198	0.0230044	0	0	0.0086462	0
k__Fungi; p__Ascomycota; c__Saccharomycetes; o__Saccharomycetales; f__Saccharomycetales_fam_Incertae_sedis; g__Candida; s__Candida_sake	0.444538	0.236043	0.00598116	0	0	0	0	4.08312	2.82287	0.468862	0.0266473	0.00863632	0.00414927	0.0198154	0	0	0	0	0	0	0
k__Fungi; p__Basidiomycota; c__Tremellomycetes; o__Trichosporonales; f__Trichosporonaceae; g__Cutaneotrichosporon	0.120058	1.59627	0.0747645	0.0567567	0	0	0.0316552	0.0341545	0.330646	0	0	0	0	0	4.40068	0.72144	0	0	0	0.156592	0
k__Fungi; p__Basidiomycota; c__Tremellomycetes; o__Trichosporonales; f__Trichosporonaceae; g__Cutaneotrichosporon; s__Cutaneotrichosporon_moniliiforme	0	0	0	0	0	0	0	0.775638	3.34889	0.554109	0.0223261	0	0	0	0	0	0	0	0	0	0
k__Fungi; p__Ascomycota; c__Dothideomycetes; o__Pleosporales; f__Didymellaceae	0.819313	1.18022	0	0.0177365	0	0	0	0.848354	0.579956	0.0161279	0	0	0	0	0.969338	1.45737	0	0	0	0	0
k__Fungi; p__Ascomycota; c__Saccharomycetes; o__Saccharomycetales; f__Saccharomycetales_fam_Incertae_sedis; g__Candida; s__Candida_parapsilosis	0.0438049	0.45778	0	0.0230574	0	0	0.00253241	0.425279	0.483591	0.170495	0.0172847	0	0	0.0544924	1.45698	2.19653	0.0425581	0.0846836	0.0742349	0.0826192	0.165506
k__Fungi; p__Ascomycota	0.275808	0.00715282	0.0189403	0.0124155	0	0	0	0.0716143	0.0150294	0	0	0	0	0	2.51076	2.65226	0.0563607	0	0.0259822	0.0192138	0
k__Fungi; p__Basidiomycota; c__Tremellomycetes; o__Trichosporonales; f__Trichosporonaceae; g__Cutaneotrichosporon; s__Cutaneotrichosporon_debeurmannianum	0.228759	1.76794	0.0289089	0	0	0	0	0.460535	0.0132612	0.0218879	0	0	0	0.00990772	1.9137	0.504042	0.0172533	0	0	0.0470737	0
k__Fungi; p__Ascomycota; c__Saccharomycetes; o__Saccharomycetales; f__Pichiaceae; g__Pichia; s__Pichia_kudriavzevii	0.0356928	0.492352	0.0588147	0.0106419	0	0	0.0164607	0	0.0380154	0.0195839	0	0.0569997	0.249786	0.629848	1.04665	1.33821	0.169082	0.125143	0.0853702	0.166199	0.0628503
k__Fungi; p__Ascomycota; c__Saccharomycetes; o__Saccharomycetales; f__Debaryomycetaceae; g__Debaryomyces; s__Debaryomyces_hansenii	5.10732	0.170476	0.0219309	0	0	0	0	0.0352563	0.0680741	0.0299518	0	0	0	0.0198154	0.115369	0.151374	0.0621118	0.00940929	0	0.0297813	0.0261876
k__Fungi; p__Ascomycota; c__Sordariomycetes; o__Hypocreales	4.63683	0	0	0	0	0	0	0.0297475	0	0	0	0	0	0	0	0	0	0	0	0	0
k__Fungi; p__Basidiomycota; c__Tremellomycetes; o__Trichosporonales; f__Trichosporonaceae; g__Pascua; s__Pascua_guehoae	0	0	0	0	0	0	0	0.726059	1.47022	0.185471	0.00864236	0	0	0	0	0	0	0	0	0	0
k__Fungi; p__Ascomycota; c__Saccharomycetes; o__Saccharomycetales; f__Trichomonascaceae; g__Wickerhamiella; s__Wickerhamiella_pararugosa	0.0454273	0.68071	0.0189403	0.00266047	0	0	0	0	0.00530448	0	0	0	0	0.0127385	1.62468	0.645753	0.00575109	0	0	0.00576413	0
k__Fungi; p__Basidiomycota; c__Tremellomycetes; o__Trichosporonales; f__Trichosporonaceae; g__Apiotrichum; s__Apiotrichum_domesticum	0	0.621103	0.0657928	0	0	0	0	0.150941	0.214831	0.0748796	0	0	0	0	0.724327	0.702116	0.0322061	0.238996	0.029694	0.0115283	0.0188551
k__Fungi; p__Ascomycota; c__Saccharomycetes; o__Saccharomycetales; f__Dipodascaceae	0	0.0202663	1.54513	0.0691722	0.0586922	0.047711	0.0544469	0.0154246	0	0	0	0	0.0149374	0.00707694	0.0249768	0	0	0	0.586456	0.0259386	0.0167601
k__Fungi; p__Ascomycota; c__Sordariomycetes; o__Hypocreales; f__Cordycipitaceae; g__Akanthomyces; s__Akanthomyces_muscarius	0	2.06359	0	0	0.0199134	0.0408951	0.0291228	0	0	0	0	0	0	0	0	0	0	0	0	0	0
k__Fungi; p__Mucoromycota; c__Mucoromycetes; o__Mucorales; f__Mucoraceae; g__Mucor; s__Mucor_racemosus	0.0308256	0.420824	0.195385	0.429223	0.150923	0.166989	0.478626	0.0209334	0.00176816	0	0	0	0	0	0.0344918	0.00966215	0	0	0	0	0.00314251
k__Fungi; p__Ascomycota; c__Dothideomycetes; o__Capnodiales; f__Cladosporiaceae; g__Cladosporium; s__Cladosporium_tenuissimum	1.14217	0.609182	0	0	0	0	0	0.0572914	0	0	0	0	0	0.00707694	0.224791	0.231892	0	0	0	0	0
k__Fungi; p__Ascomycota; c__Saccharomycetes; o__Saccharomycetales; f__Saccharomycetales_fam_Incertae_sedis; g__Candida; s__Candida_inconspicua	0	0.170476	0.578179	0.138344	0.097471	0.0647507	0.174737	0.00991583	0.0123771	0	0.00360098	0.0569997	0	0.0113231	0.0939604	0.276982	0.0333563	0.0432827	0	0.00480344	0
k__Fungi; p__Basidiomycota; c__Microbotryomycetes; o__Sporidiobolales; f__Sporidiobolaceae; g__Rhodotorula; s__Rhodotorula_mucilaginosa	0.139527	1.29108	0.0777551	0.0416807	0.00524038	0	0	0.0308492	0.0424358	0	0	0	0	0	0.0951497	0.0692454	0	0	0	0	0
k__Fungi; p__Ascomycota; c__Saccharomycetes; o__Saccharomycetales; f__Saccharomycetales_fam_Incertae_sedis; g__Diutina; s__Diutina_catenulata	0	0.257502	0.0209341	0	0	0	0	0.547574	0.0256383	0.0875516	0.00144039	0	0	0.00283078	0	0	0.548654	0.0771561	0.0259822	0.0192138	0.0167601
k__Fungi; p__Basidiomycota; c__Agaricomycetes; o__Russulales; f__Peniophoraceae; g__Peniophora; s__Peniophora_aurantiaca	0.0632737	0.108484	0	0	0	0	0	0.239082	0	0	0	0	0	0	1.17986	0	0	0	0	0.0297813	0
k__Fungi; p__Basidiomycota; c__Tremellomycetes; o__Trichosporonales; f__Trichosporonaceae; g__Trichosporon; s__Trichosporon_ovoides	0	0	0	0	0	0	0	0.708431	0.28379	0.0668157	0.0129635	0	0	0.00495386	0.0713623	0	0	0	0	0	0
k__Fungi; p__Ascomycota; c__Eurotiomycetes; o__Chaetothyriales; f__Herpotrichiellaceae; g__Exophiala; s__Exophiala_oligosperma	1.66783	0	0	0	0	0	0	0.0143229	0.00884079	0	0	0	0	0	0	0	0	0	0	0	0
k__Fungi; p__Ascomycota; c__Leotiomycetes	0	0	0	0	0	0	0	0.149839	0.0291746	0	0	0	0	0	0.192678	0.958163	0.00690131	0	0	0.00192138	0
k__Fungi; p__Ascomycota; c__Dothideomycetes; o__Pleosporales; f__Didymosphaeriaceae; g__Pseudopithomyces; s__Pseudopithomyces_rosae	1.48774	0	0	0	0	0	0	0	0	0	0	0	0	0	0	0	0.00345066	0	0	0	0
k__Fungi; p__Ascomycota; c__Dothideomycetes; o__Pleosporales; f__Dictyosporiaceae; g__Dictyosporium; s__Dictyosporium_heptasporum	0	0	0	0	0	0	0	0	0	0	0	0	0	0	0.465044	0.565236	0	0	0	0	0
k__Fungi; p__Ascomycota; c__Eurotiomycetes; o__Eurotiales; f__Aspergillaceae; g__Penicillium; s__Penicillium_melanoconidium	0	0.0381484	0.00398744	0	0	0	0	0.14433	0.0910602	0.0138239	0.0122433	0	0.00746869	0.237785	0	0.0177139	0	0.026346	0.014847	0.015371	0
k__Fungi; p__Ascomycota; c__Eurotiomycetes; o__Eurotiales; f__Aspergillaceae; g__Penicillium	0.347194	0.00357641	0.00697802	0	0	0	0	0.113481	0.0415517	0.0207359	0	0.0880905	0	0.00990772	0.032113	0.0193243	0.0448585	0.00940929	0.113208	0.012489	0.0827528
k__Fungi; p__Ascomycota; c__Eurotiomycetes; o__Eurotiales; f__Aspergillaceae; g__Aspergillus	0	0.12279	0	0	0	0	0	0.511216	0	0.00345598	0.00504138	0	0	0.00778463	0.0880135	0.0338175	0.0115022	0	0	0	0
k__Fungi; p__Basidiomycota; c__Agaricomycetes; o__Hymenochaetales; f__Schizoporaceae; g__Xylodon; s__Xylodon_nothofagi	0.0940993	0.0917945	0	0	0	0	0	0.262219	0.0141453	0	0	0	0	0	0.306858	0.0338175	0	0	0	0.0105676	0
k__Fungi; p__Ascomycota; c__Saccharomycetes; o__Saccharomycetales; f__Dipodascaceae; g__Geotrichum	0	0	0.284105	0.119721	0.0513557	0.0613427	0.0987642	0	0	0	0	0	0	0	0.0761198	0	0	0	0	0	0
k__Fungi; p__Basidiomycota; c__Tremellomycetes; o__Trichosporonales; f__Trichosporonaceae; g__Trichosporon	0	0.0202663	0	0	0	0	0	0	0	0	0	0	0	0	0.073741	0.206126	0.0184035	0.0348144	0.0890819	0.127772	0.224166
k__Fungi; p__Ascomycota; c__Saccharomycetes; o__Saccharomycetales; f__Pichiaceae; g__Pichia; s__unidentified	0	0.205048	0.0279121	0	0.0471634	0.047711	0.262105	0	0	0	0	0	0	0	0.0499536	0	0	0.0112911	0	0.00384275	0
k__Fungi	0.236871	0.0977552	0	0	0	0	0	0.059495	0	0	0	0	0	0	0.201004	0.0193243	0	0	0	0	0
k__Fungi; p__Basidiomycota; c__Tremellomycetes; o__Filobasidiales; f__Filobasidiaceae; g__Filobasidium; s__Filobasidium_magnum	0	0	0	0	0	0	0	0.00771231	0.0229861	0	0	0	0	0	0.223602	0.378434	0	0	0	0	0
k__Fungi; p__Basidiomycota; c__Agaricomycetes; o__Cantharellales; f__Clavulinaceae; g__unidentified; s__unidentified	0.210912	0.0906024	0	0	0	0	0	0.0793266	0	0	0	0	0	0.00283078	0.186731	0	0	0	0	0	0
k__Fungi; p__Ascomycota; c__Saccharomycetes; o__Saccharomycetales	0	0	0	0	0	0	0	0.102464	0.0769149	0.0299518	0	0	0.00995826	0.0113231	0.0820667	0	0	0.0348144	0.0222705	0.0624448	0.0219976
k__Fungi; p__Ascomycota; c__Dothideomycetes; o__Capnodiales; f__Dissoconiaceae; g__Dissoconium; s__Dissoconium_aciculare	0.353684	0	0	0	0	0	0	0.177383	0	0	0	0	0	0	0	0	0	0	0	0	0
k__Fungi; p__Ascomycota; c__Dothideomycetes; o__Pleosporales; f__Didymellaceae; g__Nothophoma; s__Nothophoma_variabilis	0	0	0	0	0	0	0	0.0143229	0	0	0	0	0	0	0.373463	0.0273761	0	0	0	0	0
k__Fungi; p__Basidiomycota; c__Tremellomycetes; o__Trichosporonales; f__Trichosporonaceae; g__Apiotrichum	0	0	0	0.00886824	0	0	0	0.0110176	0.146757	0.120959	0.033129	0	0	0.00424616	0	0	0	0	0	0	0
k__Fungi; p__Basidiomycota; c__Agaricomycetes; o__Trechisporales; f__Hydnodontaceae; g__Trechispora; s__unidentified	0	0.0321877	0	0	0	0	0	0.0198317	0	0	0	0	0	0	0.348486	0	0	0	0	0.00192138	0
k__Fungi; p__Ascomycota; c__Eurotiomycetes; o__Eurotiales; f__Aspergillaceae; g__Aspergillus; s__Aspergillus_sydowii	0	0.101332	0	0	0	0	0	0	0	0	0	0	0	0	0.291396	0	0	0	0	0.00672482	0
k__Fungi; p__Basidiomycota; c__Agaricomycetes; o__Cantharellales	0.0194688	0	0	0	0	0	0	0.0550879	0	0	0	0	0	0	0.147482	0.220619	0	0	0	0.00960689	0
k__Fungi; p__Mucoromycota; c__Mucoromycetes; o__Mucorales; f__Mucoraceae; g__Mucor; s__Mucor_fragilis	0	0.0774889	0.0757614	0.0638513	0.0345865	0.0249915	0.030389	0	0	0	0	0	0	0	0	0	0	0	0	0	0
k__Fungi; p__Basidiomycota; c__Tremellomycetes; o__Trichosporonales; f__Trichosporonaceae	0	0	0	0	0	0	0	0.0771231	0.0866398	0.0668157	0	0	0	0	0.0666048	0	0	0	0	0	0
k__Fungi; p__Ascomycota; c__Dothideomycetes; o__Pleosporales; f__Phaeosphaeriaceae; g__Phaeosphaeria	0	0	0	0	0	0	0	0.305187	0	0	0	0	0	0	0	0	0	0	0	0	0
k__Fungi; p__Basidiomycota; c__Tremellomycetes; o__Cystofilobasidiales; f__Mrakiaceae; g__Udeniomyces; s__Udeniomyces_pyricola	0.180087	0.157362	0	0	0	0	0	0.00991583	0	0	0	0	0	0	0	0.0193243	0	0	0	0	0
k__Fungi; p__Ascomycota; c__Saccharomycetes; o__Saccharomycetales; f__Phaffomycetaceae; g__Cyberlindnera; s__Cyberlindnera_jadinii	0	0	0	0	0	0	0	0.0330528	0.0698423	0.122111	0.0108029	0	0.00165971	0.00778463	0	0	0	0	0.00371175	0	0
k__Viridiplantae; p__Anthophyta; c__Eudicotyledonae; o__Asterales; f__Asteraceae; g__Taraxacum; s__unidentified	0.0567841	0	0.049843	0	0.0377307	0	0	0.0462739	0	0.0368638	0.0338492	0	0	0	0	0	0	0	0	0	0
k__Fungi; p__Basidiomycota; c__Agaricomycetes; o__Russulales; f__Peniophoraceae; g__Peniophora; s__Peniophora_quercina	0.361796	0	0	0	0	0	0	0	0	0	0	0	0	0	0	0.0128829	0	0	0	0	0
k__Fungi; p__Ascomycota; c__Saccharomycetes; o__Saccharomycetales; f__Saccharomycetales_fam_Incertae_sedis; g__Candida; s__Candida_zeylanoides	0	0	0	0	0	0	0	0.00550879	0	0	0	0	0	0.145785	0.0225981	0	0	0	0	0	0
k__Fungi; p__Basidiomycota; c__Malasseziomycetes; o__Malasseziales; f__Malasseziaceae; g__Malassezia; s__Malassezia_globosa	0.0843649	0.0619911	0	0	0	0	0	0.0231369	0	0	0	0	0	0	0.108233	0.0209347	0	0	0	0	0
k__Fungi; p__Basidiomycota; c__Agaricomycetes; o__Hymenochaetales; f__Schizoporaceae; g__Lyomyces; s__unidentified	0.0762529	0	0	0	0	0	0	0.104667	0	0	0	0	0	0	0.0903923	0	0	0	0	0	0
k__Fungi; p__Basidiomycota; c__Tremellomycetes; o__Tremellales; f__Rhynchogastremataceae; g__Rhynchogastrema; s__Rhynchogastrema_coronatum	0	0.170476	0.0707771	0	0	0	0	0	0	0	0	0	0	0	0	0	0	0	0	0	0
k__Fungi; p__Ascomycota; c__Eurotiomycetes; o__Chaetothyriales; f__Cyphellophoraceae; g__Cyphellophora	0	0.234851	0	0	0	0	0	0	0	0	0	0	0	0	0	0	0	0	0	0	0
k__Fungi; p__Ascomycota; c__Dothideomycetes; o__Capnodiales; f__Cladosporiaceae; g__Cladosporium; s__Cladosporium_sphaerospermum	0.227136	0	0	0	0	0	0	0	0.0318269	0	0	0	0	0	0	0.0305968	0	0	0	0	0
k__Fungi; p__Basidiomycota; c__Agaricomycetes; o__Russulales; f__Stereaceae; g__Stereum; s__Stereum_hirsutum	0.016224	0.0107292	0	0	0	0	0	0	0.00530448	0	0	0	0	0	0.196246	0.00644143	0	0	0	0	0
k__Fungi; p__Basidiomycota; c__Agaricomycetes; o__Agaricales; f__Tricholomataceae; g__Tricholoma	0	0	0	0	0	0	0	0	0	0	0	0	0	0	0.223602	0	0	0	0	0	0
k__Fungi; p__Ascomycota; c__Eurotiomycetes; o__Eurotiales; f__Aspergillaceae; g__Penicillium; s__Penicillium_citrinum	0	0	0	0	0	0	0	0.18179	0	0	0	0	0	0	0.0261662	0	0	0	0	0	0
k__Fungi; p__Basidiomycota; c__Microbotryomycetes; o__Sporidiobolales; f__Sporidiobolaceae; g__Rhodotorula; s__Rhodotorula_babjevae	0	0.1061	0	0	0	0	0	0.0396633	0.0415517	0	0	0	0	0	0	0.0112725	0	0	0	0	0
k__Fungi; p__Basidiomycota; c__Agaricomycetes; o__Polyporales; f__Meruliaceae; g__Phlebia; s__Phlebia_acerina	0.0762529	0.0476855	0	0	0	0	0	0	0	0	0	0	0	0.00283078	0.0939604	0	0	0	0	0.00192138	0
k__Fungi; p__Basidiomycota; c__Agaricomycetes; o__Trechisporales; f__Trechisporales_fam_Incertae_sedis; g__Sistotremastrum; s__Sistotremastrum_guttuliferum	0	0	0	0	0	0	0	0	0	0	0	0	0	0	0.198625	0	0	0	0	0	0
k__Viridiplantae; p__Anthophyta; c__Eudicotyledonae; o__Asterales; f__Asteraceae; g__Crepis; s__unidentified	0	0	0	0	0	0	0	0	0	0	0	0	0.0257255	0	0.0440068	0.0579729	0	0	0.103929	0	0
k__Fungi; p__Ascomycota; c__Dothideomycetes; o__Pleosporales; f__Didymellaceae; g__Epicoccum	0.12168	0	0	0	0	0	0	0	0.0274065	0	0	0	0	0	0.041628	0	0	0	0	0	0
k__Fungi; p__Ascomycota; c__Eurotiomycetes; o__Chaetothyriales; f__Cyphellophoraceae; g__Cyphellophora; s__Cyphellophora_fusarioides	0.0794977	0	0	0	0	0	0	0.0980565	0	0	0	0	0	0	0	0	0	0	0	0	0
k__Fungi; p__Basidiomycota; c__Agaricomycetes; o__Corticiales; f__Vuilleminiaceae; g__Vuilleminia; s__Vuilleminia_comedens	0	0	0	0	0	0	0	0.0286457	0	0	0	0	0	0	0.128452	0	0	0	0	0.00384275	0
k__Fungi; p__Basidiomycota; c__Microbotryomycetes; o__Sporidiobolales; f__Sporidiobolaceae; g__Sporobolomyces; s__Sporobolomyces_ruberrimus	0.00648961	0.158554	0	0	0	0	0	0	0	0	0	0	0	0	0	0	0	0	0	0	0
k__Fungi; p__Basidiomycota; c__Agaricomycetes	0.0194688	0	0	0	0	0	0	0.0231369	0	0	0	0	0	0	0.118937	0	0	0	0	0	0
k__Fungi; p__Basidiomycota; c__Agaricomycetes; o__Agaricales; f__Strophariaceae; g__Hypholoma; s__Hypholoma_fasciculare	0	0.1061	0	0	0	0	0	0	0.00884079	0	0	0	0	0	0	0.0547522	0	0	0	0	0
k__Viridiplantae; p__Anthophyta; c__Eudicotyledonae; o__Asterales; f__Asteraceae; g__Taraxacum	0	0.0548383	0	0	0	0	0	0	0.0256383	0	0	0	0	0	0	0	0.0598114	0	0	0	0
k__Fungi; p__Basidiomycota; c__Agaricomycetes; o__Hymenochaetales; f__Schizoporaceae; g__Lyomyces; s__Lyomyces_sambuci	0.0210912	0	0	0	0	0	0	0	0.00618856	0	0	0	0	0	0.124884	0	0	0	0	0	0
k__Fungi; p__Basidiomycota; c__Tremellomycetes; o__Filobasidiales; f__Filobasidiaceae; g__Naganishia; s__Naganishia_diffluens	0	0.149017	0	0	0	0	0	0	0	0	0	0	0	0	0	0	0	0	0	0	0
k__Fungi; p__Ascomycota; c__Eurotiomycetes; o__Eurotiales; f__Aspergillaceae; g__Aspergillus; s__Aspergillus_heterocaryoticus	0.0665185	0.0274191	0	0	0	0	0	0.00881407	0.0141453	0	0	0	0	0	0	0.0483107	0	0	0	0	0
k__Fungi; p__Ascomycota; c__Eurotiomycetes; o__Eurotiales; f__Trichocomaceae; g__Thermomyces; s__Thermomyces_lanuginosus	0	0	0	0	0	0	0	0	0	0	0	0	0	0	0.136778	0	0	0	0	0	0
k__Fungi; p__Basidiomycota; c__Agaricomycetes; o__Polyporales; f__Meruliaceae; g__Mycoacia; s__Mycoacia_fuscoatra	0	0	0	0	0	0	0	0	0	0.0287999	0	0	0	0.00920002	0.0547111	0	0.0253048	0	0	0.00384275	0
k__Fungi; p__Basidiomycota; c__Agaricomycetes; o__Agaricales; f__Tricholomataceae; g__Mycena; s__Mycena_inclinata	0.0924769	0	0	0	0	0	0	0.0539862	0	0	0	0	0	0	0	0	0	0	0	0	0
k__Fungi; p__Ascomycota; c__Saccharomycetes; o__Saccharomycetales; f__Dipodascaceae; g__Geotrichum; s__Geotrichum_klebahnii	0	0	0	0	0	0	0	0.0352563	0.0583492	0.00806396	0	0	0	0	0	0	0	0	0	0	0
k__Viridiplantae; p__Anthophyta; c__Monocotyledonae; o__Poales; f__Poaceae; g__Lamarckia; s__Lamarckia_aurea	0	0	0	0	0	0	0	0	0	0	0	0	0	0	0	0	0	0.0338734	0	0.0317027	0.0377102
Unassigned	0	0	0	0	0	0	0	0	0	0	0	0	0	0.0127385	0.0273556	0	0	0	0.118776	0	0
k__Fungi; p__Basidiomycota; c__Agaricomycetes; o__Agaricales; f__Tricholomataceae; g__Mycena; s__Mycena_metata	0.16873	0	0	0	0	0	0	0	0	0	0	0	0	0	0	0	0	0	0	0	0
k__Fungi; p__Ascomycota; c__Saccharomycetes; o__Saccharomycetales; f__Debaryomycetaceae; g__Meyerozyma; s__Meyerozyma_guilliermondii	0.115191	0	0.0109655	0	0	0	0	0.0154246	0	0	0	0	0	0	0	0	0.00575109	0	0	0	0
k__Fungi; p__Basidiomycota; c__Agaricomycetes; o__Russulales; f__Peniophoraceae; g__Peniophora; s__Peniophora_rufomarginata	0.0421825	0	0	0	0	0	0	0	0	0	0	0	0	0	0.0713623	0.0241554	0	0	0	0	0
k__Fungi; p__Basidiomycota; c__Agaricomycetes; o__Hymenochaetales; f__Schizoporaceae; g__Xylodon; s__Xylodon_flaviporus	0	0.118022	0	0	0	0	0	0	0	0	0	0	0	0	0	0	0	0	0	0	0
k__Fungi; p__Basidiomycota; c__Agaricomycetes; o__Hymenochaetales; f__Hymenochaetales_fam_Incertae_sedis; g__Resinicium; s__Resinicium_friabile	0	0	0	0	0	0	0	0	0	0	0	0	0	0	0.11299	0	0	0	0	0.00288207	0
k__Fungi; p__Mortierellomycota; c__Mortierellomycetes; o__Mortierellales; f__Mortierellaceae; g__Mortierella; s__Mortierella_humilis	0	0.116829	0	0	0	0	0	0	0	0	0	0	0	0	0	0	0	0	0	0	0
k__Fungi; p__Ascomycota; c__Saccharomycetes; o__Saccharomycetales; f__Saccharomycetales_fam_Incertae_sedis; g__Diutina; s__Diutina_rugosa	0	0	0	0	0	0	0	0.0837336	0.0185657	0	0	0	0	0	0	0	0	0	0	0	0
k__Fungi; p__Basidiomycota; c__Agaricomycetes; o__Cantharellales; f__Cantharellales_fam_Incertae_sedis; g__Sistotrema; s__Sistotrema_adnatum	0	0	0	0	0	0	0	0.105769	0	0	0	0	0	0	0	0	0	0	0	0	0
k__Fungi; p__Ascomycota; c__Dothideomycetes; o__Pleosporales	0	0	0	0	0	0	0	0.0264422	0.0194497	0	0	0	0	0	0.0582792	0	0	0	0	0	0
k__Fungi; p__Basidiomycota; c__Agaricomycetes; o__Cantharellales; f__Botryobasidiaceae; g__Botryobasidium; s__Botryobasidium_subcoronatum	0.154128	0	0	0	0	0	0	0	0	0	0	0	0	0	0	0	0	0	0	0	0
k__Fungi; p__Ascomycota; c__Eurotiomycetes; o__Chaetothyriales	0	0	0	0	0	0	0	0	0	0	0	0	0	0	0.0654154	0.0531418	0	0	0	0	0
k__Fungi; p__Basidiomycota; c__Agaricomycetes; o__Russulales; f__Peniophoraceae	0	0	0	0	0	0	0	0.0969547	0	0	0	0	0	0	0	0	0	0	0	0	0
k__Fungi; p__Ascomycota; c__Saccharomycetes; o__Saccharomycetales; f__Saccharomycetaceae; g__Kluyveromyces; s__Kluyveromyces_lactis	0	0.0131135	0	0	0	0	0	0.0231369	0.0256383	0.0276479	0	0	0	0	0	0	0	0	0	0	0.00209501
k__Fungi; p__Basidiomycota; c__Agaricomycetes; o__Russulales; f__Peniophoraceae; g__Peniophora	0	0.026227	0	0	0	0	0	0	0	0	0	0	0	0	0.0761198	0	0	0	0	0	0
k__Fungi; p__Basidiomycota; c__Cystobasidiomycetes; o__Cystobasidiales; f__Cystobasidiaceae; g__Cystobasidium; s__Cystobasidium_slooffiae	0	0.00238427	0	0	0	0	0	0	0.0132612	0	0	0	0	0	0.0523324	0.0305968	0	0	0	0	0
k__Fungi; p__Ascomycota; c__Eurotiomycetes; o__Eurotiales; f__Aspergillaceae; g__Aspergillus; s__Aspergillus_fumigatus	0	0	0	0	0	0	0	0.0716143	0.00972487	0	0	0	0	0	0	0	0	0	0	0	0
k__Fungi; p__Ascomycota; c__Leotiomycetes; o__Erysiphales; f__Erysiphaceae; g__Erysiphe	0.115191	0	0	0	0	0	0	0	0	0	0	0	0	0	0	0	0	0	0	0	0
k__Fungi; p__Ascomycota; c__Dothideomycetes; o__Capnodiales; f__Mycosphaerellaceae; g__Mycosphaerella; s__Mycosphaerella_tassiana	0	0.026227	0	0	0	0	0	0	0	0	0	0	0	0	0	0.0756868	0	0	0	0	0
k__Fungi; p__Ascomycota; c__Eurotiomycetes; o__Eurotiales; f__Aspergillaceae; g__Aspergillus; s__Aspergillus_vitricola	0	0	0	0	0	0	0	0	0	0	0	0	0	0	0.0820667	0	0	0	0	0	0
k__Fungi; p__Ascomycota; c__Leotiomycetes; o__Erysiphales; f__Erysiphaceae; g__Podosphaera; s__Podosphaera_astericola	0.016224	0	0	0	0	0	0	0	0	0	0	0	0	0	0.0689836	0	0	0	0	0	0
k__Fungi; p__Basidiomycota; c__Cystobasidiomycetes; o__Cystobasidiales; f__Cystobasidiaceae; g__Cystobasidium; s__Cystobasidium_pinicola	0	0	0	0	0	0	0	0	0	0	0	0	0	0	0.0475749	0.0434797	0	0	0	0	0
k__Fungi; p__Ascomycota; c__Saccharomycetes; o__Saccharomycetales; f__Saccharomycetales_fam_Incertae_sedis; g__Candida; s__Candida_glaebosa	0	0	0	0	0	0	0	0.00771231	0.0388995	0.00575997	0	0	0	0	0	0.0161036	0	0	0	0	0
k__Fungi; p__Basidiomycota; c__Agaricomycetes; o__Agaricales; f__Tricholomataceae; g__Mycena; s__Mycena_zephirus	0.0356928	0	0	0	0	0	0	0	0	0	0	0	0	0	0.0523324	0	0	0	0	0	0
k__Fungi; p__Ascomycota; c__Leotiomycetes; o__Thelebolales; f__Pseudeurotiaceae; g__unidentified; s__unidentified	0	0	0	0	0	0	0	0	0	0	0	0	0	0	0	0.104673	0	0	0	0	0
k__Fungi; p__Ascomycota; c__Saccharomycetes; o__Saccharomycetales; f__Dipodascaceae; g__Saprochaete; s__Saprochaete_gigas	0	0.060799	0	0	0	0	0	0	0	0	0	0	0	0	0.0130831	0	0	0	0	0	0
k__Fungi; p__Ascomycota; c__Eurotiomycetes; o__Eurotiales; f__Aspergillaceae; g__Penicillium; s__Penicillium_minnesotense	0	0	0	0	0	0	0	0.0209334	0.0327109	0.00575997	0	0	0	0	0	0	0	0	0	0	0
k__Fungi; p__Basidiomycota; c__Agaricomycetes; o__Cantharellales; f__Cantharellales_fam_Incertae_sedis; g__Sistotrema; s__Sistotrema_brinkmannii	0	0	0	0	0	0	0	0	0	0	0	0	0	0	0.0713623	0	0	0	0	0	0
k__Fungi; p__Ascomycota; c__Saccharomycetes; o__Saccharomycetales; f__Dipodascaceae; g__unidentified; s__unidentified	0	0	0.0229278	0	0	0	0	0	0	0	0	0	0	0	0	0	0	0.0225823	0.0222705	0	0
k__Fungi; p__Ascomycota; c__Saccharomycetes; o__Saccharomycetales; f__Dipodascaceae; g__Yarrowia	0	0	0	0	0	0	0	0.0418668	0.0159134	0	0	0	0	0	0	0	0	0	0	0	0
k__Fungi; p__Basidiomycota; c__Agaricomycetes; o__Polyporales; f__Polyporaceae; g__Grammothele; s__Grammothele_fuligo	0	0	0	0	0	0	0	0.0616985	0	0	0	0	0	0	0	0	0	0	0	0	0
k__Fungi; p__Ascomycota; c__Dothideomycetes; o__Pleosporales; f__Pleosporaceae; g__Alternaria; s__Alternaria_angustiovoidea	0.0178464	0.0154978	0	0	0	0	0	0	0	0	0	0	0	0	0.0368705	0	0	0	0	0	0
k__Fungi; p__Ascomycota; c__Dothideomycetes; o__Pleosporales; f__Didymellaceae; g__Epicoccum; s__Epicoccum_plurivorum	0	0	0	0	0	0	0	0.0352563	0.0194497	0	0	0	0	0	0	0	0	0	0	0	0
k__Fungi; p__Basidiomycota; c__Agaricomycetes; o__Auriculariales; f__unidentified; g__unidentified; s__unidentified	0	0	0	0	0	0	0	0	0	0	0	0	0	0	0.0451961	0.0257657	0	0	0	0	0
k__Fungi; p__Basidiomycota; c__Tremellomycetes; o__Filobasidiales; f__Filobasidiaceae; g__Naganishia; s__Naganishia_globosa	0	0	0	0	0	0	0	0	0	0	0	0	0	0	0.0570898	0.00805179	0	0	0	0	0
k__Fungi; p__Ascomycota; c__Saccharomycetes; o__Saccharomycetales; f__Dipodascaceae; g__Yarrowia; s__Yarrowia_deformans	0.0648961	0	0	0.00532094	0	0	0	0	0	0.00230399	0	0	0	0	0	0	0	0	0.00371175	0.00192138	0
k__Fungi; p__Basidiomycota; c__Tremellomycetes; o__Filobasidiales; f__Filobasidiaceae; g__Naganishia; s__Naganishia_albida	0	0	0	0	0	0	0	0.0154246	0.033595	0	0	0	0	0	0	0	0	0	0	0	0
k__Fungi; p__Basidiomycota; c__Agaricomycetes; o__Agaricales; f__Physalacriaceae; g__Armillaria; s__Armillaria_mellea	0.0210912	0.0119214	0	0	0	0	0	0.0143229	0	0	0	0	0	0	0.0178406	0	0	0	0	0	0
k__Fungi; p__Basidiomycota; c__Agaricomycetes; o__Polyporales; f__Ganodermataceae; g__Ganoderma; s__Ganoderma_adspersum	0.0470497	0	0	0	0	0	0	0	0	0	0	0	0	0	0.0261662	0	0	0	0	0	0
k__Viridiplantae; p__Anthophyta; c__Monocotyledonae; o__Commelinales; f__Pontederiaceae; g__Pontederia; s__unidentified	0	0	0	0	0	0	0	0	0	0	0	0	0	0	0	0.0805179	0	0	0	0	0
k__Fungi; p__Basidiomycota; c__Agaricomycetes; o__Agaricales; f__Omphalotaceae; g__Rhodocollybia; s__Rhodocollybia_prolixa	0	0.0572226	0	0	0	0	0	0	0	0	0	0	0	0	0	0	0	0	0	0	0
k__Fungi; p__Ascomycota; c__Eurotiomycetes; o__Chaetothyriales; f__Herpotrichiellaceae; g__Exophiala; s__Exophiala_dermatitidis	0	0	0	0	0	0	0	0.0121193	0.00884079	0	0	0	0	0	0	0.0370382	0	0	0	0	0
k__Fungi; p__Ascomycota; c__Saccharomycetes; o__Saccharomycetales; f__unidentified; g__unidentified; s__unidentified	0	0	0	0	0	0	0	0	0	0.0126719	0	0	0	0.0212308	0	0	0	0	0	0	0
k__Fungi; p__Basidiomycota; c__Agaricomycetes; o__Agaricales; f__Entolomataceae; g__Entoloma; s__Entoloma_tenellum	0	0.0488776	0	0	0	0	0	0	0	0	0	0	0	0	0	0	0	0	0	0	0
k__Fungi; p__Basidiomycota; c__Agaricomycetes; o__Trechisporales; f__unidentified; g__unidentified; s__unidentified	0.0665185	0	0	0	0	0	0	0	0	0	0	0	0	0	0	0	0	0	0	0	0
k__Fungi; p__Ascomycota; c__Eurotiomycetes; o__Eurotiales; f__Aspergillaceae; g__Aspergillus; s__Aspergillus_caesiellus	0	0	0	0	0	0	0	0	0	0	0	0	0	0	0.0309237	0.022545	0	0	0	0	0
k__Fungi; p__Ascomycota; c__Saccharomycetes; o__Saccharomycetales; f__Saccharomycetaceae; g__Kazachstania; s__Kazachstania_unispora	0	0.00238427	0	0	0	0	0	0.0220352	0.00618856	0.0126719	0	0	0	0	0	0	0	0	0	0	0
k__Fungi; p__Basidiomycota; c__Cystobasidiomycetes; o__Cystobasidiomycetes_ord_Incertae_sedis; f__Symmetrosporaceae; g__Symmetrospora; s__Symmetrospora_gracilis	0	0	0	0	0	0	0	0	0	0	0	0	0	0	0.0344918	0.0177139	0	0	0	0	0
k__Fungi; p__Ascomycota; c__Sordariomycetes; o__Hypocreales; f__Nectriaceae; g__Fusicolla	0	0	0	0	0	0	0	0	0	0	0	0	0	0	0.0249768	0.0289864	0	0	0	0	0
k__Fungi; p__Basidiomycota; c__Tremellomycetes; o__Tremellales; f__Tremellaceae; g__Cryptococcus; s__Cryptococcus_uniguttulatus	0	0	0	0	0	0	0	0.00330528	0.00707264	0	0	0	0	0	0	0.04509	0	0	0	0	0
k__Fungi; p__Ascomycota; c__Leotiomycetes; o__Helotiales; f__Sclerotiniaceae; g__Botrytis; s__Botrytis_cinerea	0	0.0119214	0	0	0	0	0	0	0	0	0	0	0	0	0.032113	0	0	0	0	0	0
k__Fungi; p__Basidiomycota; c__Agaricomycetes; o__Trechisporales; f__Hydnodontaceae; g__Trechispora; s__Trechispora_byssinella	0.0600289	0	0	0	0	0	0	0	0	0	0	0	0	0	0	0	0	0	0	0	0
k__Viridiplantae; p__Anthophyta; c__Monocotyledonae; o__Poales; f__Poaceae; g__Holcus; s__Holcus_lanatus	0	0	0	0	0	0.0261275	0	0	0	0	0	0.0241817	0	0	0	0	0	0	0	0	0
k__Fungi; p__Ascomycota; c__Saccharomycetes; o__Saccharomycetales; f__Metschnikowiaceae; g__Clavispora; s__unidentified	0	0	0	0	0	0	0	0.0176281	0.010609	0.00921595	0	0	0	0	0	0	0	0	0	0	0
k__Fungi; p__Basidiomycota; c__Agaricomycetes; o__Hymenochaetales; f__Hymenochaetales_fam_Incertae_sedis; g__Resinicium; s__Resinicium_saccharicola	0	0.0429169	0	0	0	0	0	0	0	0	0	0	0	0	0	0	0	0	0	0	0
k__Fungi; p__Basidiomycota; c__Tremellomycetes	0	0	0.00797488	0.00443412	0.00628845	0.00681586	0	0	0	0	0	0	0	0	0.0118937	0	0	0	0	0	0
k__Fungi; p__Basidiomycota; c__Agaricomycetes; o__Agaricales; f__Psathyrellaceae; g__Psathyrella; s__Psathyrella_oboensis	0	0	0	0	0	0	0	0.031951	0.00176816	0	0	0	0	0	0	0.00483107	0	0	0	0	0
k__Fungi; p__Basidiomycota; c__Agaricomycetes; o__Trechisporales	0	0	0	0	0	0	0	0.0374598	0	0	0	0	0	0	0	0	0	0	0	0	0
k__Viridiplantae; p__Anthophyta; c__Eudicotyledonae; o__Asterales; f__Asteraceae; g__Centaurea; s__unidentified	0	0	0	0	0	0	0	0	0	0	0	0	0	0.0240616	0	0	0	0	0	0	0
k__Fungi; p__Basidiomycota; c__Agaricomycetes; o__Corticiales; f__unidentified; g__unidentified; s__unidentified	0	0	0	0	0	0	0	0	0	0	0	0	0	0	0	0.0531418	0	0	0	0	0
k__Fungi; p__Ascomycota; c__Saccharomycetes; o__Saccharomycetales; f__Saccharomycetales_fam_Incertae_sedis; g__Candida	0	0	0	0	0	0	0	0	0	0	0	0	0	0	0.00713623	0	0	0	0	0.012489	0.0136176
k__Fungi; p__Basidiomycota; c__Agaricomycetes; o__Polyporales; f__Meripilaceae; g__Rigidoporus; s__Rigidoporus_sanguinolentus	0	0	0	0	0	0	0	0	0	0	0	0	0	0	0.0380599	0	0	0	0	0	0
k__Fungi; p__Ascomycota; c__Eurotiomycetes; o__Eurotiales; f__Trichocomaceae; g__Thermomyces; s__Thermomyces_dupontii	0	0	0	0	0	0	0	0.0341545	0	0	0	0	0	0	0	0	0	0	0	0	0
k__Fungi; p__Basidiomycota; c__Wallemiomycetes; o__Wallemiales; f__Wallemiaceae; g__Wallemia; s__Wallemia_tropicalis	0	0	0	0	0	0	0	0	0	0	0	0	0	0	0.0368705	0	0	0	0	0	0
k__Fungi; p__Basidiomycota; c__Agaricomycetes; o__Hymenochaetales; f__Schizoporaceae	0	0.0357641	0	0	0	0	0	0	0	0	0	0	0	0	0	0	0	0	0	0	0
k__Fungi; p__Basidiomycota; c__Tremellomycetes; o__Cystofilobasidiales; f__Mrakiaceae; g__Itersonilia; s__Itersonilia_perplexans	0.016224	0	0	0	0	0	0	0	0	0	0	0	0	0	0.0237874	0	0	0	0	0	0
k__Fungi; p__Basidiomycota; c__Agaricomycetes; o__Agaricales; f__Tricholomataceae; g__Panellus; s__Panellus_stipticus	0	0	0	0	0	0	0	0.0297475	0	0	0	0	0	0	0	0	0	0	0	0	0
k__Fungi; p__Basidiomycota; c__Agaricomycetes; o__Russulales; f__Stereaceae; g__Stereum; s__Stereum_gausapatum	0	0	0	0	0	0	0	0.00771231	0	0	0	0	0	0	0.0202193	0	0	0	0	0.00288207	0
k__Fungi; p__Mucoromycota; c__Mucoromycetes; o__Mucorales; f__Mucoraceae; g__Mucor; s__Mucor_circinelloides	0	0.0107292	0.0179435	0	0	0	0	0	0	0	0	0	0	0	0	0	0	0	0	0	0
k__Fungi; p__Basidiomycota; c__Agaricomycetes; o__Polyporales; f__Meruliaceae; g__Mycoacia; s__Mycoacia_nothofagi	0.0421825	0	0	0	0	0	0	0	0	0	0	0	0	0	0	0	0	0	0	0	0
k__Fungi; p__Basidiomycota; c__Agaricomycetes; o__Agaricales; f__Tricholomataceae; g__Clitocybe; s__Clitocybe_nebularis	0	0	0	0	0	0	0	0	0	0	0	0	0	0	0.0297343	0	0	0	0	0	0
k__Fungi; p__Ascomycota; c__Saccharomycetes; o__Saccharomycetales; f__Dipodascaceae; g__Yarrowia; s__Yarrowia_divulgata	0	0	0	0	0	0	0	0.00440703	0.0167975	0	0	0	0	0	0	0	0	0	0	0	0
k__Fungi; p__Basidiomycota; c__Agaricomycetes; o__Agaricales; f__Crepidotaceae; g__Crepidotus; s__Crepidotus_epibryus	0	0	0	0	0	0	0	0	0	0	0	0	0	0	0.0273556	0	0	0	0	0	0
k__Fungi; p__Basidiomycota; c__Agaricomycetes; o__Agaricales; f__Tricholomataceae; g__Mycena; s__Mycena_rhamnicola	0	0	0	0	0	0	0	0.0253404	0	0	0	0	0	0	0	0	0	0	0	0	0
k__Fungi; p__Basidiomycota; c__Agaricomycetes; o__Polyporales; f__Polyporaceae; g__Trametes; s__Trametes_versicolor	0	0.00953709	0	0	0	0	0	0.0110176	0	0	0	0	0	0	0.00594686	0	0	0	0	0	0
k__Fungi; p__Basidiomycota; c__Agaricomycetes; o__Russulales; f__Peniophoraceae; g__Peniphora; s__Peniphora_quercina	0	0	0	0	0	0	0	0	0.0044204	0	0.0129635	0	0	0	0	0	0	0	0	0	0
k__Fungi; p__Basidiomycota; c__Tremellomycetes; o__Holtermanniales; f__Holtermanniales_fam_Incertae_sedis; g__Holtermanniella; s__Holtermanniella_takashimae	0	0	0	0	0	0	0	0.00771231	0.0141453	0	0	0	0	0	0	0	0	0	0	0	0
k__Viridiplantae; p__Anthophyta; c__Monocotyledonae; o__Poales; f__Poaceae; g__Lolium	0	0	0	0	0	0	0.0291228	0	0	0	0	0	0	0	0	0	0	0	0	0	0
k__Fungi; p__Ascomycota; c__Saccharomycetes; o__Saccharomycetales; f__Saccharomycetales_fam_Incertae_sedis; g__Candida; s__Candida_palmioleophila	0	0	0	0	0	0	0	0	0	0	0	0	0	0	0	0.0354279	0	0	0	0	0
k__Fungi; p__Basidiomycota; c__Tremellomycetes; o__Cystofilobasidiales; f__Mrakiaceae; g__Tausonia; s__Tausonia_pullulans	0	0	0	0	0	0	0	0	0.0194497	0	0	0	0	0	0	0	0	0	0	0	0
k__Fungi; p__Basidiomycota; c__Agaricomycetes; o__Agaricales; f__Psathyrellaceae; g__Coprinellus; s__Coprinellus_micaceus	0.0227136	0	0	0	0	0	0	0.00771231	0	0	0	0	0	0	0	0	0	0	0	0	0
k__Fungi; p__Ascomycota; c__Dothideomycetes; o__Pleosporales; f__Didymellaceae; g__Didymella; s__Didymella_fabae	0	0	0	0	0	0	0	0.00440703	0.0141453	0	0	0	0	0	0	0	0	0	0	0	0
k__Fungi; p__Ascomycota; c__Dothideomycetes; o__Pleosporales; f__Cucurbitariaceae; g__Pyrenochaetopsis; s__Pyrenochaetopsis_pratorum	0	0	0	0	0	0	0	0.00330528	0.0141453	0	0	0	0	0	0	0	0	0	0	0	0
k__Fungi; p__Ascomycota; c__Saccharomycetes; o__Saccharomycetales; f__Pichiaceae; g__Pichia; s__Pichia_membranifaciens	0	0	0	0	0	0	0	0	0.00265224	0	0	0	0	0.0113231	0	0	0	0	0	0	0
k__Fungi; p__Basidiomycota; c__Agaricostilbomycetes; o__Agaricostilbales; f__Kondoaceae; g__Bensingtonia; s__unidentified	0	0	0	0	0	0	0	0	0	0	0	0	0	0	0.0225981	0	0	0	0	0	0
k__Fungi; p__Ascomycota; c__Eurotiomycetes; o__Chaetothyriales; f__Herpotrichiellaceae; g__Exophiala; s__Exophiala_castellanii	0	0	0	0	0	0	0	0.0198317	0	0	0	0	0	0	0	0	0	0	0	0	0
k__Fungi; p__Ascomycota; c__Saccharomycetes; o__Saccharomycetales; f__Saccharomycetales_fam_Incertae_sedis; g__Candida; s__Candida_melibiosica	0.0292032	0	0	0	0	0	0	0	0	0	0	0	0	0	0	0	0	0	0	0	0
k__Fungi; p__Basidiomycota; c__Agaricomycetes; o__Amylocorticiales; f__Amylocorticiaceae; g__Plicaturopsis; s__Plicaturopsis_crispa	0.0275808	0	0	0	0	0	0	0	0	0	0	0	0	0	0	0	0	0	0	0	0
k__Fungi; p__Basidiomycota; c__Agaricomycetes; o__Polyporales; f__Meripilaceae	0	0	0	0	0	0	0	0	0	0	0	0	0	0	0.0202193	0	0	0	0	0	0
k__Fungi; p__Basidiomycota; c__Agaricomycetes; o__Agaricales; f__Tricholomataceae; g__Lepista; s__Lepista_glaucocana	0	0	0	0	0	0	0	0	0	0	0	0	0	0	0.0190299	0	0	0	0	0	0
k__Fungi; p__Basidiomycota; c__Agaricomycetes; o__Gomphales; f__Gomphaceae; g__Phaeoclavulina; s__unidentified	0	0	0	0	0	0	0	0.0176281	0	0	0	0	0	0	0	0	0	0	0	0	0
k__Fungi; p__Ascomycota; c__Dothideomycetes; o__Capnodiales; f__Mycosphaerellaceae; g__Ramularia	0.024336	0	0	0	0	0	0	0	0	0	0	0	0	0	0	0	0	0	0	0	0
k__Fungi; p__Basidiomycota; c__Agaricomycetes; o__Agaricales; f__Physalacriaceae; g__Armillaria; s__Armillaria_borealis	0	0	0	0	0	0	0	0.0165264	0	0	0	0	0	0	0	0	0	0	0	0	0
k__Fungi; p__Basidiomycota; c__Agaricomycetes; o__Agaricales; f__Psathyrellaceae; g__Coprinopsis	0.024336	0	0	0	0	0	0	0	0	0	0	0	0	0	0	0	0	0	0	0	0
k__Fungi; p__Basidiomycota; c__Agaricomycetes; o__Boletales; f__Boletaceae; g__Singerocomus; s__Singerocomus_inundabilis	0	0	0	0	0	0	0	0	0	0	0	0	0	0	0	0	0	0	0.0278381	0	0
k__Fungi; p__Basidiomycota; c__Tremellomycetes; o__Trichosporonales; f__Trichosporonaceae; g__Trichosporon; s__unidentified	0	0	0	0	0	0	0	0.0165264	0	0	0	0	0	0	0	0	0	0	0	0	0
k__Fungi; p__Ascomycota; c__Eurotiomycetes; o__Eurotiales; f__Aspergillaceae; g__Penicillium pichia fermentans(ncbi)	0	0	0.0099686	0.00354729	0	0	0	0	0	0	0	0	0	0	0	0	0	0	0	0	0
k__Fungi; p__Basidiomycota; c__Agaricomycetes; o__Russulales; f__Russulales_fam_Incertae_sedis; g__Confertobasidium; s__Confertobasidium_olivaceoalbum	0	0	0	0	0	0	0	0.0154246	0	0	0	0	0	0	0	0	0	0	0	0	0
k__Fungi; p__Basidiomycota; c__Cystobasidiomycetes; o__Cystobasidiomycetes_ord_Incertae_sedis; f__Symmetrosporaceae; g__Symmetrospora	0	0	0	0	0	0	0	0	0	0	0	0	0	0	0	0.022545	0	0	0	0	0
k__Fungi; p__Basidiomycota; c__Agaricomycetes; o__Agaricales; f__Omphalotaceae; g__Rhodocollybia; s__Rhodocollybia_butyracea	0	0	0	0	0	0	0	0.0143229	0	0	0	0	0	0	0	0	0	0	0	0	0
k__Fungi; p__Basidiomycota; c__Agaricomycetes; o__Hymenochaetales; f__Rickenellaceae; g__Sidera; s__Sidera_vulgaris	0	0	0	0	0	0	0	0	0	0	0	0	0	0	0	0.0209347	0	0	0	0	0
k__Fungi; p__Basidiomycota; c__Agaricomycetes; o__Polyporales; f__Meruliaceae; g__Scopuloides	0	0	0	0	0	0	0	0	0	0	0	0	0	0	0	0.0209347	0	0	0	0	0
k__Fungi; p__Basidiomycota; c__Agaricomycetes; o__Russulales; f__Bondarzewiaceae; g__Heterobasidion; s__Heterobasidion_araucariae	0	0	0	0	0	0	0	0.0143229	0	0	0	0	0	0	0	0	0	0	0	0	0
k__Fungi; p__Ascomycota; c__Leotiomycetes; o__Helotiales; f__Helotiaceae; g__Articulospora	0	0	0	0	0	0	0	0	0.010609	0	0	0	0	0	0	0	0	0	0	0	0
k__Fungi; p__Basidiomycota; c__Agaricomycetes; o__Hymenochaetales; f__Schizoporaceae; g__Hyphodontia; s__Hyphodontia_pallidula	0.00486721	0	0	0	0	0	0	0	0	0	0	0	0	0	0.0107043	0	0	0	0	0	0
k__Fungi; p__Ascomycota; c__Eurotiomycetes; o__Eurotiales; f__Aspergillaceae; g__Penicillium; s__Penicillium_corylophilum	0	0	0	0	0	0	0	0	0	0	0	0	0	0	0	0	0.0126524	0	0	0	0
k__Fungi; p__Ascomycota; c__Sordariomycetes; o__Hypocreales; f__Clavicipitaceae; g__Claviceps; s__Claviceps_arundinis	0	0.0131135	0	0	0	0	0	0	0	0	0	0	0	0	0	0	0	0	0	0	0
k__Fungi; p__Basidiomycota; c__Agaricomycetes; o__Polyporales; f__Irpicaceae; g__Byssomerulius; s__Byssomerulius_corium	0	0	0	0	0	0	0	0.0121193	0	0	0	0	0	0	0	0	0	0	0	0	0
k__Fungi; p__Basidiomycota; c__Agaricomycetes; o_Agaricales; f__Mycenaceae; g__Mycena	0.0178464	0	0	0	0	0	0	0	0	0	0	0	0	0	0	0	0	0	0	0	0
k__Fungi; p__Ascomycota; c__Eurotiomycetes; o__Chaetothyriales; f__Herpotrichiellaceae; g__Exophiala; s__Exophiala_phaeomuriformes	0	0	0	0	0	0	0	0.00550879	0.0044204	0	0	0	0	0	0	0	0	0	0	0	0
k__Fungi; p__Basidiomycota; c__Agaricomycetes; o__Polyporales; f__Phanerochaetaceae; g__Phanerochaete; s__Phanerochaete_livescens	0	0	0	0	0	0	0	0	0	0	0	0	0	0	0	0.0161036	0	0	0	0	0
k__Fungi; p__Basidiomycota; c__Microbotryomycetes; o__Microbotryomycetes_ord_Incertae_sedis; f__Chrysozymaceae; g__Sampaiozyma; s__Sampaiozyma_vanillica	0	0	0	0	0	0	0	0.0110176	0	0	0	0	0	0	0	0	0	0	0	0	0

## Sheet: Species-E (>0.5%)
Supplementary Table 1B.- Metataxonomic analysis of eukaryotic microorganisms (ITS amplicons) in curd and cheeses of 3, 7, 15, 30, and 60 days aftermanufacture of three batches of Casín cheese.
		Batch C						Batch A						Batch B
%		C	3D	7D	15D	30D	60D	C	3D	7D	15D	30D	60D	C	3D	7D	15D	30D	60D	Summa
Other	Other	3.07571	0.630015	0.218159	0.177125	0.166989	0.420381	1.53653	0.624381	0.120993	0.112272	0.0448122	0.533601	5.7683	0.307108	0.18254	0.545627	0.392922	0.408527	15.266
k__Fungi; p__Ascomycota; c__Dothideomycetes; o__Pleosporales; f__Dictyosporiaceae; g__Dictyosporium; s__Dictyosporium_heptasporum	Dictyosporium heptasporum	0	0	0	0	0	0	0	0	0	0	0	0	0.565236	0	0	0	0	0	0.565236
k__Fungi; p__Ascomycota; c__Leotiomycetes		0	0	0	0	0	0	0.0291746	0	0	0	0	0	0.958163	0.00690131	0	0	0.00192138	0	0.99616
k__Fungi; p__Ascomycota; c__Saccharomycetes; o__Saccharomycetales; f__Saccharomycetales_fam_Incertae_sedis; g__Diutina; s__Diutina_catenulata	Diutina catenulata	0.257502	0.0209341	0	0	0	0	0.0256383	0.0875516	0.00144039	0	0	0.00283078	0	0.548654	0.0771561	0.0259822	0.0192138	0.0167601	1.08366
k__Fungi; p__Basidiomycota; c__Microbotryomycetes; o__Sporidiobolales; f__Sporidiobolaceae; g__Rhodotorula; s__Rhodotorula_mucilaginosa	Rhodotorula mucilaginosa	1.29108	0.0777551	0.0416807	0.00524038	0	0	0.0424358	0	0	0	0	0	0.0692454	0	0	0	0	0	1.52744
k__Fungi; p__Ascomycota; c__Saccharomycetes; o__Saccharomycetales; f__Saccharomycetales_fam_Incertae_sedis; g__Candida; s__Candida_inconspicua	Candida inconspicua	0.170476	0.578179	0.138344	0.097471	0.0647507	0.174737	0.0123771	0	0.00360098	0.0569997	0	0.0113231	0.276982	0.0333563	0.0432827	0	0.00480344	0	1.66668
k__Fungi; p__Ascomycota; c__Dothideomycetes; o__Capnodiales; f__Cladosporiaceae; g__Cladosporium; s__Cladosporium_tenuissimum	Cladosporium tenuissimum	0.609182	0	0	0	0	0	0	0	0	0	0	0.00707694	0.231892	0	0	0	0	0	0.84815
k__Fungi; p__Mucoromycota; c__Mucoromycetes; o__Mucorales; f__Mucoraceae; g__Mucor; s__Mucor_racemosus	Mucor racemosus	0.420824	0.195385	0.429223	0.150923	0.166989	0.478626	0.00176816	0	0	0	0	0	0.00966215	0	0	0	0	0.00314251	1.85654
k__Fungi; p__Ascomycota; c__Sordariomycetes; o__Hypocreales; f__Cordycipitaceae; g__Akanthomyces; s__Akanthomyces_muscarius	Akanthomyces muscarius	2.06359	0	0	0.0199134	0.0408951	0.0291228	0	0	0	0	0	0	0	0	0	0	0	0	2.15352
k__Fungi; p__Ascomycota; c__Saccharomycetes; o__Saccharomycetales; f__Dipodascaceae	f__Dipodascaceae	0.0202663	1.54513	0.0691722	0.0586922	0.047711	0.0544469	0	0	0	0	0.0149374	0.00707694	0	0	0	0.586456	0.0259386	0.0167601	2.44659
k__Fungi; p__Basidiomycota; c__Tremellomycetes; o__Trichosporonales; f__Trichosporonaceae; g__Apiotrichum; s__Apiotrichum_domesticum	Apiotrichum domesticum	0.621103	0.0657928	0	0	0	0	0.214831	0.0748796	0	0	0	0	0.702116	0.0322061	0.238996	0.029694	0.0115283	0.0188551	2.01
k__Fungi; p__Ascomycota; c__Saccharomycetes; o__Saccharomycetales; f__Trichomonascaceae; g__Wickerhamiella; s__Wickerhamiella_pararugosa	Wickerhamiella pararugosa	0.68071	0.0189403	0.00266047	0	0	0	0.00530448	0	0	0	0	0.0127385	0.645753	0.00575109	0	0	0.00576413	0	1.37762
k__Fungi; p__Basidiomycota; c__Tremellomycetes; o__Trichosporonales; f__Trichosporonaceae; g__Pascua; s__Pascua_guehoae	Pascua guehoae	0	0	0	0	0	0	1.47022	0.185471	0.00864236	0	0	0	0	0	0	0	0	0	1.66434
k__Fungi; p__Ascomycota; c__Saccharomycetes; o__Saccharomycetales; f__Pichiaceae; g__Pichia; s__Pichia_kudriavzevii	Pichia kudriavzevii	0.492352	0.0588147	0.0106419	0	0	0.0164607	0.0380154	0.0195839	0	0.0569997	0.249786	0.629848	1.33821	0.169082	0.125143	0.0853702	0.166199	0.0628503	3.51936
k__Fungi; p__Basidiomycota; c__Tremellomycetes; o__Trichosporonales; f__Trichosporonaceae; g__Cutaneotrichosporon; s__Cutaneotrichosporon_debeurmannianum	Cutaneotrichosporon debeurmannianum	1.76794	0.0289089	0	0	0	0	0.0132612	0.0218879	0	0	0	0.00990772	0.504042	0.0172533	0	0	0.0470737	0	2.41027
k__Fungi; p__Ascomycota		0.00715282	0.0189403	0.0124155	0	0	0	0.0150294	0	0	0	0	0	2.65226	0.0563607	0	0.0259822	0.0192138	0	2.80735
k__Fungi; p__Ascomycota; c__Saccharomycetes; o__Saccharomycetales; f__Saccharomycetales_fam_Incertae_sedis; g__Candida; s__Candida_parapsilosis	Candida parapsilosis	0.45778	0	0.0230574	0	0	0.00253241	0.483591	0.170495	0.0172847	0	0	0.0544924	2.19653	0.0425581	0.0846836	0.0742349	0.0826192	0.165506	3.85536
k__Fungi; p__Ascomycota; c__Dothideomycetes; o__Pleosporales; f__Didymellaceae	f__Didymellaceae	1.18022	0	0.0177365	0	0	0	0.579956	0.0161279	0	0	0	0	1.45737	0	0	0	0	0	3.25141
k__Fungi; p__Basidiomycota; c__Tremellomycetes; o__Trichosporonales; f__Trichosporonaceae; g__Cutaneotrichosporon; s__Cutaneotrichosporon_moniliiforme	Cutaneotrichosporon moniliiforme	0	0	0	0	0	0	3.34889	0.554109	0.0223261	0	0	0	0	0	0	0	0	0	3.92533
k__Fungi; p__Basidiomycota; c__Tremellomycetes; o__Trichosporonales; f__Trichosporonaceae; g__Cutaneotrichosporon	g__Cutaneotrichosporon	1.59627	0.0747645	0.0567567	0	0	0.0316552	0.330646	0	0	0	0	0	0.72144	0	0	0	0.156592	0	2.96813
k__Fungi; p__Ascomycota; c__Saccharomycetes; o__Saccharomycetales; f__Saccharomycetales_fam_Incertae_sedis; g__Candida; s__Candida_sake	Candida sake	0.236043	0.00598116	0	0	0	0	2.82287	0.468862	0.0266473	0.00863632	0.00414927	0.0198154	0	0	0	0	0	0	3.593
k__Fungi; p__Ascomycota; c__Dothideomycetes; o__Pleosporales; f__Didymellaceae; g__Didymella	g__Didymella	0.153786	0.0249215	0	0	0	0	0	0	0	0	0	0	8.95198	0.0230044	0	0	0.0086462	0	9.16234
k__Fungi; p__Ascomycota; c__Saccharomycetes; o__Saccharomycetales; f__Metschnikowiaceae; g__Clavispora	g__Clavispora	0.0429169	0.0049843	0	0	0	0	8.19276	2.99864	0.25639	0.00345453	0.0107881	0.16277	0.0128829	0.0172533	0	0.014847	0.0105676	0.00628503	11.7345
k__Fungi; p__Ascomycota; c__Dothideomycetes; o__Capnodiales; f__Cladosporiaceae; g__Cladosporium	g__Cladosporium	3.16393	0	0	0	0	0	0.0159134	0	0	0	0	0	0.425134	0	0	0	0.0220958	0	3.62707
k__Fungi; p__Ascomycota; c__Dothideomycetes; o__Pleosporales; f__Didymellaceae; g__Phoma	g__Phoma	2.24956	0.0199372	0.0168496	0	0	0	4.27806	0.124415	0.00432118	0	0	0	6.77155	0.0241546	0	0	0.0201745	0	13.509
k__Fungi; p__Basidiomycota; c__Tremellomycetes; o__Trichosporonales; f__Trichosporonaceae; g__Trichosporon; s__Trichosporon_asahii	Trichosporon asahii	3.93405	1.12047	0.354729	0.110048	0.0681586	0.0265904	0.089292	0.0414718	0	0	0	0	0.544301	0.861514	0.954102	3.34057	2.36425	6.78154	20.5911
k__Fungi; p__Ascomycota; c__Saccharomycetes; o__Saccharomycetales; f__Dipodascaceae; g__Dipodascus; s__Dipodascus_australiensis	Dipodascus australiensis	0.689055	11.4111	4.57424	1.88654	1.10985	0.48749	0.105205	0.125567	0.0857034	0.236635	0.104562	0.123846	0.122387	0	0.0141139	0.0742349	0.12585	0.146651	21.423
k__Fungi; p__Basidiomycota; c__Tremellomycetes; o__Trichosporonales; f__Trichosporonaceae; g__Cutaneotrichosporon; s__Cutaneotrichosporon_curvatus	Cutaneotrichosporon curvatus	0.731972	0.0677865	0.0709459	0	0	0	16.3449	4.34302	0.199494	0	0.0091284	0.0516617	0.18036	0	0.0065865	0	0	0	22.0058
k__Fungi; p__Ascomycota; c__Saccharomycetes; o__Saccharomycetales; f__Pichiaceae; g__Pichia; s__Pichia_fermentans	Pichia fermentans	0.0214585	2.11833	1.12804	16.0156	16.7466	42.2078	0.00530448	0.0679677	0.0194453	0.0224544	0.128628	0.196739	0.0354279	0	0	0.0334057	0.0903047	0.0272351	78.8647
k__Fungi; p__Ascomycota; c__Eurotiomycetes; o__Eurotiales; f__Aspergillaceae; g__Penicillium; s__Penicillium_carneum	Penicillium carneum	32.4547	10.0832	0.987035	0	0	0	8.30327	2.91685	0.00360098	3.31808	0	0.0169847	42.916	30.7844	0.170308	4.39471	0.305499	0.990939	137.646
k__Fungi; p__Ascomycota; c__Saccharomycetes; o__Saccharomycetales; f__Metschnikowiaceae; g__Clavispora; s__Clavispora_lusitaniae	Clavispora lusitaniae	0.880989	0.248218	0	0	0.00340793	0.0531807	0.033595	0.0126719	0	0	0	0.0283078	9.32719	6.28249	11.3137	12.6162	47.2544	26.4401	114.494
k__Fungi; p__Ascomycota; c__Saccharomycetes; o__Saccharomycetales; f__Dipodascaceae; g__Yarrowia; s__Yarrowia_lipolytica	Yarrowia lipolytica	4.03538	2.95968	4.31794	0.558624	0.288538	0.211457	22.1497	24.17	13.2365	0.0794542	5.56916	20.6413	1.1498	1.01794	0.55703	0.692241	1.18933	0.852669	103.677
k__Fungi; p__Ascomycota; c__Saccharomycetes; o__Saccharomycetales; f__Dipodascaceae; g__Geotrichum; s__Geotrichum_candidum	Geotrichum candidum	36.7011	68.6408	87.5428	80.9198	81.2961	55.8056	29.5557	62.9761	85.9936	96.105	93.8641	77.4897	15.0762	59.8332	86.2323	77.4864	47.6963	64.0622	1207.28
